# Supplementary material for: Chicken Peripheral Blood Mononuclear Cells Response to Avian Leukosis Virus Subgroup J Infection Assessed by Single-Cell RNA Sequencing
Source: Front Microbiol. 2022 Mar 14;13:800618. doi: 10.3389/fmicb.2022.800618 (PMC8964181; doi:10.3389/fmicb.2022.800618)
Supplement: Supplementary file 2 [file Table_2.XLSX]

## Sheet: Cluster 0
Additional file 2:Up-regulated differentially expressed genes (DEGs) in each cluster of PBMCs
Target Cluster	Gene ID	Gene name	Target_Cluster_mean	Other_Cluster_mean	Log2FC	Pvalue	Qvalue	Symbol	Description	KEGG_A_class	KEGG_B_class	Pathway	K_ID	GO Component	GO Function	GO Process
0	ENSGALG00000031430	ENSGALG00000031430	40.6372	15.1454	1.42392	3.89361e-218	8.63057e-214	-	selectin E [Source:NCBI gene;Acc:424402]	Environmental Information Processing;Human Diseases	Signaling molecules and interaction;Endocrine and metabolic diseases	ko04514//Cell adhesion molecules (CAMs);ko04933//AGE-RAGE signaling pathway in diabetic complications	K06494;K06494	GO:0016020//membrane;GO:0016021//integral component of membrane	-	GO:0007155//cell adhesion
0	ENSGALG00000027864	NFKBIA	24.4855	12.702	0.94687	1.99479e-98	4.42166e-94	NFKBIA	NFKB inhibitor alpha [Source:NCBI gene;Acc:396093]	Human Diseases;Human Diseases;Organismal Systems;Cellular Processes;Organismal Systems;Organismal Systems;Organismal Systems;Organismal Systems	Infectious diseases;Infectious diseases;Immune system;Cell growth and death;Immune system;Endocrine system;Immune system;Immune system	ko05168//Herpes simplex infection;ko05164//Influenza A;ko04621//NOD-like receptor signaling pathway;ko04210//Apoptosis;ko04620//Toll-like receptor signaling pathway;ko04920//Adipocytokine signaling pathway;ko04622//RIG-I-like receptor signaling pathway;ko04623//Cytosolic DNA-sensing pathway	K04734;K04734;K04734;K04734;K04734;K04734;K04734;K04734	-	GO:0005515//protein binding	-
0	ENSGALG00000014297	IRF7	8.76707	4.91852	0.833871	7.24279e-22	1.60544e-17	IRF7	interferon regulatory factor 7 [Source:NCBI gene;Acc:396330]	Human Diseases;Human Diseases;Organismal Systems;Organismal Systems;Organismal Systems;Organismal Systems	Infectious diseases;Infectious diseases;Immune system;Immune system;Immune system;Immune system	ko05168//Herpes simplex infection;ko05164//Influenza A;ko04621//NOD-like receptor signaling pathway;ko04620//Toll-like receptor signaling pathway;ko04622//RIG-I-like receptor signaling pathway;ko04623//Cytosolic DNA-sensing pathway	K09447;K09447;K09447;K09447;K09447;K09447	GO:0005634//nucleus;GO:0005654//nucleoplasm;GO:0005737//cytoplasm;GO:0005829//cytosol	GO:0000978//RNA polymerase II proximal promoter sequence-specific DNA binding;GO:0000981//DNA-binding transcription factor activity, RNA polymerase II-specific;GO:0000987//proximal promoter sequence-specific DNA binding;GO:0001158//enhancer sequence-specific DNA binding;GO:0003677//DNA binding;GO:0003700//DNA-binding transcription factor activity;GO:0005515//protein binding;GO:0044212//transcript…	GO:0002376//immune system process;GO:0002819//regulation of adaptive immune response;GO:0006355//regulation of transcription, DNA-templated;GO:0010468//regulation of gene expression;GO:0016064//immunoglobulin mediated immune response;GO:0032481//positive regulation of type I interferon production;GO:0032607//interferon-alpha production;GO:0032608//interferon-beta production;GO:0032727//positive r…
0	ENSGALG00000037913	KLF10	25.4664	16.3154	0.642363	4.55925e-132	1.0106e-127	KLF10	Kruppel-like factor 10 [Source:NCBI gene;Acc:420255]	-	-	-	-	GO:0005634//nucleus	GO:0000978//RNA polymerase II proximal promoter sequence-specific DNA binding;GO:0000981//DNA-binding transcription factor activity, RNA polymerase II-specific;GO:0001046//core promoter sequence-specific DNA binding;GO:0001228//DNA-binding transcription activator activity, RNA polymerase II-specific;GO:0003676//nucleic acid binding	GO:0006355//regulation of transcription, DNA-templated;GO:0006357//regulation of transcription by RNA polymerase II;GO:0007623//circadian rhythm;GO:0009267//cellular response to starvation;GO:0030282//bone mineralization;GO:0035019//somatic stem cell population maintenance;GO:0045672//positive regulation of osteoclast differentiation;GO:0045892//negative regulation of transcription, DNA-templated…
0	ENSGALG00000043727	NR4A1	9.6894	6.22515	0.638298	5.56031e-15	1.2325e-10	NR4A1	nuclear receptor subfamily 4 group A member 1 [Source:NCBI gene;Acc:100857380]	Environmental Information Processing	Signal transduction	ko04010//MAPK signaling pathway	K04465	GO:0005634//nucleus;GO:0005667//transcription factor complex;GO:0005829//cytosol;GO:0031965//nuclear membrane	GO:0000977//RNA polymerase II regulatory region sequence-specific DNA binding;GO:0000978//RNA polymerase II proximal promoter sequence-specific DNA binding;GO:0001228//DNA-binding transcription activator activity, RNA polymerase II-specific;GO:0003677//DNA binding;GO:0003700//DNA-binding transcription factor activity;GO:0003707//steroid hormone receptor activity;GO:0004879//nuclear receptor activ…	GO:0006355//regulation of transcription, DNA-templated;GO:0006915//apoptotic process;GO:0030522//intracellular receptor signaling pathway;GO:0035914//skeletal muscle cell differentiation;GO:0043065//positive regulation of apoptotic process;GO:0043154//negative regulation of cysteine-type endopeptidase activity involved in apoptotic process;GO:0043401//steroid hormone mediated signaling pathway;GO…
0	ENSGALG00000019552	SERPINB10	16.6014	11.7173	0.502667	1.88895e-25	4.18705e-21	SERPINB10	serpin family B member 2 [Source:NCBI gene;Acc:420896]	-	-	-	-	GO:0005615//extracellular space	GO:0004867//serine-type endopeptidase inhibitor activity	GO:0010951//negative regulation of endopeptidase activity
0	ENSGALG00000017186	BIRC2	11.5336	8.2428	0.484636	2.06099e-08	0.000456838	BIRC2	baculoviral IAP repeat containing 2 [Source:NCBI gene;Acc:374012]	Cellular Processes;Cellular Processes;Genetic Information Processing;Organismal Systems;Cellular Processes	Cellular community - eukaryotes;Cell growth and death;Folding, sorting and degradation;Immune system;Cell growth and death	ko04510//Focal adhesion;ko04217//Necroptosis;ko04120//Ubiquitin mediated proteolysis;ko04621//NOD-like receptor signaling pathway;ko04210//Apoptosis	K16060;K16060;K16060;K16060;K16060	GO:0005634//nucleus;GO:0005737//cytoplasm	GO:0043027//cysteine-type endopeptidase inhibitor activity involved in apoptotic process;GO:0061630//ubiquitin protein ligase activity	GO:0006915//apoptotic process;GO:0016567//protein ubiquitination;GO:0042981//regulation of apoptotic process;GO:0060546//negative regulation of necroptotic process;GO:1990001//inhibition of cysteine-type endopeptidase activity involved in apoptotic process
0	ENSGALG00000052801	ENSGALG00000052801	7.89097	5.65834	0.479826	9.82719e-06	0.21783	-	-	-	-	-	-	-	-	-
0	ENSGALG00000003409	SOGA1	10.9155	7.94472	0.458313	7.73573e-14	1.7147e-09	SOGA1	suppressor of glucose, autophagy associated 1 [Source:NCBI gene;Acc:419159]	-	-	-	-	GO:0005615//extracellular space	-	GO:0008286//insulin receptor signaling pathway;GO:0010506//regulation of autophagy
0	ENSGALG00000001161	FLI1	10.7986	7.87811	0.454927	7.85912e-13	1.74205e-08	FLI1	Fli-1 proto-oncogene, ETS transcription factor [Source:NCBI gene;Acc:419723]	-	-	-	-	GO:0005634//nucleus;GO:0005829//cytosol;GO:0016604//nuclear body	GO:0000978//RNA polymerase II proximal promoter sequence-specific DNA binding;GO:0000980//RNA polymerase II distal enhancer sequence-specific DNA binding;GO:0000981//DNA-binding transcription factor activity, RNA polymerase II-specific;GO:0001228//DNA-binding transcription activator activity, RNA polymerase II-specific;GO:0003677//DNA binding;GO:0003682//chromatin binding;GO:0003700//DNA-binding …	GO:0006355//regulation of transcription, DNA-templated;GO:0006357//regulation of transcription by RNA polymerase II;GO:0008015//blood circulation;GO:0009887//animal organ morphogenesis;GO:0030154//cell differentiation;GO:0035855//megakaryocyte development;GO:0045893//positive regulation of transcription, DNA-templated;GO:0045944//positive regulation of transcription by RNA polymerase II
0	ENSGALG00000036932	SPEN	10.6883	7.8265	0.449595	1.4823e-08	0.000328567	SPEN	spen family transcriptional repressor [Source:NCBI gene;Acc:419460]	-	-	-	-	GO:0005634//nucleus;GO:0005654//nucleoplasm;GO:0017053//transcriptional repressor complex	GO:0001085//RNA polymerase II transcription factor binding;GO:0003676//nucleic acid binding;GO:0003714//transcription corepressor activity;GO:0003723//RNA binding	GO:0000122//negative regulation of transcription by RNA polymerase II;GO:0045892//negative regulation of transcription, DNA-templated;GO:0050769//positive regulation of neurogenesis
0	ENSGALG00000015688	MXD4	6.76279	4.97782	0.442103	0.00732112	1	MXD4	MAX dimerization protein 4 [Source:NCBI gene;Acc:422890]	-	-	-	-	-	GO:0046983//protein dimerization activity	-
0	ENSGALG00000001328	BSG	9.91322	7.32268	0.436982	8.84717e-10	1.96106e-05	BSG	basigin (Ok blood group) [Source:NCBI gene;Acc:770363]	-	-	-	-	GO:0002080//acrosomal membrane;GO:0005886//plasma membrane;GO:0016020//membrane;GO:0016021//integral component of membrane;GO:0030424//axon;GO:0042470//melanosome;GO:0043231//intracellular membrane-bounded organelle	GO:0098632//cell-cell adhesion mediator activity	GO:0007156//homophilic cell adhesion via plasma membrane adhesion molecules;GO:0007411//axon guidance;GO:0070593//dendrite self-avoidance
0	ENSGALG00000012178	PDGFB	10.9551	8.15339	0.426132	2.39958e-11	5.3189e-07	PDGFB	platelet-derived growth factor beta polypeptide [Source:NCBI gene;Acc:374128]	Environmental Information Processing;Cellular Processes;Cellular Processes;Cellular Processes	Signal transduction;Cell motility;Cellular community - eukaryotes;Cellular community - eukaryotes	ko04010//MAPK signaling pathway;ko04810//Regulation of actin cytoskeleton;ko04510//Focal adhesion;ko04540//Gap junction	K17386;K17386;K17386;K17386	GO:0005615//extracellular space;GO:0009986//cell surface;GO:0016020//membrane	GO:0005161//platelet-derived growth factor receptor binding;GO:0005518//collagen binding;GO:0008083//growth factor activity;GO:0016176//superoxide-generating NADPH oxidase activator activity;GO:0042056//chemoattractant activity;GO:0042802//identical protein binding;GO:0042803//protein homodimerization activity;GO:0046982//protein heterodimerization activity;GO:0048407//platelet-derived growth fac…	GO:0001938//positive regulation of endothelial cell proliferation;GO:0002548//monocyte chemotaxis;GO:0006468//protein phosphorylation;GO:0008284//positive regulation of cell proliferation;GO:0009611//response to wounding;GO:0010469//regulation of signaling receptor activity;GO:0010512//negative regulation of phosphatidylinositol biosynthetic process;GO:0010544//negative regulation of platelet act…
0	ENSGALG00000007220	FTH1	196.922	147.442	0.417482	2.99642e-301	6.64187e-297	FTH1	ferritin heavy chain 1 [Source:NCBI gene;Acc:395970]	Cellular Processes;Cellular Processes	Cell growth and death;Cell growth and death	ko04217//Necroptosis;ko04216//Ferroptosis	K00522;K00522	GO:0005737//cytoplasm;GO:0044754//autolysosome	GO:0004322//ferroxidase activity;GO:0005506//iron ion binding;GO:0008198//ferrous iron binding;GO:0008199//ferric iron binding;GO:0016491//oxidoreductase activity;GO:0042802//identical protein binding;GO:0046872//metal ion binding	GO:0006826//iron ion transport;GO:0006879//cellular iron ion homeostasis;GO:0006880//intracellular sequestering of iron ion;GO:0006955//immune response;GO:0008285//negative regulation of cell proliferation;GO:0048147//negative regulation of fibroblast proliferation;GO:0055114//oxidation-reduction process
0	ENSGALG00000028627	TIMP3	29.1797	21.9301	0.412055	1.33022e-55	2.94856e-51	TIMP3	TIMP metallopeptidase inhibitor 3 [Source:NCBI gene;Acc:396483]	-	-	-	-	GO:0005576//extracellular region;GO:0005604//basement membrane;GO:0005615//extracellular space;GO:0031012//extracellular matrix	GO:0002020//protease binding;GO:0004857//enzyme inhibitor activity;GO:0005515//protein binding;GO:0008191//metalloendopeptidase inhibitor activity;GO:0008270//zinc ion binding;GO:0030414//peptidase inhibitor activity;GO:0046872//metal ion binding	GO:0009725//response to hormone;GO:0010033//response to organic substance;GO:0010466//negative regulation of peptidase activity;GO:0010951//negative regulation of endopeptidase activity;GO:0034097//response to cytokine;GO:0051045//negative regulation of membrane protein ectodomain proteolysis;GO:0070373//negative regulation of ERK1 and ERK2 cascade;GO:0071310//cellular response to organic substan…
0	ENSGALG00000015677	SUSD1	7.95737	6.02681	0.400898	4.06776e-05	0.901659	SUSD1	sushi domain containing 1 [Source:NCBI gene;Acc:427334]	-	-	-	-	GO:0016020//membrane;GO:0016021//integral component of membrane	-	-
0	ENSGALG00000040465	ZEB2	10.7467	8.16272	0.396777	2.83155e-07	0.00627642	ZEB2	zinc finger E-box binding homeobox 2 [Source:NCBI gene;Acc:424306]	-	-	-	-	GO:0000790//nuclear chromatin;GO:0005634//nucleus;GO:0005730//nucleolus;GO:0005829//cytosol	GO:0001227//DNA-binding transcription repressor activity, RNA polymerase II-specific;GO:0001228//DNA-binding transcription activator activity, RNA polymerase II-specific;GO:0003676//nucleic acid binding;GO:0003677//DNA binding;GO:0043565//sequence-specific DNA binding;GO:0070412//R-SMAD binding	GO:0000122//negative regulation of transcription by RNA polymerase II;GO:0001755//neural crest cell migration;GO:0001756//somitogenesis;GO:0001843//neural tube closure;GO:0007417//central nervous system development;GO:0021540//corpus callosum morphogenesis;GO:0021766//hippocampus development;GO:0021846//cell proliferation in forebrain;GO:0021957//corticospinal tract morphogenesis;GO:0030177//posi…
0	ENSGALG00000038671	ENSGALG00000038671	12.9799	9.86081	0.396496	6.84448e-09	0.000151715	-	uncharacterized LOC422090 [Source:NCBI gene;Acc:422090]	-	-	-	-	-	-	-
0	ENSGALG00000039327	VAV3	13.2257	10.0807	0.391758	1.92233e-12	4.26105e-08	VAV3	vav 3 guanine nucleotide exchange factor [Source:NCBI gene;Acc:373939]	Cellular Processes;Cellular Processes	Cell motility;Cellular community - eukaryotes	ko04810//Regulation of actin cytoskeleton;ko04510//Focal adhesion	K05730;K05730	GO:0005737//cytoplasm;GO:0005886//plasma membrane	GO:0005085//guanyl-nucleotide exchange factor activity;GO:0005089//Rho guanyl-nucleotide exchange factor activity;GO:0005154//epidermal growth factor receptor binding;GO:0005515//protein binding;GO:0030676//Rac guanyl-nucleotide exchange factor activity;GO:0046872//metal ion binding	GO:0006906//vesicle fusion;GO:0006974//cellular response to DNA damage stimulus;GO:0007229//integrin-mediated signaling pathway;GO:0007264//small GTPase mediated signal transduction;GO:0008361//regulation of cell size;GO:0016477//cell migration;GO:0030031//cell projection assembly;GO:0030032//lamellipodium assembly;GO:0030593//neutrophil chemotaxis;GO:0030890//positive regulation of B cell prolif…
0	ENSGALG00000008097	CELF1	8.89715	6.79305	0.389284	0.00087185	1	CELF1	CUGBP Elav-like family member 1 [Source:NCBI gene;Acc:373923]	-	-	-	-	GO:0005634//nucleus;GO:0005654//nucleoplasm;GO:0005737//cytoplasm;GO:1990904//ribonucleoprotein complex	GO:0003676//nucleic acid binding;GO:0003723//RNA binding;GO:0003729//mRNA binding;GO:0031369//translation initiation factor binding	GO:0000381//regulation of alternative mRNA splicing, via spliceosome;GO:0006376//mRNA splice site selection;GO:0007286//spermatid development;GO:0040018//positive regulation of multicellular organism growth
0	ENSGALG00000008022	TAPBP	21.2533	16.2328	0.388772	1.18582e-31	2.62848e-27	TAPBP	TAP binding protein [Source:NCBI gene;Acc:417048]	-	-	-	-	GO:0016020//membrane;GO:0016021//integral component of membrane	-	-
0	ENSGALG00000052425	BATF3	10.764	8.24066	0.385385	4.72342e-08	0.00104699	BATF3	basic leucine zipper ATF-like transcription factor 3 [Source:NCBI gene;Acc:421368]	-	-	-	-	-	GO:0000978//RNA polymerase II proximal promoter sequence-specific DNA binding;GO:0001227//DNA-binding transcription repressor activity, RNA polymerase II-specific;GO:0003677//DNA binding;GO:0003700//DNA-binding transcription factor activity	GO:0000122//negative regulation of transcription by RNA polymerase II;GO:0006355//regulation of transcription, DNA-templated;GO:0006357//regulation of transcription by RNA polymerase II;GO:0009615//response to virus;GO:0043011//myeloid dendritic cell differentiation;GO:0097028//dendritic cell differentiation
0	ENSGALG00000029260	H-RAS	9.73816	7.51846	0.373211	0.000643326	1	H-RAS	HRas proto-oncogene, GTPase [Source:NCBI gene;Acc:396229]	Environmental Information Processing;Cellular Processes;Cellular Processes;Cellular Processes;Cellular Processes;Environmental Information Processing;Environmental Information Processing;Cellular Processes;Organismal Systems;Cellular Processes;Environmental Information Processing;Organismal Systems;Human Diseases;Organismal Systems;Cellular Processes;Environmental Information Processing;Environme…	Signal transduction;Transport and catabolism;Cell motility;Cellular community - eukaryotes;Cell growth and death;Signal transduction;Signal transduction;Cell growth and death;Endocrine system;Transport and catabolism;Signal transduction;Endocrine system;Endocrine and metabolic diseases;Endocrine system;Cellular community - eukaryotes;Signal transduction;Signal transduction;Transport and catabolism	ko04010//MAPK signaling pathway;ko04144//Endocytosis;ko04810//Regulation of actin cytoskeleton;ko04510//Focal adhesion;ko04218//Cellular senescence;ko04150//mTOR signaling pathway;ko04068//FoxO signaling pathway;ko04210//Apoptosis;ko04910//Insulin signaling pathway;ko04140//Autophagy - animal;ko04371//Apelin signaling pathway;ko04916//Melanogenesis;ko04933//AGE-RAGE signaling pathway in diabetic …	K02833;K02833;K02833;K02833;K02833;K02833;K02833;K02833;K02833;K02833;K02833;K02833;K02833;K02833;K02833;K02833;K02833;K02833	GO:0000139//Golgi membrane;GO:0005794//Golgi apparatus;GO:0005886//plasma membrane;GO:0016020//membrane;GO:0098978//glutamatergic synapse	GO:0000166//nucleotide binding;GO:0003924//GTPase activity;GO:0005525//GTP binding;GO:0008022//protein C-terminus binding;GO:0019003//GDP binding	GO:0001934//positive regulation of protein phosphorylation;GO:0006897//endocytosis;GO:0007050//cell cycle arrest;GO:0007093//mitotic cell cycle checkpoint;GO:0007165//signal transduction;GO:0007264//small GTPase mediated signal transduction;GO:0007265//Ras protein signal transduction;GO:0007569//cell aging;GO:0008283//cell proliferation;GO:0008284//positive regulation of cell proliferation;GO:000…
0	ENSGALG00000023296	TAL1	26.647	20.669	0.366506	2.77774e-46	6.15714e-42	TAL1	TAL bHLH transcription factor 1, erythroid differentiation factor [Source:NCBI gene;Acc:396298]	-	-	-	-	GO:0000118//histone deacetylase complex;GO:0000790//nuclear chromatin;GO:0005634//nucleus;GO:0005654//nucleoplasm;GO:0005667//transcription factor complex;GO:0032991//protein-containing complex;GO:0033193//Lsd1/2 complex	GO:0000976//transcription regulatory region sequence-specific DNA binding;GO:0000978//RNA polymerase II proximal promoter sequence-specific DNA binding;GO:0000980//RNA polymerase II distal enhancer sequence-specific DNA binding;GO:0000981//DNA-binding transcription factor activity, RNA polymerase II-specific;GO:0001085//RNA polymerase II transcription factor binding;GO:0003677//DNA binding;GO:000…	GO:0000122//negative regulation of transcription by RNA polymerase II;GO:0001525//angiogenesis;GO:0006357//regulation of transcription by RNA polymerase II;GO:0006366//transcription by RNA polymerase II;GO:0007626//locomotory behavior;GO:0021527//spinal cord association neuron differentiation;GO:0030097//hemopoiesis;GO:0030099//myeloid cell differentiation;GO:0030182//neuron differentiation;GO:00…
0	ENSGALG00000030802	SHROOM2	7.82157	6.08139	0.363057	0.000684903	1	SHROOM2	shroom family member 2 [Source:NCBI gene;Acc:418651]	-	-	-	-	GO:0005623//cell;GO:0005912//adherens junction;GO:0016324//apical plasma membrane;GO:0030864//cortical actin cytoskeleton;GO:0043296//apical junction complex	GO:0003779//actin binding;GO:0005515//protein binding;GO:0051015//actin filament binding	GO:0007015//actin filament organization;GO:0030036//actin cytoskeleton organization;GO:0032401//establishment of melanosome localization;GO:0045176//apical protein localization
0	ENSGALG00000001962	PTBP1	12.1615	9.46083	0.362279	2.0203e-05	0.447819	PTBP1	polypyrimidine tract binding protein 1 [Source:NCBI gene;Acc:420098]	-	-	-	-	GO:0005634//nucleus	GO:0003676//nucleic acid binding;GO:0003723//RNA binding;GO:0036002//pre-mRNA binding	GO:0000381//regulation of alternative mRNA splicing, via spliceosome;GO:0006397//mRNA processing;GO:0033119//negative regulation of RNA splicing;GO:0035307//positive regulation of protein dephosphorylation;GO:0048025//negative regulation of mRNA splicing, via spliceosome;GO:0051148//negative regulation of muscle cell differentiation;GO:0070886//positive regulation of calcineurin-NFAT signaling ca…

## Sheet: CLuster 1
Target Cluster	Gene ID	Gene name	Target_Cluster_mean	Other_Cluster_mean	Log2FC	Pvalue	Qvalue	Symbol	Description	KEGG_A_class	KEGG_B_class	Pathway	K_ID	GO Component	GO Function	GO Process
1	ENSGALG00000017299	RPS11	97.1832	60.8693	0.674991	0	0	RPS11	ribosomal protein S11 [Source:NCBI gene;Acc:419049]	Genetic Information Processing	Translation	ko03010//Ribosome	K02949	GO:0005622//intracellular;GO:0005840//ribosome;GO:0022627//cytosolic small ribosomal subunit	GO:0003735//structural constituent of ribosome	GO:0006412//translation
1	ENSGALG00000000318	CSRP1	11.1156	7.23733	0.619053	2.33536e-101	5.17656e-97	CSRP1	cysteine and glycine rich protein 1 [Source:NCBI gene;Acc:396176]	-	-	-	-	GO:0001725//stress fiber;GO:0005623//cell;GO:0005634//nucleus;GO:0005737//cytoplasm;GO:0005856//cytoskeleton;GO:0005925//focal adhesion;GO:0031252//cell leading edge	GO:0046872//metal ion binding;GO:0051219//phosphoprotein binding;GO:0051393//alpha-actinin binding	-
1	ENSGALG00000004252	ENSGALG00000004252	7.00393	4.76251	0.556442	1.96331e-52	4.35187e-48	-	cathepsin L1-like [Source:NCBI gene;Acc:420160]	Cellular Processes;Cellular Processes;Cellular Processes;Cellular Processes	Transport and catabolism;Cell growth and death;Transport and catabolism;Transport and catabolism	ko04145//Phagosome;ko04210//Apoptosis;ko04140//Autophagy - animal;ko04142//Lysosome	K01365;K01365;K01365;K01365	GO:0005615//extracellular space;GO:0005764//lysosome	GO:0004197//cysteine-type endopeptidase activity;GO:0008233//peptidase activity;GO:0008234//cysteine-type peptidase activity;GO:0016787//hydrolase activity	GO:0006508//proteolysis;GO:0051603//proteolysis involved in cellular protein catabolic process
1	ENSGALG00000009621	ACTB	112.28	77.2353	0.539769	2.99028e-251	6.62825e-247	ACTB	actin, beta [Source:NCBI gene;Acc:396526]	Cellular Processes;Cellular Processes;Cellular Processes;Human Diseases;Cellular Processes;Cellular Processes;Cellular Processes;Human Diseases	Cell motility;Cellular community - eukaryotes;Cellular community - eukaryotes;Infectious diseases;Transport and catabolism;Cell growth and death;Cellular community - eukaryotes;Infectious diseases	ko04810//Regulation of actin cytoskeleton;ko04510//Focal adhesion;ko04530//Tight junction;ko05164//Influenza A;ko04145//Phagosome;ko04210//Apoptosis;ko04520//Adherens junction;ko05132//Salmonella infection	K05692;K05692;K05692;K05692;K05692;K05692;K05692;K05692	GO:0005634//nucleus;GO:0005737//cytoplasm;GO:0005829//cytosol;GO:0005856//cytoskeleton;GO:0005886//plasma membrane;GO:0005925//focal adhesion;GO:0015629//actin cytoskeleton;GO:0030027//lamellipodium;GO:0030863//cortical cytoskeleton;GO:0032991//protein-containing complex;GO:0035267//NuA4 histone acetyltransferase complex;GO:0036464//cytoplasmic ribonucleoprotein granule;GO:0097433//dense body;GO:…	GO:0000166//nucleotide binding;GO:0005524//ATP binding;GO:0019894//kinesin binding;GO:0019901//protein kinase binding;GO:0030957//Tat protein binding;GO:0042802//identical protein binding;GO:0050998//nitric-oxide synthase binding;GO:0098973//structural constituent of postsynaptic actin cytoskeleton	GO:0022898//regulation of transmembrane transporter activity;GO:0032091//negative regulation of protein binding;GO:0048488//synaptic vesicle endocytosis;GO:0048870//cell motility;GO:0051621//regulation of norepinephrine uptake;GO:0072749//cellular response to cytochalasin B;GO:0098974//postsynaptic actin cytoskeleton organization;GO:1903076//regulation of protein localization to plasma membrane
1	ENSGALG00000008660	CST7	6.4439	4.45959	0.531025	4.53159e-57	1.00447e-52	CST7	cystatin F [Source:NCBI gene;Acc:416716]	-	-	-	-	GO:0005615//extracellular space;GO:0005737//cytoplasm;GO:0005764//lysosome;GO:0005770//late endosome;GO:0005783//endoplasmic reticulum;GO:0031410//cytoplasmic vesicle	GO:0004869//cysteine-type endopeptidase inhibitor activity;GO:0030414//peptidase inhibitor activity;GO:0042803//protein homodimerization activity	GO:0010466//negative regulation of peptidase activity;GO:0031643//positive regulation of myelination;GO:0097340//inhibition of cysteine-type endopeptidase activity;GO:1903979//negative regulation of microglial cell activation
1	ENSGALG00000005688	DNASE1L1	25.9394	18.2454	0.507609	1.55988e-126	3.45762e-122	DNASE1L1	deoxyribonuclease 1 like 1 [Source:NCBI gene;Acc:416008]	-	-	-	-	GO:0005634//nucleus;GO:0005783//endoplasmic reticulum	GO:0003677//DNA binding;GO:0004518//nuclease activity;GO:0004519//endonuclease activity;GO:0004530//deoxyribonuclease I activity;GO:0004536//deoxyribonuclease activity;GO:0016787//hydrolase activity	GO:0000737//DNA catabolic process, endonucleolytic;GO:0002283//neutrophil activation involved in immune response;GO:0002673//regulation of acute inflammatory response;GO:0006308//DNA catabolic process;GO:0006309//apoptotic DNA fragmentation;GO:0010623//programmed cell death involved in cell development;GO:0070948//regulation of neutrophil mediated cytotoxicity
1	ENSGALG00000053765	ENSGALG00000053765	10.0532	7.20182	0.481223	3.00855e-47	6.66875e-43	-	parathymosin [Source:NCBI gene;Acc:418286]	-	-	-	-	-	-	-
1	ENSGALG00000030436	ND3	26.7325	19.5467	0.451673	5.60152e-89	1.24163e-84	ND3	NADH dehydrogenase subunit 3 [Source:NCBI gene;Acc:807638]	Metabolism;Metabolism	Global and overview maps;Energy metabolism	ko01100//Metabolic pathways;ko00190//Oxidative phosphorylation	K03880;K03880	GO:0005739//mitochondrion;GO:0005747//mitochondrial respiratory chain complex I;GO:0016020//membrane;GO:0016021//integral component of membrane;GO:0030964//NADH dehydrogenase complex;GO:0031966//mitochondrial membrane;GO:0070469//respiratory chain	GO:0008137//NADH dehydrogenase (ubiquinone) activity	GO:0055114//oxidation-reduction process
1	ENSGALG00000028872	TPT1	34.067	25.0457	0.443814	3.21299e-126	7.12192e-122	TPT1	tumor protein, translationally-controlled 1 [Source:NCBI gene;Acc:396363]	-	-	-	-	GO:0000922//spindle pole;GO:0005615//extracellular space;GO:0005654//nucleoplasm;GO:0005737//cytoplasm;GO:0005771//multivesicular body;GO:0005829//cytosol;GO:0005881//cytoplasmic microtubule	GO:0005509//calcium ion binding;GO:0008134//transcription factor binding	GO:0019827//stem cell population maintenance;GO:2000384//negative regulation of ectoderm development
1	ENSGALG00000010580	STRN	4.81737	3.55654	0.437772	1.27167e-36	2.81878e-32	STRN	striatin [Source:NCBI gene;Acc:421470]	-	-	-	-	GO:0005923//bicellular tight junction;GO:0030425//dendrite;GO:0090443//FAR/SIN/STRIPAK complex	GO:0005515//protein binding;GO:0005516//calmodulin binding;GO:0030331//estrogen receptor binding;GO:0044877//protein-containing complex binding;GO:0051721//protein phosphatase 2A binding;GO:0070016//armadillo repeat domain binding	GO:0008285//negative regulation of cell proliferation;GO:0016055//Wnt signaling pathway
1	ENSGALG00000035334	COX3	130.544	96.7378	0.432383	6.87161e-192	1.52316e-187	COX3	cytochrome c oxidase subunit III [Source:NCBI gene;Acc:807637]	Metabolism;Metabolism;Organismal Systems	Global and overview maps;Energy metabolism;Circulatory system	ko01100//Metabolic pathways;ko00190//Oxidative phosphorylation;ko04260//Cardiac muscle contraction	K02262;K02262;K02262	GO:0005739//mitochondrion;GO:0005743//mitochondrial inner membrane;GO:0016020//membrane;GO:0016021//integral component of membrane;GO:0045277//respiratory chain complex IV	GO:0004129//cytochrome-c oxidase activity;GO:0009055//electron transfer activity;GO:0015002//heme-copper terminal oxidase activity;GO:0015453//oxidoreduction-driven active transmembrane transporter activity;GO:0016491//oxidoreductase activity	GO:0006123//mitochondrial electron transport, cytochrome c to oxygen;GO:0008535//respiratory chain complex IV assembly;GO:0009060//aerobic respiration;GO:0019646//aerobic electron transport chain;GO:0022904//respiratory electron transport chain;GO:0055085//transmembrane transport;GO:0055114//oxidation-reduction process;GO:1902600//proton transmembrane transport
1	ENSGALG00000012211	PDLIM5	7.29715	5.40803	0.43223	1.25402e-44	2.77965e-40	PDLIM5	PDZ and LIM domain 5 [Source:NCBI gene;Acc:422699]	-	-	-	-	GO:0015629//actin cytoskeleton	GO:0005515//protein binding;GO:0046872//metal ion binding	-
1	ENSGALG00000000613	RAB11B	6.21045	4.61763	0.427545	1.37422e-41	3.04609e-37	RAB11B	RAB11B, member RAS oncogene family [Source:NCBI gene;Acc:420063]	Cellular Processes	Transport and catabolism	ko04144//Endocytosis	K07905	GO:0005768//endosome;GO:0055037//recycling endosome	GO:0003924//GTPase activity;GO:0005525//GTP binding	GO:0006886//intracellular protein transport;GO:0006887//exocytosis;GO:0032482//Rab protein signal transduction;GO:0045054//constitutive secretory pathway;GO:0045055//regulated exocytosis
1	ENSGALG00000005930	PLS3	7.69062	5.73627	0.422987	4.59578e-50	1.0187e-45	PLS3	plastin 3 [Source:NCBI gene;Acc:422222]	-	-	-	-	GO:0005737//cytoplasm;GO:0005829//cytosol;GO:0005884//actin filament;GO:0005886//plasma membrane;GO:0032432//actin filament bundle	GO:0003779//actin binding;GO:0005509//calcium ion binding;GO:0005515//protein binding;GO:0051015//actin filament binding	GO:0051017//actin filament bundle assembly;GO:0051639//actin filament network formation;GO:0060348//bone development
1	ENSGALG00000005512	KIAA1671	7.56955	5.65143	0.421592	3.83233e-46	8.49474e-42	KIAA1671	KIAA1671 [Source:NCBI gene;Acc:768701]	-	-	-	-	-	-	-
1	ENSGALG00000007128	SH3BGRL	31.2217	23.5811	0.40492	3.74736e-97	8.3064e-93	SH3BGRL	SH3 domain binding glutamate rich protein like [Source:NCBI gene;Acc:422277]	-	-	-	-	-	-	-
1	ENSGALG00000008620	RPL39	26.5012	20.0243	0.404303	1.81817e-86	4.03015e-82	RPL39	ribosomal protein L39 [Source:NCBI gene;Acc:374132]	Genetic Information Processing	Translation	ko03010//Ribosome	K02924	GO:0005615//extracellular space;GO:0005622//intracellular;GO:0005840//ribosome;GO:0022625//cytosolic large ribosomal subunit;GO:0042788//polysomal ribosome	GO:0003735//structural constituent of ribosome	GO:0002181//cytoplasmic translation;GO:0002227//innate immune response in mucosa;GO:0006412//translation;GO:0019731//antibacterial humoral response;GO:0050830//defense response to Gram-positive bacterium;GO:0061844//antimicrobial humoral immune response mediated by antimicrobial peptide
1	ENSGALG00000015170	VPS13A	11.6581	8.82058	0.402385	1.44763e-57	3.20881e-53	VPS13A	vacuolar protein sorting 13 homolog A [Source:NCBI gene;Acc:427050]	-	-	-	-	GO:0019898//extrinsic component of membrane;GO:0031045//dense core granule	-	GO:0006623//protein targeting to vacuole;GO:0006914//autophagy;GO:0007399//nervous system development;GO:0007626//locomotory behavior;GO:0035176//social behavior;GO:0045053//protein retention in Golgi apparatus
1	ENSGALG00000043092	MYH9	75.1644	57.23	0.393278	4.15138e-148	9.20194e-144	MYH9	myosin, heavy chain 9, non-muscle [Source:NCBI gene;Acc:396469]	Cellular Processes	Cellular community - eukaryotes	ko04530//Tight junction	K10352	GO:0001725//stress fiber;GO:0001726//ruffle;GO:0001772//immunological synapse;GO:0001931//uropod;GO:0005634//nucleus;GO:0005737//cytoplasm;GO:0005819//spindle;GO:0005826//actomyosin contractile ring;GO:0005829//cytosol;GO:0005886//plasma membrane;GO:0005903//brush border;GO:0005913//cell-cell adherens junction;GO:0005925//focal adhesion;GO:0005938//cell cortex;GO:0008180//COP9 signalosome;GO:0015…	GO:0000146//microfilament motor activity;GO:0000166//nucleotide binding;GO:0003774//motor activity;GO:0003779//actin binding;GO:0005178//integrin binding;GO:0005515//protein binding;GO:0005524//ATP binding;GO:0016887//ATPase activity;GO:0019904//protein domain specific binding;GO:0030898//actin-dependent ATPase activity;GO:0042803//protein homodimerization activity;GO:0043495//protein membrane an…	GO:0000212//meiotic spindle organization;GO:0000904//cell morphogenesis involved in differentiation;GO:0001525//angiogenesis;GO:0001768//establishment of T cell polarity;GO:0001778//plasma membrane repair;GO:0006509//membrane protein ectodomain proteolysis;GO:0006911//phagocytosis, engulfment;GO:0007155//cell adhesion;GO:0007520//myoblast fusion;GO:0008360//regulation of cell shape;GO:0015031//pr…
1	ENSGALG00000011203	HPSE	61.7746	47.0985	0.391333	4.60208e-125	1.0201e-120	HPSE	heparanase [Source:NCBI gene;Acc:373981]	Metabolism;Metabolism	Global and overview maps;Glycan biosynthesis and metabolism	ko01100//Metabolic pathways;ko00531//Glycosaminoglycan degradation	K07964;K07964	GO:0005634//nucleus;GO:0005654//nucleoplasm;GO:0005764//lysosome;GO:0016020//membrane;GO:0031012//extracellular matrix;GO:0043231//intracellular membrane-bounded organelle;GO:0045121//membrane raft	GO:0016798//hydrolase activity, acting on glycosyl bonds;GO:0030305//heparanase activity;GO:0045545//syndecan binding;GO:0046983//protein dimerization activity	GO:0007160//cell-matrix adhesion;GO:0010575//positive regulation of vascular endothelial growth factor production;GO:0030194//positive regulation of blood coagulation;GO:0030200//heparan sulfate proteoglycan catabolic process;GO:0033690//positive regulation of osteoblast proliferation;GO:0042060//wound healing;GO:0051797//regulation of hair follicle development;GO:0051798//positive regulation of …
1	ENSGALG00000028774	S100A10	21.0607	16.1275	0.385027	5.04658e-68	1.11862e-63	S100A10	S100 calcium binding protein A10 [Source:NCBI gene;Acc:396506]	-	-	-	-	GO:0016020//membrane;GO:0016021//integral component of membrane;GO:0019897//extrinsic component of plasma membrane;GO:0045121//membrane raft	GO:0005509//calcium ion binding;GO:0042803//protein homodimerization activity;GO:0044325//ion channel binding	GO:0001765//membrane raft assembly;GO:0006900//vesicle budding from membrane;GO:0043547//positive regulation of GTPase activity;GO:0051099//positive regulation of binding;GO:0051290//protein heterotetramerization;GO:0051496//positive regulation of stress fiber assembly;GO:0051894//positive regulation of focal adhesion assembly;GO:0072659//protein localization to plasma membrane;GO:1900026//positi…
1	ENSGALG00000006613	CTSD	7.77256	5.9528	0.384821	1.52278e-35	3.3754e-31	CTSD	cathepsin D [Source:NCBI gene;Acc:396090]	Cellular Processes;Cellular Processes;Cellular Processes	Cell growth and death;Transport and catabolism;Transport and catabolism	ko04210//Apoptosis;ko04140//Autophagy - animal;ko04142//Lysosome	K01379;K01379;K01379	GO:0005764//lysosome	GO:0004190//aspartic-type endopeptidase activity;GO:0008233//peptidase activity;GO:0016787//hydrolase activity	GO:0006508//proteolysis;GO:0008219//cell death;GO:0012501//programmed cell death;GO:0030163//protein catabolic process
1	ENSGALG00000041091	ATP6	82.8297	63.5213	0.382908	8.28595e-138	1.83666e-133	ATP6	ATP synthase F0 subunit 6 [Source:NCBI gene;Acc:807646]	Metabolism;Metabolism	Global and overview maps;Energy metabolism	ko01100//Metabolic pathways;ko00190//Oxidative phosphorylation	K02126;K02126	GO:0005739//mitochondrion;GO:0005743//mitochondrial inner membrane;GO:0005753//mitochondrial proton-transporting ATP synthase complex;GO:0016020//membrane;GO:0016021//integral component of membrane;GO:0045259//proton-transporting ATP synthase complex;GO:0045263//proton-transporting ATP synthase complex, coupling factor F(o)	GO:0015078//proton transmembrane transporter activity;GO:0016887//ATPase activity;GO:0046933//proton-transporting ATP synthase activity, rotational mechanism	GO:0006754//ATP biosynthetic process;GO:0006811//ion transport;GO:0015986//ATP synthesis coupled proton transport;GO:0099132//ATP hydrolysis coupled cation transmembrane transport
1	ENSGALG00000006300	LDHA	12.0733	9.28614	0.378671	5.7447e-48	1.27337e-43	LDHA	lactate dehydrogenase A [Source:NCBI gene;Acc:396221]	Metabolism;Metabolism;Metabolism;Metabolism;Metabolism	Global and overview maps;Carbohydrate metabolism;Amino acid metabolism;Carbohydrate metabolism;Carbohydrate metabolism	ko01100//Metabolic pathways;ko00010//Glycolysis / Gluconeogenesis;ko00270//Cysteine and methionine metabolism;ko00620//Pyruvate metabolism;ko00640//Propanoate metabolism	K00016;K00016;K00016;K00016;K00016	GO:0005737//cytoplasm	GO:0003824//catalytic activity;GO:0004459//L-lactate dehydrogenase activity;GO:0016491//oxidoreductase activity;GO:0016616//oxidoreductase activity, acting on the CH-OH group of donors, NAD or NADP as acceptor	GO:0005975//carbohydrate metabolic process;GO:0019752//carboxylic acid metabolic process;GO:0055114//oxidation-reduction process
1	ENSGALG00000001446	GSN	5.80098	4.46317	0.378227	1.06615e-30	2.36323e-26	GSN	gelsolin [Source:NCBI gene;Acc:395774]	Cellular Processes	Cell motility	ko04810//Regulation of actin cytoskeleton	K05768	GO:0002102//podosome;GO:0005576//extracellular region;GO:0005615//extracellular space;GO:0005634//nucleus;GO:0005737//cytoplasm;GO:0005829//cytosol;GO:0005886//plasma membrane;GO:0005925//focal adhesion;GO:0016020//membrane;GO:0016021//integral component of membrane;GO:0016528//sarcoplasm;GO:0030027//lamellipodium;GO:0030478//actin cap;GO:0030864//cortical actin cytoskeleton;GO:0045335//phagocyti…	GO:0003779//actin binding;GO:0005509//calcium ion binding;GO:0045159//myosin II binding;GO:0051015//actin filament binding	GO:0006911//phagocytosis, engulfment;GO:0010628//positive regulation of gene expression;GO:0014891//striated muscle atrophy;GO:0016192//vesicle-mediated transport;GO:0030041//actin filament polymerization;GO:0031648//protein destabilization;GO:0042989//sequestering of actin monomers;GO:0045010//actin nucleation;GO:0046597//negative regulation of viral entry into host cell;GO:0051014//actin filame…
1	ENSGALG00000006474	SKP1	7.36265	5.66696	0.37765	4.35113e-39	9.64472e-35	SKP1	S-phase kinase-associated protein 1 [Source:NCBI gene;Acc:416319]	Genetic Information Processing;Human Diseases;Environmental Information Processing;Genetic Information Processing;Cellular Processes;Cellular Processes;Environmental Information Processing	Folding, sorting and degradation;Infectious diseases;Signal transduction;Folding, sorting and degradation;Cell growth and death;Cell growth and death;Signal transduction	ko04141//Protein processing in endoplasmic reticulum;ko05168//Herpes simplex infection;ko04310//Wnt signaling pathway;ko04120//Ubiquitin mediated proteolysis;ko04110//Cell cycle;ko04114//Oocyte meiosis;ko04350//TGF-beta signaling pathway	K03094;K03094;K03094;K03094;K03094;K03094;K03094	GO:0005634//nucleus;GO:0005737//cytoplasm;GO:0005813//centrosome;GO:0005829//cytosol;GO:0019005//SCF ubiquitin ligase complex;GO:0031467//Cul7-RING ubiquitin ligase complex;GO:0031519//PcG protein complex	GO:0004842//ubiquitin-protein transferase activity;GO:0008013//beta-catenin binding;GO:0019904//protein domain specific binding;GO:0061630//ubiquitin protein ligase activity;GO:0097602//cullin family protein binding	GO:0006511//ubiquitin-dependent protein catabolic process;GO:0016567//protein ubiquitination;GO:0031146//SCF-dependent proteasomal ubiquitin-dependent protein catabolic process;GO:0035518//histone H2A monoubiquitination;GO:0051457//maintenance of protein location in nucleus
1	ENSGALG00000032456	COII	90.9769	70.4145	0.369627	1.41552e-137	3.13764e-133	COII	cytochrome c oxidase subunit II [Source:NCBI gene;Acc:807635]	Metabolism;Metabolism;Organismal Systems	Global and overview maps;Energy metabolism;Circulatory system	ko01100//Metabolic pathways;ko00190//Oxidative phosphorylation;ko04260//Cardiac muscle contraction	K02261;K02261;K02261	GO:0005739//mitochondrion;GO:0005743//mitochondrial inner membrane;GO:0016020//membrane;GO:0016021//integral component of membrane;GO:0045277//respiratory chain complex IV;GO:0070469//respiratory chain	GO:0004129//cytochrome-c oxidase activity;GO:0005507//copper ion binding;GO:0016491//oxidoreductase activity;GO:0046872//metal ion binding	GO:0006979//response to oxidative stress;GO:0022900//electron transport chain;GO:0022904//respiratory electron transport chain;GO:0042773//ATP synthesis coupled electron transport;GO:0055114//oxidation-reduction process;GO:1902600//proton transmembrane transport
1	ENSGALG00000014688	ZYX	12.1672	9.41933	0.369302	1.60966e-47	3.56797e-43	ZYX	zyxin [Source:NCBI gene;Acc:418300]	Cellular Processes	Cellular community - eukaryotes	ko04510//Focal adhesion	K06273	GO:0001725//stress fiber;GO:0005623//cell;GO:0005634//nucleus;GO:0005737//cytoplasm;GO:0005829//cytosol;GO:0005856//cytoskeleton;GO:0005913//cell-cell adherens junction;GO:0005925//focal adhesion;GO:0030054//cell junction;GO:0045335//phagocytic vesicle	GO:0005515//protein binding;GO:0046872//metal ion binding;GO:0051393//alpha-actinin binding	GO:0007155//cell adhesion;GO:0007160//cell-matrix adhesion;GO:0007179//transforming growth factor beta receptor signaling pathway;GO:0007229//integrin-mediated signaling pathway;GO:0043149//stress fiber assembly;GO:0071346//cellular response to interferon-gamma
1	ENSGALG00000035677	RPL35	17.5459	13.6106	0.366404	1.6002e-58	3.54699e-54	RPL35	ribosomal protein L35 [Source:NCBI gene;Acc:374133]	Genetic Information Processing	Translation	ko03010//Ribosome	K02918	GO:0005622//intracellular;GO:0005840//ribosome;GO:0022625//cytosolic large ribosomal subunit	GO:0003729//mRNA binding;GO:0003735//structural constituent of ribosome	GO:0000463//maturation of LSU-rRNA from tricistronic rRNA transcript (SSU-rRNA, 5.8S rRNA, LSU-rRNA);GO:0006412//translation
1	ENSGALG00000002813	RPS10	18.4384	14.3084	0.36585	5.17249e-75	1.14653e-70	RPS10	ribosomal protein S10 [Source:NCBI gene;Acc:419904]	Genetic Information Processing	Translation	ko03010//Ribosome	K02947	GO:0022627//cytosolic small ribosomal subunit	GO:0003735//structural constituent of ribosome	GO:0000028//ribosomal small subunit assembly
1	ENSGALG00000042750	ND1	69.2431	53.7617	0.365092	9.42071e-120	2.08819e-115	ND1	NADH dehydrogenase subunit 1 [Source:NCBI gene;Acc:807636]	Metabolism;Metabolism	Global and overview maps;Energy metabolism	ko01100//Metabolic pathways;ko00190//Oxidative phosphorylation	K03878;K03878	GO:0005739//mitochondrion;GO:0005743//mitochondrial inner membrane;GO:0005747//mitochondrial respiratory chain complex I;GO:0016020//membrane;GO:0016021//integral component of membrane;GO:0031966//mitochondrial membrane;GO:0070469//respiratory chain	GO:0003954//NADH dehydrogenase activity	GO:0009060//aerobic respiration
1	ENSGALG00000012802	F13A1	7.45071	5.78913	0.364031	4.7224e-32	1.04677e-27	F13A1	coagulation factor XIII A chain [Source:NCBI gene;Acc:395420]	-	-	-	-	-	GO:0003810//protein-glutamine gamma-glutamyltransferase activity;GO:0046872//metal ion binding	GO:0007596//blood coagulation;GO:0018149//peptide cross-linking;GO:0072378//blood coagulation, fibrin clot formation

## Sheet: Cluster 2
Target Cluster	Gene ID	Gene name	Target_Cluster_mean	Other_Cluster_mean	Log2FC	Pvalue	Qvalue	Symbol	Description	KEGG_A_class	KEGG_B_class	Pathway	K_ID	GO Component	GO Function	GO Process
2	ENSGALG00000010651	TFB2M	19.653	9.88946	0.990782	2.82776e-69	6.26802e-65	TFB2M	transcription factor B2, mitochondrial [Source:NCBI gene;Acc:421488]	-	-	-	-	GO:0005739//mitochondrion;GO:0005759//mitochondrial matrix;GO:0042645//mitochondrial nucleoid	GO:0000179//rRNA (adenine-N6,N6-)-dimethyltransferase activity;GO:0003712//transcription coregulator activity;GO:0003723//RNA binding;GO:0008168//methyltransferase activity;GO:0008649//rRNA methyltransferase activity;GO:0016740//transferase activity	GO:0000154//rRNA modification;GO:0006355//regulation of transcription, DNA-templated;GO:0006364//rRNA processing;GO:0006390//mitochondrial transcription;GO:0006391//transcription initiation from mitochondrial promoter;GO:0031167//rRNA methylation;GO:0032259//methylation;GO:0045893//positive regulation of transcription, DNA-templated
2	ENSGALG00000041926	HEXIM1	26.278	13.2391	0.989051	2.19477e-105	4.86492e-101	HEXIM1	HEXIM P-TEFb complex subunit 1 [Source:HGNC Symbol;Acc:HGNC:24953]	-	-	-	-	GO:0005634//nucleus;GO:0005654//nucleoplasm;GO:0005737//cytoplasm	GO:0004861//cyclin-dependent protein serine/threonine kinase inhibitor activity;GO:0017069//snRNA binding;GO:0097322//7SK snRNA binding	GO:0000122//negative regulation of transcription by RNA polymerase II;GO:0002218//activation of innate immune response;GO:0007507//heart development;GO:0045736//negative regulation of cyclin-dependent protein serine/threonine kinase activity;GO:0045892//negative regulation of transcription, DNA-templated;GO:1901798//positive regulation of signal transduction by p53 class mediator
2	ENSGALG00000045776	CPN2	9.9867	5.28436	0.918277	1.8244e-20	4.04396e-16	CPN2	carboxypeptidase N subunit 2 [Source:NCBI gene;Acc:424899]	-	-	-	-	GO:0005615//extracellular space;GO:0016020//membrane;GO:0016021//integral component of membrane;GO:0031012//extracellular matrix	GO:0005515//protein binding	-
2	ENSGALG00000041380	BF2	18.469	11.1295	0.73071	7.41601e-31	1.64383e-26	BF2	Major histocompatibility complex class I antigen BF2 [Source:NCBI gene;Acc:425389]	Cellular Processes;Human Diseases;Cellular Processes;Cellular Processes;Environmental Information Processing	Transport and catabolism;Infectious diseases;Cell growth and death;Transport and catabolism;Signaling molecules and interaction	ko04144//Endocytosis;ko05168//Herpes simplex infection;ko04218//Cellular senescence;ko04145//Phagosome;ko04514//Cell adhesion molecules (CAMs)	K06751;K06751;K06751;K06751;K06751	GO:0005615//extracellular space;GO:0005886//plasma membrane;GO:0009897//external side of plasma membrane;GO:0016020//membrane;GO:0016021//integral component of membrane	GO:0046872//metal ion binding	GO:0006955//immune response
2	ENSGALG00000007331	SVIL	20.4828	12.3537	0.729464	1.10096e-43	2.44039e-39	SVIL	supervillin [Source:NCBI gene;Acc:420475]	-	-	-	-	GO:0005634//nucleus;GO:0005737//cytoplasm;GO:0005829//cytosol;GO:0005886//plasma membrane;GO:0015629//actin cytoskeleton;GO:0043034//costamere	GO:0003779//actin binding;GO:0051015//actin filament binding	GO:0007010//cytoskeleton organization;GO:0007519//skeletal muscle tissue development
2	ENSGALG00000006229	ENSGALG00000006229	9.21737	5.74709	0.681524	4.50247e-07	0.00998017	-	lymphocyte antigen 9 [Source:NCBI gene;Acc:100857714]	-	-	-	-	GO:0016020//membrane;GO:0016021//integral component of membrane	-	-
2	ENSGALG00000053766	ENSGALG00000053766	8.62916	5.39576	0.677394	3.46706e-06	0.0768508	-	bolA family member 3 [Source:NCBI gene;Acc:107054980]	-	-	-	-	-	-	-
2	ENSGALG00000014727	PDE4D	15.4738	9.80544	0.65817	7.00622e-18	1.553e-13	PDE4D	phosphodiesterase 4D [Source:NCBI gene;Acc:769469]	Metabolism	Nucleotide metabolism	ko00230//Purine metabolism	K13293	GO:0005813//centrosome;GO:0005829//cytosol;GO:0005886//plasma membrane;GO:0005891//voltage-gated calcium channel complex;GO:0031965//nuclear membrane;GO:0034704//calcium channel complex	GO:0004114//3',5'-cyclic-nucleotide phosphodiesterase activity;GO:0004115//3',5'-cyclic-AMP phosphodiesterase activity;GO:0005515//protein binding;GO:0008081//phosphoric diester hydrolase activity;GO:0008144//drug binding;GO:0016787//hydrolase activity;GO:0030552//cAMP binding;GO:0044325//ion channel binding;GO:0046872//metal ion binding;GO:0051117//ATPase binding;GO:0097110//scaffold protein bin…	GO:0002027//regulation of heart rate;GO:0006198//cAMP catabolic process;GO:0006939//smooth muscle contraction;GO:0007165//signal transduction;GO:0007568//aging;GO:0010880//regulation of release of sequestered calcium ion into cytosol by sarcoplasmic reticulum;GO:0030593//neutrophil chemotaxis;GO:0032729//positive regulation of interferon-gamma production;GO:0032743//positive regulation of interle…
2	ENSGALG00000021529	GP1BB	14.629	9.47393	0.626795	1.65905e-17	3.67746e-13	-	glycoprotein Ib platelet beta subunit [Source:NCBI gene;Acc:107051576]	Environmental Information Processing	Signaling molecules and interaction	ko04512//ECM-receptor interaction	K06262	GO:0016020//membrane;GO:0016021//integral component of membrane	GO:0005515//protein binding	-
2	ENSGALG00000027069	TSC22D3	14.6149	9.47142	0.625788	3.35137e-09	7.42865e-05	TSC22D3	TSC22 domain family member 3 [Source:NCBI gene;Acc:768091]	-	-	-	-	GO:0005634//nucleus	GO:0003700//DNA-binding transcription factor activity	GO:0006355//regulation of transcription, DNA-templated;GO:0006970//response to osmotic stress;GO:0070236//negative regulation of activation-induced cell death of T cells
2	ENSGALG00000029270	GATA3	8.31625	5.42973	0.615052	0.000482633	1	GATA3	GATA binding protein 3 [Source:NCBI gene;Acc:419106]	-	-	-	-	GO:0000790//nuclear chromatin;GO:0005634//nucleus;GO:0005654//nucleoplasm	GO:0000976//transcription regulatory region sequence-specific DNA binding;GO:0000977//RNA polymerase II regulatory region sequence-specific DNA binding;GO:0000978//RNA polymerase II proximal promoter sequence-specific DNA binding;GO:0000981//DNA-binding transcription factor activity, RNA polymerase II-specific;GO:0000987//proximal promoter sequence-specific DNA binding;GO:0001158//enhancer sequen…	GO:0000122//negative regulation of transcription by RNA polymerase II;GO:0000902//cell morphogenesis;GO:0001701//in utero embryonic development;GO:0001709//cell fate determination;GO:0001764//neuron migration;GO:0001775//cell activation;GO:0001819//positive regulation of cytokine production;GO:0001822//kidney development;GO:0001823//mesonephros development;GO:0002088//lens development in camera-t…
2	ENSGALG00000032278	ATF6	7.89961	5.23084	0.59474	0.00317377	1	ATF6	activating transcription factor 6 beta [Source:NCBI gene;Acc:424365]	Genetic Information Processing	Folding, sorting and degradation	ko04141//Protein processing in endoplasmic reticulum	K09054	GO:0005634//nucleus;GO:0005783//endoplasmic reticulum;GO:0005789//endoplasmic reticulum membrane;GO:0005794//Golgi apparatus;GO:0016020//membrane;GO:0030176//integral component of endoplasmic reticulum membrane	GO:0000976//transcription regulatory region sequence-specific DNA binding;GO:0000977//RNA polymerase II regulatory region sequence-specific DNA binding;GO:0000978//RNA polymerase II proximal promoter sequence-specific DNA binding;GO:0003700//DNA-binding transcription factor activity;GO:0035497//cAMP response element binding;GO:0042802//identical protein binding;GO:0043565//sequence-specific DNA b…	GO:0001654//eye development;GO:0006355//regulation of transcription, DNA-templated;GO:0007601//visual perception;GO:0030968//endoplasmic reticulum unfolded protein response;GO:0043065//positive regulation of apoptotic process;GO:0045944//positive regulation of transcription by RNA polymerase II;GO:1903893//positive regulation of ATF6-mediated unfolded protein response;GO:1990440//positive regulat…
2	ENSGALG00000001998	R3HDM4	12.2928	8.15338	0.592347	2.3304e-11	5.16557e-07	R3HDM4	R3H domain containing 4 [Source:NCBI gene;Acc:770563]	-	-	-	-	-	GO:0003676//nucleic acid binding	-
2	ENSGALG00000035841	PRRC2C	8.64011	5.74958	0.587594	0.00669538	1	PRRC2C	proline rich coiled-coil 2C [Source:NCBI gene;Acc:424393]	-	-	-	-	GO:0005829//cytosol	GO:0008022//protein C-terminus binding	GO:0002244//hematopoietic progenitor cell differentiation
2	ENSGALG00000011708	MYLK	21.3095	14.1957	0.586043	1.02581e-21	2.27382e-17	MYLK	myosin light chain kinase [Source:NCBI gene;Acc:396445]	Cellular Processes;Cellular Processes;Environmental Information Processing;Environmental Information Processing;Organismal Systems	Cell motility;Cellular community - eukaryotes;Signal transduction;Signal transduction;Circulatory system	ko04810//Regulation of actin cytoskeleton;ko04510//Focal adhesion;ko04020//Calcium signaling pathway;ko04371//Apelin signaling pathway;ko04270//Vascular smooth muscle contraction	K00907;K00907;K00907;K00907;K00907	GO:0001725//stress fiber;GO:0005737//cytoplasm;GO:0005886//plasma membrane;GO:0015629//actin cytoskeleton;GO:0030027//lamellipodium;GO:0032154//cleavage furrow	GO:0004672//protein kinase activity;GO:0004687//myosin light chain kinase activity;GO:0005515//protein binding;GO:0005524//ATP binding;GO:0016301//kinase activity	GO:0006468//protein phosphorylation;GO:0006939//smooth muscle contraction;GO:0014820//tonic smooth muscle contraction;GO:0016310//phosphorylation;GO:0030335//positive regulation of cell migration;GO:0032060//bleb assembly;GO:0051928//positive regulation of calcium ion transport;GO:0060414//aorta smooth muscle tissue morphogenesis;GO:0071476//cellular hypotonic response;GO:0072358//cardiovascular …
2	ENSGALG00000039264	SLA	12.9073	8.66935	0.574195	7.17179e-09	0.00015897	SLA	Src like adaptor [Source:NCBI gene;Acc:378908]	-	-	-	-	-	GO:0004715//non-membrane spanning protein tyrosine kinase activity;GO:0005070//SH3/SH2 adaptor activity;GO:0005515//protein binding	GO:0009966//regulation of signal transduction;GO:0009967//positive regulation of signal transduction;GO:0030154//cell differentiation;GO:0038083//peptidyl-tyrosine autophosphorylation;GO:0042127//regulation of cell proliferation
2	ENSGALG00000033932	BF1	20.0124	13.4508	0.573204	8.40332e-22	1.86268e-17	BF1	MHC BF1 class I [Source:NCBI gene;Acc:693260]	Cellular Processes;Human Diseases;Cellular Processes;Cellular Processes;Environmental Information Processing	Transport and catabolism;Infectious diseases;Cell growth and death;Transport and catabolism;Signaling molecules and interaction	ko04144//Endocytosis;ko05168//Herpes simplex infection;ko04218//Cellular senescence;ko04145//Phagosome;ko04514//Cell adhesion molecules (CAMs)	K06751;K06751;K06751;K06751;K06751	GO:0005615//extracellular space;GO:0005886//plasma membrane;GO:0009897//external side of plasma membrane;GO:0016020//membrane;GO:0016021//integral component of membrane	-	GO:0006955//immune response
2	ENSGALG00000054766	ITGA2B	21.4025	14.3878	0.572939	1.37275e-29	3.04284e-25	ITGA2B	integrin subunit alpha 2b [Source:NCBI gene;Acc:101749783]	Cellular Processes;Cellular Processes;Environmental Information Processing	Cell motility;Cellular community - eukaryotes;Signaling molecules and interaction	ko04810//Regulation of actin cytoskeleton;ko04510//Focal adhesion;ko04512//ECM-receptor interaction	K06476;K06476;K06476	GO:0005925//focal adhesion;GO:0008305//integrin complex;GO:0009897//external side of plasma membrane;GO:0009986//cell surface;GO:0070062//extracellular exosome	GO:0042802//identical protein binding;GO:0050840//extracellular matrix binding	GO:0007155//cell adhesion;GO:0007160//cell-matrix adhesion
2	ENSGALG00000003792	FYB	11.0899	7.47095	0.569886	0.00122894	1	FYB	FYN binding protein [Source:NCBI gene;Acc:427448]	-	-	-	-	GO:0005886//plasma membrane;GO:0015629//actin cytoskeleton	GO:0005515//protein binding;GO:0008289//lipid binding	GO:0006955//immune response;GO:0007229//integrin-mediated signaling pathway;GO:0050852//T cell receptor signaling pathway;GO:0072659//protein localization to plasma membrane
2	ENSGALG00000003361	TREM-B1	11.5311	7.83479	0.557561	3.71316e-06	0.0823058	TREM-B1	triggering receptor expressed on myeloid cells B1 [Source:NCBI gene;Acc:768535]	-	-	-	-	GO:0016020//membrane;GO:0016021//integral component of membrane	GO:0005515//protein binding	-
2	ENSGALG00000020249	RAPGEF2	21.1446	14.4602	0.548204	4.68351e-19	1.03815e-14	RAPGEF2	Rap guanine nucleotide exchange factor 2 [Source:NCBI gene;Acc:422418]	Environmental Information Processing;Cellular Processes	Signal transduction;Cellular community - eukaryotes	ko04010//MAPK signaling pathway;ko04530//Tight junction	K08018;K08018	GO:0005622//intracellular;GO:0005737//cytoplasm;GO:0005770//late endosome;GO:0005829//cytosol;GO:0005923//bicellular tight junction;GO:0016020//membrane;GO:0016324//apical plasma membrane;GO:0030139//endocytic vesicle;GO:0048471//perinuclear region of cytoplasm	GO:0005085//guanyl-nucleotide exchange factor activity;GO:0005088//Ras guanyl-nucleotide exchange factor activity;GO:0005096//GTPase activator activity;GO:0005515//protein binding;GO:0017034//Rap guanyl-nucleotide exchange factor activity;GO:0030165//PDZ domain binding;GO:0030552//cAMP binding;GO:0031697//beta-1 adrenergic receptor binding;GO:0050699//WW domain binding;GO:0070300//phosphatidic ac…	GO:0007165//signal transduction;GO:0007186//G protein-coupled receptor signaling pathway;GO:0007218//neuropeptide signaling pathway;GO:0007264//small GTPase mediated signal transduction;GO:0008285//negative regulation of cell proliferation;GO:0019933//cAMP-mediated signaling;GO:0030033//microvillus assembly;GO:0031175//neuron projection development;GO:0032486//Rap protein signal transduction;GO:0…
2	ENSGALG00000044716	KIAA1109	13.2334	9.20984	0.522934	1.70885e-07	0.00378783	KIAA1109	KIAA1109 [Source:NCBI gene;Acc:422670]	-	-	-	-	GO:0016020//membrane;GO:0016021//integral component of membrane;GO:0098793//presynapse	-	GO:0048488//synaptic vesicle endocytosis
2	ENSGALG00000015895	HTR1B	15.1921	10.5802	0.521959	3.72927e-06	0.082663	HTR1B	5-hydroxytryptamine receptor 1B [Source:NCBI gene;Acc:421858]	Environmental Information Processing	Signaling molecules and interaction	ko04080//Neuroactive ligand-receptor interaction	K04153	GO:0005737//cytoplasm;GO:0005886//plasma membrane;GO:0005887//integral component of plasma membrane;GO:0016020//membrane;GO:0016021//integral component of membrane;GO:0030425//dendrite;GO:0099056//integral component of presynaptic membrane;GO:0099154//serotonergic synapse	GO:0004930//G protein-coupled receptor activity;GO:0004993//G protein-coupled serotonin receptor activity;GO:0008144//drug binding;GO:0030594//neurotransmitter receptor activity;GO:0051378//serotonin binding	GO:0002031//G protein-coupled receptor internalization;GO:0007165//signal transduction;GO:0007186//G protein-coupled receptor signaling pathway;GO:0007187//G protein-coupled receptor signaling pathway, coupled to cyclic nucleotide second messenger;GO:0007193//adenylate cyclase-inhibiting G protein-coupled receptor signaling pathway;GO:0007198//adenylate cyclase-inhibiting serotonin receptor signa…
2	ENSGALG00000052537	ENSGALG00000052537	9.41285	6.56885	0.518992	0.0054961	1	-	-	-	-	-	-	GO:0016020//membrane	-	GO:0007155//cell adhesion
2	ENSGALG00000013505	ENSGALG00000013505	23.1268	16.2366	0.510316	4.27205e-15	9.46942e-11	-	spectrin repeat containing, nuclear envelope 1 [Source:NCBI gene;Acc:421640]	-	-	-	-	GO:0005635//nuclear envelope;GO:0016020//membrane;GO:0016021//integral component of membrane;GO:0034993//meiotic nuclear membrane microtubule tethering complex	GO:0003779//actin binding;GO:0005515//protein binding;GO:0051015//actin filament binding	GO:0090286//cytoskeletal anchoring at nuclear membrane
2	ENSGALG00000039327	VAV3	15.1926	10.7413	0.500202	8.05064e-09	0.000178451	VAV3	vav 3 guanine nucleotide exchange factor [Source:NCBI gene;Acc:373939]	Cellular Processes;Cellular Processes	Cell motility;Cellular community - eukaryotes	ko04810//Regulation of actin cytoskeleton;ko04510//Focal adhesion	K05730;K05730	GO:0005737//cytoplasm;GO:0005886//plasma membrane	GO:0005085//guanyl-nucleotide exchange factor activity;GO:0005089//Rho guanyl-nucleotide exchange factor activity;GO:0005154//epidermal growth factor receptor binding;GO:0005515//protein binding;GO:0030676//Rac guanyl-nucleotide exchange factor activity;GO:0046872//metal ion binding	GO:0006906//vesicle fusion;GO:0006974//cellular response to DNA damage stimulus;GO:0007229//integrin-mediated signaling pathway;GO:0007264//small GTPase mediated signal transduction;GO:0008361//regulation of cell size;GO:0016477//cell migration;GO:0030031//cell projection assembly;GO:0030032//lamellipodium assembly;GO:0030593//neutrophil chemotaxis;GO:0030890//positive regulation of B cell prolif…
2	ENSGALG00000003381	HERC1	19.1117	13.62	0.48873	1.58518e-15	3.51372e-11	HERC1	HECT and RLD domain containing E3 ubiquitin protein ligase family member 1 [Source:NCBI gene;Acc:415367]	Genetic Information Processing	Folding, sorting and degradation	ko04120//Ubiquitin mediated proteolysis	K10594	-	GO:0004842//ubiquitin-protein transferase activity;GO:0005515//protein binding;GO:0016740//transferase activity	GO:0010507//negative regulation of autophagy;GO:0016567//protein ubiquitination;GO:0021702//cerebellar Purkinje cell differentiation;GO:0031175//neuron projection development;GO:0050885//neuromuscular process controlling balance
2	ENSGALG00000041277	UBC	16.242	11.6023	0.485318	2.34308e-09	5.19368e-05	UBC	ubiquitin C [Source:NCBI gene;Acc:396190]	Cellular Processes;Cellular Processes	Transport and catabolism;Transport and catabolism	ko04144//Endocytosis;ko04137//Mitophagy - animal	K04551;K04551	-	GO:0005515//protein binding	-
2	ENSGALG00000015677	SUSD1	9.00236	6.45344	0.480236	0.00390858	1	SUSD1	sushi domain containing 1 [Source:NCBI gene;Acc:427334]	-	-	-	-	GO:0016020//membrane;GO:0016021//integral component of membrane	-	-
2	ENSGALG00000036932	SPEN	11.8379	8.51081	0.476043	0.000282064	1	SPEN	spen family transcriptional repressor [Source:NCBI gene;Acc:419460]	-	-	-	-	GO:0005634//nucleus;GO:0005654//nucleoplasm;GO:0017053//transcriptional repressor complex	GO:0001085//RNA polymerase II transcription factor binding;GO:0003676//nucleic acid binding;GO:0003714//transcription corepressor activity;GO:0003723//RNA binding	GO:0000122//negative regulation of transcription by RNA polymerase II;GO:0045892//negative regulation of transcription, DNA-templated;GO:0050769//positive regulation of neurogenesis
2	ENSGALG00000038494	CMIP	24.4685	17.7167	0.465819	4.28821e-27	9.50525e-23	CMIP	c-Maf inducing protein [Source:NCBI gene;Acc:425774]	-	-	-	-	GO:0005654//nucleoplasm;GO:0005829//cytosol	-	-
2	ENSGALG00000031425	PMP22	52.2963	38.0318	0.459502	1.92294e-68	4.26239e-64	PMP22	peripheral myelin protein 22 [Source:NCBI gene;Acc:417327]	-	-	-	-	GO:0005886//plasma membrane;GO:0016020//membrane;GO:0016021//integral component of membrane	-	GO:0008219//cell death;GO:0032060//bleb assembly;GO:0032288//myelin assembly;GO:0042552//myelination
2	ENSGALG00000021143	RGS18	21.987	16.4142	0.421707	1.64188e-12	3.63938e-08	RGS18	regulator of G-protein signaling 18 [Source:NCBI gene;Acc:424361]	-	-	-	-	GO:0005737//cytoplasm	GO:0005096//GTPase activator activity	GO:0007186//G protein-coupled receptor signaling pathway;GO:0008277//regulation of G protein-coupled receptor signaling pathway;GO:0043547//positive regulation of GTPase activity
2	ENSGALG00000004189	MAFK	20.4391	15.4863	0.40034	8.39932e-11	1.86179e-06	MAFK	MAF bZIP transcription factor K [Source:NCBI gene;Acc:395518]	-	-	-	-	GO:0005634//nucleus;GO:0005654//nucleoplasm	GO:0000978//RNA polymerase II proximal promoter sequence-specific DNA binding;GO:0003677//DNA binding;GO:0003700//DNA-binding transcription factor activity;GO:0043565//sequence-specific DNA binding	GO:0000122//negative regulation of transcription by RNA polymerase II;GO:0006355//regulation of transcription, DNA-templated
2	ENSGALG00000007220	FTH1	207.851	160.435	0.373559	1.93373e-108	4.2863e-104	FTH1	ferritin heavy chain 1 [Source:NCBI gene;Acc:395970]	Cellular Processes;Cellular Processes	Cell growth and death;Cell growth and death	ko04217//Necroptosis;ko04216//Ferroptosis	K00522;K00522	GO:0005737//cytoplasm;GO:0044754//autolysosome	GO:0004322//ferroxidase activity;GO:0005506//iron ion binding;GO:0008198//ferrous iron binding;GO:0008199//ferric iron binding;GO:0016491//oxidoreductase activity;GO:0042802//identical protein binding;GO:0046872//metal ion binding	GO:0006826//iron ion transport;GO:0006879//cellular iron ion homeostasis;GO:0006880//intracellular sequestering of iron ion;GO:0006955//immune response;GO:0008285//negative regulation of cell proliferation;GO:0048147//negative regulation of fibroblast proliferation;GO:0055114//oxidation-reduction process
2	ENSGALG00000011464	EIF5	24.8996	19.2704	0.369736	1.20079e-12	2.66167e-08	EIF5	eukaryotic translation initiation factor 5 [Source:NCBI gene;Acc:423479]	Genetic Information Processing	Translation	ko03013//RNA transport	K03262	GO:0005737//cytoplasm;GO:0005829//cytosol;GO:0005886//plasma membrane	GO:0003743//translation initiation factor activity;GO:0005515//protein binding	GO:0006413//translational initiation;GO:0006446//regulation of translational initiation

## Sheet: Cluster 3
Target Cluster	Gene ID	Gene name	Target_Cluster_mean	Other_Cluster_mean	Log2FC	Pvalue	Qvalue	Symbol	Description	KEGG_A_class	KEGG_B_class	Pathway	K_ID	GO Component	GO Function	GO Process
3	ENSGALG00000017299	RPS11	177.563	54.9436	1.69231	0	0	RPS11	ribosomal protein S11 [Source:NCBI gene;Acc:419049]	Genetic Information Processing	Translation	ko03010//Ribosome	K02949	GO:0005622//intracellular;GO:0005840//ribosome;GO:0022627//cytosolic small ribosomal subunit	GO:0003735//structural constituent of ribosome	GO:0006412//translation
3	ENSGALG00000037067	EIF3E	5.30504	1.65129	1.68377	0	0	EIF3E	eukaryotic translation initiation factor 3 subunit E [Source:NCBI gene;Acc:420272]	Genetic Information Processing	Translation	ko03013//RNA transport	K03250	GO:0005634//nucleus;GO:0005737//cytoplasm;GO:0005829//cytosol;GO:0005852//eukaryotic translation initiation factor 3 complex;GO:0016282//eukaryotic 43S preinitiation complex;GO:0016604//nuclear body;GO:0016605//PML body;GO:0033290//eukaryotic 48S preinitiation complex;GO:0071540//eukaryotic translation initiation factor 3 complex, eIF3e	GO:0003743//translation initiation factor activity;GO:0047485//protein N-terminus binding	GO:0000184//nuclear-transcribed mRNA catabolic process, nonsense-mediated decay;GO:0001732//formation of cytoplasmic translation initiation complex;GO:0002183//cytoplasmic translational initiation;GO:0006412//translation;GO:0006413//translational initiation;GO:0045727//positive regulation of translation;GO:1902416//positive regulation of mRNA binding
3	ENSGALG00000028872	TPT1	62.6967	22.5401	1.4759	0	0	TPT1	tumor protein, translationally-controlled 1 [Source:NCBI gene;Acc:396363]	-	-	-	-	GO:0000922//spindle pole;GO:0005615//extracellular space;GO:0005654//nucleoplasm;GO:0005737//cytoplasm;GO:0005771//multivesicular body;GO:0005829//cytosol;GO:0005881//cytoplasmic microtubule	GO:0005509//calcium ion binding;GO:0008134//transcription factor binding	GO:0019827//stem cell population maintenance;GO:2000384//negative regulation of ectoderm development
3	ENSGALG00000012802	F13A1	13.8131	5.19766	1.4101	0	0	F13A1	coagulation factor XIII A chain [Source:NCBI gene;Acc:395420]	-	-	-	-	-	GO:0003810//protein-glutamine gamma-glutamyltransferase activity;GO:0046872//metal ion binding	GO:0007596//blood coagulation;GO:0018149//peptide cross-linking;GO:0072378//blood coagulation, fibrin clot formation
3	ENSGALG00000023294	RPLP0	12.5176	4.77765	1.38958	0	0	RPLP0	ribosomal protein lateral stalk subunit P0 [Source:NCBI gene;Acc:395835]	Genetic Information Processing	Translation	ko03010//Ribosome	K02941	GO:0005622//intracellular;GO:0005634//nucleus;GO:0005737//cytoplasm;GO:0005783//endoplasmic reticulum;GO:0005829//cytosol;GO:0005840//ribosome;GO:0014069//postsynaptic density;GO:0022625//cytosolic large ribosomal subunit;GO:0030425//dendrite;GO:0036464//cytoplasmic ribonucleoprotein granule;GO:0098794//postsynapse;GO:1990904//ribonucleoprotein complex	GO:0003735//structural constituent of ribosome;GO:0070180//large ribosomal subunit rRNA binding	GO:0000027//ribosomal large subunit assembly;GO:0002181//cytoplasmic translation;GO:0042254//ribosome biogenesis;GO:0071353//cellular response to interleukin-4
3	ENSGALG00000036774	RPL17	32.1589	13.6097	1.24058	0	0	RPL17	ribosomal protein L17 [Source:NCBI gene;Acc:426845]	Genetic Information Processing	Translation	ko03010//Ribosome	K02880	GO:0005622//intracellular;GO:0005840//ribosome;GO:0015934//large ribosomal subunit	GO:0003735//structural constituent of ribosome	GO:0006412//translation
3	ENSGALG00000000122	GNB2L1	28.5447	12.3201	1.21221	0	0	GNB2L1	receptor for activated C kinase 1 [Source:NCBI gene;Acc:417044]	-	-	-	-	GO:0001891//phagocytic cup;GO:0005634//nucleus;GO:0005654//nucleoplasm;GO:0005737//cytoplasm;GO:0005739//mitochondrion;GO:0005829//cytosol;GO:0005840//ribosome;GO:0005886//plasma membrane;GO:0016020//membrane;GO:0022627//cytosolic small ribosomal subunit;GO:0030425//dendrite;GO:0030496//midbody;GO:0042995//cell projection;GO:0043005//neuron projection;GO:0043025//neuronal cell body;GO:0043204//pe…	GO:0005080//protein kinase C binding;GO:0005515//protein binding;GO:0008200//ion channel inhibitor activity;GO:0008656//cysteine-type endopeptidase activator activity involved in apoptotic process;GO:0019899//enzyme binding;GO:0019903//protein phosphatase binding;GO:0030292//protein tyrosine kinase inhibitor activity;GO:0030332//cyclin binding;GO:0030971//receptor tyrosine kinase binding;GO:00355…	GO:0001934//positive regulation of protein phosphorylation;GO:0006412//translation;GO:0006919//activation of cysteine-type endopeptidase activity involved in apoptotic process;GO:0007165//signal transduction;GO:0010629//negative regulation of gene expression;GO:0016567//protein ubiquitination;GO:0030178//negative regulation of Wnt signaling pathway;GO:0030308//negative regulation of cell growth;G…
3	ENSGALG00000040098	EEF1D	12.7181	5.62131	1.17791	0	0	EEF1D	eukaryotic translation elongation factor 1 delta [Source:NCBI gene;Acc:107049004]	Human Diseases	Infectious diseases	ko05168//Herpes simplex infection	K15410	GO:0001650//fibrillar center;GO:0005634//nucleus;GO:0005737//cytoplasm;GO:0005783//endoplasmic reticulum;GO:0005829//cytosol;GO:0005853//eukaryotic translation elongation factor 1 complex	GO:0003746//translation elongation factor activity	GO:0006414//translational elongation;GO:0071479//cellular response to ionizing radiation
3	ENSGALG00000000318	CSRP1	15.9404	7.05309	1.17636	0	0	CSRP1	cysteine and glycine rich protein 1 [Source:NCBI gene;Acc:396176]	-	-	-	-	GO:0001725//stress fiber;GO:0005623//cell;GO:0005634//nucleus;GO:0005737//cytoplasm;GO:0005856//cytoskeleton;GO:0005925//focal adhesion;GO:0031252//cell leading edge	GO:0046872//metal ion binding;GO:0051219//phosphoprotein binding;GO:0051393//alpha-actinin binding	-
3	ENSGALG00000033884	EEF2	23.4157	10.4274	1.1671	0	0	EEF2	eukaryotic translation elongation factor 2 [Source:NCBI gene;Acc:396325]	-	-	-	-	GO:0005737//cytoplasm;GO:0005829//cytosol;GO:0005844//polysome;GO:0005886//plasma membrane;GO:0016235//aggresome;GO:0045202//synapse;GO:1990904//ribonucleoprotein complex	GO:0003924//GTPase activity;GO:0005525//GTP binding;GO:0019901//protein kinase binding	GO:0002244//hematopoietic progenitor cell differentiation;GO:0006414//translational elongation;GO:0045727//positive regulation of translation
3	ENSGALG00000027035	RPL21	37.7956	17.3072	1.12685	0	0	RPL21	ribosomal protein L21 [Source:NCBI gene;Acc:418933]	Genetic Information Processing	Translation	ko03010//Ribosome	K02889	GO:0005622//intracellular;GO:0005840//ribosome;GO:0022625//cytosolic large ribosomal subunit	GO:0003735//structural constituent of ribosome	GO:0006412//translation
3	ENSGALG00000016691	SLC25A6	8.97565	4.12829	1.12047	0	0	SLC25A6	solute carrier family 25 member 6 [Source:NCBI gene;Acc:374072]	Environmental Information Processing;Cellular Processes;Human Diseases;Cellular Processes	Signal transduction;Cell growth and death;Infectious diseases;Cell growth and death	ko04020//Calcium signaling pathway;ko04218//Cellular senescence;ko05164//Influenza A;ko04217//Necroptosis	K05863;K05863;K05863;K05863	GO:0005739//mitochondrion;GO:0005743//mitochondrial inner membrane;GO:0016020//membrane;GO:0016021//integral component of membrane	GO:0005471//ATP:ADP antiporter activity;GO:0022857//transmembrane transporter activity	GO:0015866//ADP transport;GO:0015867//ATP transport;GO:0055085//transmembrane transport
3	ENSGALG00000015917	EEF1A1	54.5314	25.1734	1.11519	0	0	EEF1A1	eukaryotic translation elongation factor 1 alpha 1 [Source:NCBI gene;Acc:373963]	Genetic Information Processing	Translation	ko03013//RNA transport	K03231	-	GO:0000166//nucleotide binding;GO:0003746//translation elongation factor activity;GO:0003924//GTPase activity;GO:0005525//GTP binding	GO:0006414//translational elongation
3	ENSGALG00000011290	RPL15	29.7305	13.985	1.08807	0	0	RPL15	ribosomal protein L15 [Source:NCBI gene;Acc:428442]	Genetic Information Processing	Translation	ko03010//Ribosome	K02877	GO:0005622//intracellular;GO:0005634//nucleus;GO:0005840//ribosome	GO:0003735//structural constituent of ribosome	GO:0006412//translation
3	ENSGALG00000014432	RPS20	36.6446	17.4016	1.07438	0	0	RPS20	ribosomal protein S20 [Source:NCBI gene;Acc:430990]	Genetic Information Processing	Translation	ko03010//Ribosome	K02969	GO:0005622//intracellular;GO:0005840//ribosome;GO:0015935//small ribosomal subunit;GO:0022627//cytosolic small ribosomal subunit;GO:0045202//synapse	GO:0003723//RNA binding;GO:0003735//structural constituent of ribosome	GO:0006412//translation
3	ENSGALG00000008620	RPL39	40.0432	19.0622	1.07084	0	0	RPL39	ribosomal protein L39 [Source:NCBI gene;Acc:374132]	Genetic Information Processing	Translation	ko03010//Ribosome	K02924	GO:0005615//extracellular space;GO:0005622//intracellular;GO:0005840//ribosome;GO:0022625//cytosolic large ribosomal subunit;GO:0042788//polysomal ribosome	GO:0003735//structural constituent of ribosome	GO:0002181//cytoplasmic translation;GO:0002227//innate immune response in mucosa;GO:0006412//translation;GO:0019731//antibacterial humoral response;GO:0050830//defense response to Gram-positive bacterium;GO:0061844//antimicrobial humoral immune response mediated by antimicrobial peptide
3	ENSGALG00000002813	RPS10	28.1994	13.5606	1.05624	0	0	RPS10	ribosomal protein S10 [Source:NCBI gene;Acc:419904]	Genetic Information Processing	Translation	ko03010//Ribosome	K02947	GO:0022627//cytosolic small ribosomal subunit	GO:0003735//structural constituent of ribosome	GO:0000028//ribosomal small subunit assembly
3	ENSGALG00000011475	RPL37A	41.2166	20.7379	0.990957	0	0	RPL37A	ribosomal protein L37a [Source:NCBI gene;Acc:769981]	Genetic Information Processing	Translation	ko03010//Ribosome	K02921	GO:0005622//intracellular;GO:0005634//nucleus;GO:0005654//nucleoplasm;GO:0005662//DNA replication factor A complex;GO:0005840//ribosome;GO:0035861//site of double-strand break;GO:0043596//nuclear replication fork	GO:0003735//structural constituent of ribosome;GO:0005524//ATP binding;GO:0008094//DNA-dependent ATPase activity;GO:0036310//annealing helicase activity;GO:0046872//metal ion binding	GO:0000733//DNA strand renaturation;GO:0006259//DNA metabolic process;GO:0006281//DNA repair;GO:0006357//regulation of transcription by RNA polymerase II;GO:0006412//translation;GO:0006974//cellular response to DNA damage stimulus;GO:0031297//replication fork processing;GO:0036292//DNA rewinding;GO:0048478//replication fork protection
3	ENSGALG00000002157	RPS17	54.629	27.5022	0.990123	0	0	RPS17	ribosomal protein S17 [Source:NCBI gene;Acc:374053]	Genetic Information Processing	Translation	ko03010//Ribosome	K02962	GO:0005622//intracellular;GO:0005840//ribosome;GO:0022627//cytosolic small ribosomal subunit;GO:0045202//synapse	GO:0003735//structural constituent of ribosome	GO:0006364//rRNA processing;GO:0006412//translation;GO:0034101//erythrocyte homeostasis;GO:0042274//ribosomal small subunit biogenesis
3	ENSGALG00000003197	RPL7A	18.1061	9.1767	0.980425	0	0	RPL7A	ribosomal protein L7a [Source:NCBI gene;Acc:417158]	Genetic Information Processing	Translation	ko03010//Ribosome	K02936	GO:0005840//ribosome;GO:0016020//membrane;GO:0022625//cytosolic large ribosomal subunit;GO:0042788//polysomal ribosome;GO:1990904//ribonucleoprotein complex	GO:0003723//RNA binding	GO:0000470//maturation of LSU-rRNA;GO:0042254//ribosome biogenesis
3	ENSGALG00000035252	RPL7	15.2069	7.78888	0.965234	0	0	RPL7	ribosomal protein L7 [Source:NCBI gene;Acc:420182]	Genetic Information Processing	Translation	ko03010//Ribosome	K02937	GO:0005840//ribosome;GO:0005844//polysome;GO:0014069//postsynaptic density;GO:0022625//cytosolic large ribosomal subunit;GO:0045202//synapse;GO:1990904//ribonucleoprotein complex	GO:0003677//DNA binding;GO:0003723//RNA binding;GO:0003729//mRNA binding;GO:0003735//structural constituent of ribosome;GO:0042803//protein homodimerization activity	GO:0000463//maturation of LSU-rRNA from tricistronic rRNA transcript (SSU-rRNA, 5.8S rRNA, LSU-rRNA);GO:0006364//rRNA processing;GO:0042273//ribosomal large subunit biogenesis
3	ENSGALG00000032002	RPL34	30.6613	15.7766	0.958632	0	0	RPL34	ribosomal protein L34 [Source:NCBI gene;Acc:422526]	Genetic Information Processing	Translation	ko03010//Ribosome	K02915	GO:0005622//intracellular;GO:0005840//ribosome	GO:0003735//structural constituent of ribosome	GO:0006412//translation
3	ENSGALG00000016775	RPL31	18.321	9.43788	0.956967	0	0	RPL31	ribosomal protein L31 [Source:NCBI gene;Acc:418710]	Genetic Information Processing	Translation	ko03010//Ribosome	K02910	GO:0005622//intracellular;GO:0005840//ribosome;GO:0022625//cytosolic large ribosomal subunit;GO:0042788//polysomal ribosome;GO:0045202//synapse	GO:0003735//structural constituent of ribosome	GO:0002181//cytoplasmic translation;GO:0006412//translation
3	ENSGALG00000015339	RPL24	25.2016	13.1373	0.939847	0	0	RPL24	ribosomal protein L24 [Source:NCBI gene;Acc:418401]	Genetic Information Processing	Translation	ko03010//Ribosome	K02896	GO:0005737//cytoplasm;GO:0005783//endoplasmic reticulum;GO:0005829//cytosol;GO:0022625//cytosolic large ribosomal subunit;GO:0042788//polysomal ribosome;GO:0045202//synapse	GO:0003723//RNA binding;GO:0003735//structural constituent of ribosome	GO:0000027//ribosomal large subunit assembly;GO:0002181//cytoplasmic translation;GO:0006412//translation;GO:0007093//mitotic cell cycle checkpoint;GO:0010458//exit from mitosis;GO:0021554//optic nerve development;GO:0031290//retinal ganglion cell axon guidance;GO:0060041//retina development in camera-type eye;GO:1902626//assembly of large subunit precursor of preribosome
3	ENSGALG00000004871	RPS24	28.9442	15.1005	0.938673	0	0	RPS24	ribosomal protein S24 [Source:NCBI gene;Acc:423726]	Genetic Information Processing	Translation	ko03010//Ribosome	K02974	GO:0005622//intracellular;GO:0005840//ribosome;GO:0022627//cytosolic small ribosomal subunit	GO:0003735//structural constituent of ribosome	GO:0006364//rRNA processing;GO:0006412//translation;GO:0034101//erythrocyte homeostasis;GO:0042274//ribosomal small subunit biogenesis
3	ENSGALG00000016232	RPL8	21.4008	11.2933	0.922197	0	0	RPL8	ribosomal protein L8 [Source:NCBI gene;Acc:418568]	Genetic Information Processing	Translation	ko03010//Ribosome	K02938	GO:0005840//ribosome;GO:0014069//postsynaptic density;GO:0015934//large ribosomal subunit;GO:0022625//cytosolic large ribosomal subunit;GO:0042788//polysomal ribosome;GO:0045202//synapse;GO:0098794//postsynapse	GO:0003723//RNA binding;GO:0003735//structural constituent of ribosome	GO:0002181//cytoplasmic translation;GO:0006412//translation
3	ENSGALG00000009621	ACTB	145.032	76.8647	0.915978	0	0	ACTB	actin, beta [Source:NCBI gene;Acc:396526]	Cellular Processes;Cellular Processes;Cellular Processes;Human Diseases;Cellular Processes;Cellular Processes;Cellular Processes;Human Diseases	Cell motility;Cellular community - eukaryotes;Cellular community - eukaryotes;Infectious diseases;Transport and catabolism;Cell growth and death;Cellular community - eukaryotes;Infectious diseases	ko04810//Regulation of actin cytoskeleton;ko04510//Focal adhesion;ko04530//Tight junction;ko05164//Influenza A;ko04145//Phagosome;ko04210//Apoptosis;ko04520//Adherens junction;ko05132//Salmonella infection	K05692;K05692;K05692;K05692;K05692;K05692;K05692;K05692	GO:0005634//nucleus;GO:0005737//cytoplasm;GO:0005829//cytosol;GO:0005856//cytoskeleton;GO:0005886//plasma membrane;GO:0005925//focal adhesion;GO:0015629//actin cytoskeleton;GO:0030027//lamellipodium;GO:0030863//cortical cytoskeleton;GO:0032991//protein-containing complex;GO:0035267//NuA4 histone acetyltransferase complex;GO:0036464//cytoplasmic ribonucleoprotein granule;GO:0097433//dense body;GO:…	GO:0000166//nucleotide binding;GO:0005524//ATP binding;GO:0019894//kinesin binding;GO:0019901//protein kinase binding;GO:0030957//Tat protein binding;GO:0042802//identical protein binding;GO:0050998//nitric-oxide synthase binding;GO:0098973//structural constituent of postsynaptic actin cytoskeleton	GO:0022898//regulation of transmembrane transporter activity;GO:0032091//negative regulation of protein binding;GO:0048488//synaptic vesicle endocytosis;GO:0048870//cell motility;GO:0051621//regulation of norepinephrine uptake;GO:0072749//cellular response to cytochalasin B;GO:0098974//postsynaptic actin cytoskeleton organization;GO:1903076//regulation of protein localization to plasma membrane
3	ENSGALG00000028749	ACTG1	80.5498	45.2429	0.83219	0	0	ACTG1	actin, cytoplasmic 2-like [Source:NCBI gene;Acc:776816]	Cellular Processes;Cellular Processes;Cellular Processes;Human Diseases;Cellular Processes;Cellular Processes;Cellular Processes;Human Diseases	Cell motility;Cellular community - eukaryotes;Cellular community - eukaryotes;Infectious diseases;Transport and catabolism;Cell growth and death;Cellular community - eukaryotes;Infectious diseases	ko04810//Regulation of actin cytoskeleton;ko04510//Focal adhesion;ko04530//Tight junction;ko05164//Influenza A;ko04145//Phagosome;ko04210//Apoptosis;ko04520//Adherens junction;ko05132//Salmonella infection	K05692;K05692;K05692;K05692;K05692;K05692;K05692;K05692	GO:0005737//cytoplasm;GO:0005856//cytoskeleton;GO:0005884//actin filament;GO:0005886//plasma membrane;GO:0005925//focal adhesion;GO:0015629//actin cytoskeleton;GO:0030016//myofibril;GO:0031941//filamentous actin;GO:0045335//phagocytic vesicle;GO:0070062//extracellular exosome;GO:0097433//dense body;GO:0098685//Schaffer collateral - CA1 synapse	GO:0000166//nucleotide binding;GO:0005200//structural constituent of cytoskeleton;GO:0005522//profilin binding;GO:0005524//ATP binding;GO:0031625//ubiquitin protein ligase binding;GO:0042802//identical protein binding	GO:0045214//sarcomere organization;GO:0048488//synaptic vesicle endocytosis;GO:0071346//cellular response to interferon-gamma
3	ENSGALG00000000150	RPL9	14.0506	7.44416	0.916448	4.0516e-298	8.98078e-294	RPL9	ribosomal protein L9 [Source:NCBI gene;Acc:425468]	Genetic Information Processing	Translation	ko03010//Ribosome	K02940	GO:0005622//intracellular;GO:0005840//ribosome;GO:0022625//cytosolic large ribosomal subunit	GO:0003735//structural constituent of ribosome;GO:0019843//rRNA binding	GO:0002181//cytoplasmic translation;GO:0006412//translation
3	ENSGALG00000035334	COX3	149.931	97.8369	0.615848	9.12438e-298	2.02251e-293	COX3	cytochrome c oxidase subunit III [Source:NCBI gene;Acc:807637]	Metabolism;Metabolism;Organismal Systems	Global and overview maps;Energy metabolism;Circulatory system	ko01100//Metabolic pathways;ko00190//Oxidative phosphorylation;ko04260//Cardiac muscle contraction	K02262;K02262;K02262	GO:0005739//mitochondrion;GO:0005743//mitochondrial inner membrane;GO:0016020//membrane;GO:0016021//integral component of membrane;GO:0045277//respiratory chain complex IV	GO:0004129//cytochrome-c oxidase activity;GO:0009055//electron transfer activity;GO:0015002//heme-copper terminal oxidase activity;GO:0015453//oxidoreduction-driven active transmembrane transporter activity;GO:0016491//oxidoreductase activity	GO:0006123//mitochondrial electron transport, cytochrome c to oxygen;GO:0008535//respiratory chain complex IV assembly;GO:0009060//aerobic respiration;GO:0019646//aerobic electron transport chain;GO:0022904//respiratory electron transport chain;GO:0055085//transmembrane transport;GO:0055114//oxidation-reduction process;GO:1902600//proton transmembrane transport
3	ENSGALG00000015617	RPS23	32.705	19.1203	0.77441	4.13568e-293	9.16716e-289	-	ribosomal protein S23 [Source:NCBI gene;Acc:427323]	Genetic Information Processing	Translation	ko03010//Ribosome	K02973	GO:0005840//ribosome;GO:0015935//small ribosomal subunit;GO:0022627//cytosolic small ribosomal subunit	GO:0003735//structural constituent of ribosome	GO:0006412//translation
3	ENSGALG00000014833	RPL37	26.4584	14.8298	0.83523	2.49351e-281	5.52711e-277	RPL37	ribosomal protein L37 [Source:NCBI gene;Acc:427186]	Genetic Information Processing	Translation	ko03010//Ribosome	K02922	GO:0005622//intracellular;GO:0005840//ribosome;GO:0022625//cytosolic large ribosomal subunit;GO:0045202//synapse	GO:0003723//RNA binding;GO:0003735//structural constituent of ribosome;GO:0019843//rRNA binding;GO:0046872//metal ion binding	GO:0006412//translation
3	ENSGALG00000005326	EIF3F	4.03788	1.56754	1.36509	3.97853e-281	8.8188e-277	EIF3F	eukaryotic translation initiation factor 3 subunit F [Source:NCBI gene;Acc:423748]	Genetic Information Processing	Translation	ko03013//RNA transport	K03249	GO:0005737//cytoplasm;GO:0005852//eukaryotic translation initiation factor 3 complex;GO:0016282//eukaryotic 43S preinitiation complex;GO:0033290//eukaryotic 48S preinitiation complex;GO:0071541//eukaryotic translation initiation factor 3 complex, eIF3m	GO:0003743//translation initiation factor activity;GO:0004843//thiol-dependent ubiquitin-specific protease activity;GO:0005515//protein binding;GO:0031369//translation initiation factor binding	GO:0001732//formation of cytoplasmic translation initiation complex;GO:0002183//cytoplasmic translational initiation;GO:0006412//translation;GO:0006413//translational initiation;GO:0016579//protein deubiquitination;GO:0075522//IRES-dependent viral translational initiation
3	ENSGALG00000041091	ATP6	98.5662	63.5926	0.632235	3.02429e-276	6.70365e-272	ATP6	ATP synthase F0 subunit 6 [Source:NCBI gene;Acc:807646]	Metabolism;Metabolism	Global and overview maps;Energy metabolism	ko01100//Metabolic pathways;ko00190//Oxidative phosphorylation	K02126;K02126	GO:0005739//mitochondrion;GO:0005743//mitochondrial inner membrane;GO:0005753//mitochondrial proton-transporting ATP synthase complex;GO:0016020//membrane;GO:0016021//integral component of membrane;GO:0045259//proton-transporting ATP synthase complex;GO:0045263//proton-transporting ATP synthase complex, coupling factor F(o)	GO:0015078//proton transmembrane transporter activity;GO:0016887//ATPase activity;GO:0046933//proton-transporting ATP synthase activity, rotational mechanism	GO:0006754//ATP biosynthetic process;GO:0006811//ion transport;GO:0015986//ATP synthesis coupled proton transport;GO:0099132//ATP hydrolysis coupled cation transmembrane transport
3	ENSGALG00000014854	MYL12A	27.2703	15.2594	0.837631	6.14151e-268	1.36133e-263	MYL12A	myosin, light chain 12A, regulatory, non-sarcomeric [Source:NCBI gene;Acc:396284]	Cellular Processes;Cellular Processes;Cellular Processes	Cell motility;Cellular community - eukaryotes;Cellular community - eukaryotes	ko04810//Regulation of actin cytoskeleton;ko04510//Focal adhesion;ko04530//Tight junction	K12757;K12757;K12757	GO:0016459//myosin complex	GO:0005509//calcium ion binding;GO:0046872//metal ion binding	-
3	ENSGALG00000016991	ESD	4.17131	1.78402	1.22537	2.4509e-267	5.43267e-263	ESD	esterase D [Source:NCBI gene;Acc:418856]	-	-	-	-	GO:0005737//cytoplasm;GO:0005829//cytosol	GO:0016787//hydrolase activity;GO:0016788//hydrolase activity, acting on ester bonds;GO:0018738//S-formylglutathione hydrolase activity;GO:0042802//identical protein binding;GO:0052689//carboxylic ester hydrolase activity	GO:0046294//formaldehyde catabolic process
3	ENSGALG00000049865	RPL18A	10.2835	5.75526	0.837377	1.84614e-266	4.09215e-262	RPL18A	ribosomal protein L18a [Source:NCBI gene;Acc:417823]	Genetic Information Processing	Translation	ko03010//Ribosome	K02882	GO:0005840//ribosome;GO:0014069//postsynaptic density;GO:0022625//cytosolic large ribosomal subunit;GO:0042788//polysomal ribosome	GO:0003735//structural constituent of ribosome	GO:0002181//cytoplasmic translation;GO:0006412//translation
3	ENSGALG00000001658	RPL19	18.5469	10.5482	0.814185	2.889e-263	6.40376e-259	RPL19	ribosomal protein L19 [Source:NCBI gene;Acc:420003]	Genetic Information Processing	Translation	ko03010//Ribosome	K02885	GO:0005622//intracellular;GO:0005840//ribosome;GO:0022625//cytosolic large ribosomal subunit;GO:0042788//polysomal ribosome;GO:0045202//synapse	GO:0003723//RNA binding;GO:0003735//structural constituent of ribosome	GO:0002181//cytoplasmic translation;GO:0006412//translation
3	ENSGALG00000030533	PGLS	7.38018	3.64688	1.01699	1.06969e-262	2.37108e-258	PGLS	6-phosphogluconolactonase [Source:NCBI gene;Acc:430442]	Metabolism;Metabolism;Metabolism	Global and overview maps;Global and overview maps;Carbohydrate metabolism	ko01100//Metabolic pathways;ko01200//Carbon metabolism;ko00030//Pentose phosphate pathway	K01057;K01057;K01057	-	GO:0016787//hydrolase activity;GO:0017057//6-phosphogluconolactonase activity	GO:0005975//carbohydrate metabolic process;GO:0006098//pentose-phosphate shunt;GO:0009051//pentose-phosphate shunt, oxidative branch
3	ENSGALG00000002837	RPL27	17.9489	9.98497	0.846068	2.28831e-261	5.07228e-257	RPL27	ribosomal protein L27 [Source:NCBI gene;Acc:396280]	Genetic Information Processing	Translation	ko03010//Ribosome	K02901	GO:0005622//intracellular;GO:0005737//cytoplasm;GO:0005783//endoplasmic reticulum;GO:0005791//rough endoplasmic reticulum;GO:0005829//cytosol;GO:0005840//ribosome;GO:0015934//large ribosomal subunit;GO:0022625//cytosolic large ribosomal subunit;GO:0098556//cytoplasmic side of rough endoplasmic reticulum membrane	GO:0003735//structural constituent of ribosome	GO:0006412//translation
3	ENSGALG00000026490	RPS16	19.5557	12.0583	0.697561	9.74945e-260	2.16106e-255	RPS16	ribosomal protein S16 [Source:NCBI gene;Acc:417871]	Genetic Information Processing	Translation	ko03010//Ribosome	K02960	GO:0005840//ribosome;GO:0022627//cytosolic small ribosomal subunit	GO:0003723//RNA binding;GO:0003735//structural constituent of ribosome	GO:0000462//maturation of SSU-rRNA from tricistronic rRNA transcript (SSU-rRNA, 5.8S rRNA, LSU-rRNA);GO:0006412//translation;GO:1990830//cellular response to leukemia inhibitory factor
3	ENSGALG00000032079	CYTB	32.5475	18.9983	0.776676	7.42094e-255	1.64492e-250	CYTB	cytochrome b [Source:NCBI gene;Acc:807641]	Metabolism;Metabolism;Organismal Systems	Global and overview maps;Energy metabolism;Circulatory system	ko01100//Metabolic pathways;ko00190//Oxidative phosphorylation;ko04260//Cardiac muscle contraction	K00412;K00412;K00412	GO:0005737//cytoplasm;GO:0005739//mitochondrion;GO:0005743//mitochondrial inner membrane;GO:0005750//mitochondrial respiratory chain complex III;GO:0016020//membrane;GO:0016021//integral component of membrane;GO:0031305//integral component of mitochondrial inner membrane;GO:0045275//respiratory chain complex III;GO:0070469//respiratory chain	GO:0008121//ubiquinol-cytochrome-c reductase activity;GO:0009055//electron transfer activity;GO:0016491//oxidoreductase activity;GO:0020037//heme binding;GO:0046872//metal ion binding	GO:0006122//mitochondrial electron transport, ubiquinol to cytochrome c;GO:0006979//response to oxidative stress;GO:0022904//respiratory electron transport chain;GO:0055114//oxidation-reduction process
3	ENSGALG00000013990	RPS12	20.6394	11.6569	0.824218	2.57018e-253	5.69706e-249	RPS12	ribosomal protein S12 [Source:NCBI gene;Acc:421698]	Genetic Information Processing	Translation	ko03010//Ribosome	K02951	GO:0005622//intracellular;GO:0005737//cytoplasm;GO:0005794//Golgi apparatus;GO:0005829//cytosol;GO:0005840//ribosome;GO:0022627//cytosolic small ribosomal subunit;GO:0043231//intracellular membrane-bounded organelle	GO:0003735//structural constituent of ribosome	GO:0006412//translation
3	ENSGALG00000029897	RPL30	11.2758	6.83281	0.722682	3.45138e-253	7.65033e-249	RPL30	ribosomal protein L30 [Source:NCBI gene;Acc:425416]	Genetic Information Processing	Translation	ko03010//Ribosome	K02908	GO:0005622//intracellular;GO:0005634//nucleus;GO:0005840//ribosome;GO:0014069//postsynaptic density;GO:0022625//cytosolic large ribosomal subunit;GO:0042788//polysomal ribosome	GO:0003723//RNA binding;GO:0003735//structural constituent of ribosome	GO:0002181//cytoplasmic translation;GO:0006412//translation;GO:0031640//killing of cells of other organism;GO:0050829//defense response to Gram-negative bacterium;GO:0061844//antimicrobial humoral immune response mediated by antimicrobial peptide
3	ENSGALG00000005948	RPL27A	15.3091	9.50224	0.688052	2.24407e-251	4.97422e-247	RPL27A	ribosomal protein L27a [Source:NCBI gene;Acc:770018]	Genetic Information Processing	Translation	ko03010//Ribosome	K02900	GO:0005622//intracellular;GO:0005783//endoplasmic reticulum;GO:0005829//cytosol;GO:0005840//ribosome;GO:0015934//large ribosomal subunit;GO:0022625//cytosolic large ribosomal subunit	GO:0003735//structural constituent of ribosome	GO:0006412//translation
3	ENSGALG00000004831	RPS4X	17.2887	9.90129	0.804138	9.68894e-249	2.14765e-244	RPS4X	ribosomal protein S4 X-linked [Source:NCBI gene;Acc:396001]	Genetic Information Processing	Translation	ko03010//Ribosome	K02987	GO:0005622//intracellular;GO:0005840//ribosome;GO:0005844//polysome;GO:0015935//small ribosomal subunit;GO:0022627//cytosolic small ribosomal subunit;GO:0036464//cytoplasmic ribonucleoprotein granule;GO:1990904//ribonucleoprotein complex	GO:0003723//RNA binding;GO:0003735//structural constituent of ribosome;GO:0019843//rRNA binding	GO:0006412//translation;GO:0007275//multicellular organism development;GO:0008284//positive regulation of cell proliferation;GO:0045727//positive regulation of translation
3	ENSGALG00000051431	RPS15A	26.8154	16.4819	0.702179	2.23749e-248	4.95961e-244	RPS15A	ribosomal protein S15a [Source:NCBI gene;Acc:427675]	Genetic Information Processing	Translation	ko03010//Ribosome	K02957	GO:0005737//cytoplasm;GO:0005840//ribosome;GO:0022627//cytosolic small ribosomal subunit	GO:0003735//structural constituent of ribosome	GO:0006412//translation;GO:0008284//positive regulation of cell proliferation;GO:0009615//response to virus;GO:0045787//positive regulation of cell cycle
3	ENSGALG00000030436	ND3	33.3744	19.4795	0.776785	1.95734e-244	4.33865e-240	ND3	NADH dehydrogenase subunit 3 [Source:NCBI gene;Acc:807638]	Metabolism;Metabolism	Global and overview maps;Energy metabolism	ko01100//Metabolic pathways;ko00190//Oxidative phosphorylation	K03880;K03880	GO:0005739//mitochondrion;GO:0005747//mitochondrial respiratory chain complex I;GO:0016020//membrane;GO:0016021//integral component of membrane;GO:0030964//NADH dehydrogenase complex;GO:0031966//mitochondrial membrane;GO:0070469//respiratory chain	GO:0008137//NADH dehydrogenase (ubiquinone) activity	GO:0055114//oxidation-reduction process
3	ENSGALG00000035677	RPL35	22.9872	13.3586	0.783063	6.55131e-241	1.45216e-236	RPL35	ribosomal protein L35 [Source:NCBI gene;Acc:374133]	Genetic Information Processing	Translation	ko03010//Ribosome	K02918	GO:0005622//intracellular;GO:0005840//ribosome;GO:0022625//cytosolic large ribosomal subunit	GO:0003729//mRNA binding;GO:0003735//structural constituent of ribosome	GO:0000463//maturation of LSU-rRNA from tricistronic rRNA transcript (SSU-rRNA, 5.8S rRNA, LSU-rRNA);GO:0006412//translation
3	ENSGALG00000047410	ENSGALG00000047410	4.9168	2.32124	1.08283	4.08287e-236	9.05009e-232	-	-	-	-	-	-	-	-	-
3	ENSGALG00000008590	EEF1B2	10.9989	6.47566	0.764265	2.82615e-234	6.26444e-230	EEF1B2	eukaryotic translation elongation factor 1 beta 2 [Source:NCBI gene;Acc:395723]	-	-	-	-	GO:0005737//cytoplasm;GO:0005783//endoplasmic reticulum;GO:0005853//eukaryotic translation elongation factor 1 complex	GO:0003746//translation elongation factor activity	GO:0006412//translation;GO:0006414//translational elongation
3	ENSGALG00000008231	PACSIN3	3.13369	1.27246	1.30025	3.7239e-233	8.25439e-229	PACSIN3	protein kinase C and casein kinase substrate in neurons 3 [Source:NCBI gene;Acc:423186]	-	-	-	-	GO:0005737//cytoplasm;GO:0005829//cytosol;GO:0005856//cytoskeleton;GO:0005886//plasma membrane	GO:0005515//protein binding;GO:0005543//phospholipid binding;GO:0008092//cytoskeletal protein binding;GO:0008289//lipid binding;GO:0019855//calcium channel inhibitor activity	GO:0007010//cytoskeleton organization;GO:0045806//negative regulation of endocytosis;GO:0051044//positive regulation of membrane protein ectodomain proteolysis;GO:0051926//negative regulation of calcium ion transport;GO:0097320//plasma membrane tubulation
3	ENSGALG00000040891	RSU1	9.65141	5.49981	0.811358	4.28601e-233	9.50037e-229	RSU1	Ras suppressor protein 1 [Source:NCBI gene;Acc:420524]	-	-	-	-	GO:0005925//focal adhesion	GO:0005515//protein binding	GO:0010811//positive regulation of cell-substrate adhesion;GO:0043547//positive regulation of GTPase activity
3	ENSGALG00000042011	HNRNPA1	6.05824	2.96171	1.03247	6.63038e-231	1.46969e-226	HNRNPA1	heterogeneous nuclear ribonucleoprotein A1 [Source:NCBI gene;Acc:424136]	Genetic Information Processing	Transcription	ko03040//Spliceosome	K12741	GO:1990904//ribonucleoprotein complex	GO:0003676//nucleic acid binding;GO:0003723//RNA binding;GO:0003729//mRNA binding	-
3	ENSGALG00000001446	GSN	7.62514	4.38055	0.799652	5.00066e-228	1.10845e-223	GSN	gelsolin [Source:NCBI gene;Acc:395774]	Cellular Processes	Cell motility	ko04810//Regulation of actin cytoskeleton	K05768	GO:0002102//podosome;GO:0005576//extracellular region;GO:0005615//extracellular space;GO:0005634//nucleus;GO:0005737//cytoplasm;GO:0005829//cytosol;GO:0005886//plasma membrane;GO:0005925//focal adhesion;GO:0016020//membrane;GO:0016021//integral component of membrane;GO:0016528//sarcoplasm;GO:0030027//lamellipodium;GO:0030478//actin cap;GO:0030864//cortical actin cytoskeleton;GO:0045335//phagocyti…	GO:0003779//actin binding;GO:0005509//calcium ion binding;GO:0045159//myosin II binding;GO:0051015//actin filament binding	GO:0006911//phagocytosis, engulfment;GO:0010628//positive regulation of gene expression;GO:0014891//striated muscle atrophy;GO:0016192//vesicle-mediated transport;GO:0030041//actin filament polymerization;GO:0031648//protein destabilization;GO:0042989//sequestering of actin monomers;GO:0045010//actin nucleation;GO:0046597//negative regulation of viral entry into host cell;GO:0051014//actin filame…
3	ENSGALG00000030280	PABPC1	29.809	18.1765	0.713671	5.7825e-220	1.28175e-215	PABPC1	poly(A) binding protein cytoplasmic 1 [Source:NCBI gene;Acc:430997]	Genetic Information Processing;Genetic Information Processing;Genetic Information Processing	Translation;Translation;Folding, sorting and degradation	ko03013//RNA transport;ko03015//mRNA surveillance pathway;ko03018//RNA degradation	K13126;K13126;K13126	GO:0005737//cytoplasm	GO:0003676//nucleic acid binding;GO:0003723//RNA binding	-
3	ENSGALG00000034811	RPLP2	41.1856	27.4509	0.585283	1.7728e-215	3.92958e-211	RPLP2	ribosomal protein lateral stalk subunit P2 [Source:NCBI gene;Acc:426492]	Genetic Information Processing	Translation	ko03010//Ribosome	K02943	GO:0005622//intracellular;GO:0005840//ribosome;GO:0022625//cytosolic large ribosomal subunit;GO:0045202//synapse	GO:0003735//structural constituent of ribosome	GO:0006414//translational elongation
3	ENSGALG00000007699	ENSGALG00000007699	12.7918	8.15196	0.649996	1.68504e-210	3.73505e-206	-	ribosomal protein S25 [Source:NCBI gene;Acc:770722]	Genetic Information Processing	Translation	ko03010//Ribosome	K02975	-	-	-
3	ENSGALG00000007711	RPL4	8.0583	4.94803	0.703621	5.18227e-208	1.1487e-203	RPL4	ribosomal protein L4 [Source:NCBI gene;Acc:415551]	Genetic Information Processing	Translation	ko03010//Ribosome	K02930	GO:0005634//nucleus;GO:0005791//rough endoplasmic reticulum;GO:0005840//ribosome;GO:1990904//ribonucleoprotein complex	GO:0003735//structural constituent of ribosome	GO:0006412//translation
3	ENSGALG00000014412	CSTA	111.282	78.4375	0.504601	7.13301e-207	1.5811e-202	CSTA	cystatin A [Source:NCBI gene;Acc:418268]	-	-	-	-	GO:0001533//cornified envelope;GO:0005615//extracellular space;GO:0005622//intracellular;GO:0005634//nucleus;GO:0005737//cytoplasm;GO:0005829//cytosol	GO:0002020//protease binding;GO:0004866//endopeptidase inhibitor activity;GO:0004869//cysteine-type endopeptidase inhibitor activity;GO:0005198//structural molecule activity;GO:0030674//protein binding, bridging	GO:0010466//negative regulation of peptidase activity;GO:0010951//negative regulation of endopeptidase activity;GO:0018149//peptide cross-linking;GO:0030216//keratinocyte differentiation;GO:0045861//negative regulation of proteolysis;GO:0098609//cell-cell adhesion
3	ENSGALG00000016392	RPS7	16.1096	9.7632	0.722497	1.10665e-206	2.453e-202	RPS7	ribosomal protein S7 [Source:NCBI gene;Acc:421919]	Genetic Information Processing	Translation	ko03010//Ribosome	K02993	GO:0005622//intracellular;GO:0005634//nucleus;GO:0005730//nucleolus;GO:0005813//centrosome;GO:0005840//ribosome;GO:0022627//cytosolic small ribosomal subunit;GO:0032991//protein-containing complex;GO:0045202//synapse;GO:1990904//ribonucleoprotein complex	GO:0003730//mRNA 3'-UTR binding;GO:0003735//structural constituent of ribosome;GO:0019901//protein kinase binding;GO:0048027//mRNA 5'-UTR binding;GO:1990948//ubiquitin ligase inhibitor activity	GO:0001843//neural tube closure;GO:0006364//rRNA processing;GO:0006412//translation;GO:0010628//positive regulation of gene expression;GO:0030154//cell differentiation;GO:0042274//ribosomal small subunit biogenesis;GO:0050821//protein stabilization;GO:1902255//positive regulation of intrinsic apoptotic signaling pathway by p53 class mediator;GO:1904667//negative regulation of ubiquitin protein li…
3	ENSGALG00000032456	COII	101.424	71.2435	0.509565	3.90312e-206	8.65165e-202	COII	cytochrome c oxidase subunit II [Source:NCBI gene;Acc:807635]	Metabolism;Metabolism;Organismal Systems	Global and overview maps;Energy metabolism;Circulatory system	ko01100//Metabolic pathways;ko00190//Oxidative phosphorylation;ko04260//Cardiac muscle contraction	K02261;K02261;K02261	GO:0005739//mitochondrion;GO:0005743//mitochondrial inner membrane;GO:0016020//membrane;GO:0016021//integral component of membrane;GO:0045277//respiratory chain complex IV;GO:0070469//respiratory chain	GO:0004129//cytochrome-c oxidase activity;GO:0005507//copper ion binding;GO:0016491//oxidoreductase activity;GO:0046872//metal ion binding	GO:0006979//response to oxidative stress;GO:0022900//electron transport chain;GO:0022904//respiratory electron transport chain;GO:0042773//ATP synthesis coupled electron transport;GO:0055114//oxidation-reduction process;GO:1902600//proton transmembrane transport
3	ENSGALG00000005002	VDAC2	5.95515	3.39307	0.811545	1.47724e-205	3.27446e-201	VDAC2	voltage dependent anion channel 2 [Source:NCBI gene;Acc:395498]	Environmental Information Processing;Cellular Processes;Cellular Processes;Organismal Systems;Cellular Processes	Signal transduction;Cell growth and death;Cell growth and death;Immune system;Cell growth and death	ko04020//Calcium signaling pathway;ko04218//Cellular senescence;ko04217//Necroptosis;ko04621//NOD-like receptor signaling pathway;ko04216//Ferroptosis	K15040;K15040;K15040;K15040;K15040	GO:0001669//acrosomal vesicle;GO:0005739//mitochondrion;GO:0005741//mitochondrial outer membrane;GO:0031090//organelle membrane;GO:0042645//mitochondrial nucleoid;GO:0065010//extracellular membrane-bounded organelle	GO:0008308//voltage-gated anion channel activity	GO:0006754//ATP biosynthetic process;GO:0006820//anion transport;GO:0007339//binding of sperm to zona pellucida;GO:0015698//inorganic anion transport;GO:0015866//ADP transport;GO:0032272//negative regulation of protein polymerization;GO:0055085//transmembrane transport;GO:0098656//anion transmembrane transport;GO:2001243//negative regulation of intrinsic apoptotic signaling pathway
3	ENSGALG00000002868	RPL26L1	20.7859	12.789	0.700704	1.56878e-205	3.47735e-201	RPL26L1	ribosomal protein L26 like 1 [Source:NCBI gene;Acc:396400]	Genetic Information Processing	Translation	ko03010//Ribosome	K02898	GO:0005622//intracellular;GO:0005840//ribosome;GO:0015934//large ribosomal subunit;GO:0022625//cytosolic large ribosomal subunit	GO:0003723//RNA binding;GO:0003735//structural constituent of ribosome	GO:0002181//cytoplasmic translation;GO:0006412//translation;GO:0042273//ribosomal large subunit biogenesis
3	ENSGALG00000006300	LDHA	15.07	9.2099	0.710425	2.42106e-205	5.36653e-201	LDHA	lactate dehydrogenase A [Source:NCBI gene;Acc:396221]	Metabolism;Metabolism;Metabolism;Metabolism;Metabolism	Global and overview maps;Carbohydrate metabolism;Amino acid metabolism;Carbohydrate metabolism;Carbohydrate metabolism	ko01100//Metabolic pathways;ko00010//Glycolysis / Gluconeogenesis;ko00270//Cysteine and methionine metabolism;ko00620//Pyruvate metabolism;ko00640//Propanoate metabolism	K00016;K00016;K00016;K00016;K00016	GO:0005737//cytoplasm	GO:0003824//catalytic activity;GO:0004459//L-lactate dehydrogenase activity;GO:0016491//oxidoreductase activity;GO:0016616//oxidoreductase activity, acting on the CH-OH group of donors, NAD or NADP as acceptor	GO:0005975//carbohydrate metabolic process;GO:0019752//carboxylic acid metabolic process;GO:0055114//oxidation-reduction process
3	ENSGALG00000015195	RPS15	43.1077	28.5801	0.592933	6.22066e-205	1.37887e-200	RPS15	ribosomal protein S15 [Source:NCBI gene;Acc:396448]	Genetic Information Processing	Translation	ko03010//Ribosome	K02958	GO:0005840//ribosome;GO:0015935//small ribosomal subunit;GO:0022627//cytosolic small ribosomal subunit	GO:0003723//RNA binding;GO:0003735//structural constituent of ribosome	GO:0000028//ribosomal small subunit assembly;GO:0006412//translation
3	ENSGALG00000028774	S100A10	26.4384	15.9838	0.726029	4.88866e-204	1.08362e-199	S100A10	S100 calcium binding protein A10 [Source:NCBI gene;Acc:396506]	-	-	-	-	GO:0016020//membrane;GO:0016021//integral component of membrane;GO:0019897//extrinsic component of plasma membrane;GO:0045121//membrane raft	GO:0005509//calcium ion binding;GO:0042803//protein homodimerization activity;GO:0044325//ion channel binding	GO:0001765//membrane raft assembly;GO:0006900//vesicle budding from membrane;GO:0043547//positive regulation of GTPase activity;GO:0051099//positive regulation of binding;GO:0051290//protein heterotetramerization;GO:0051496//positive regulation of stress fiber assembly;GO:0051894//positive regulation of focal adhesion assembly;GO:0072659//protein localization to plasma membrane;GO:1900026//positi…
3	ENSGALG00000008660	CST7	7.53883	4.52923	0.735073	1.51187e-202	3.35122e-198	CST7	cystatin F [Source:NCBI gene;Acc:416716]	-	-	-	-	GO:0005615//extracellular space;GO:0005737//cytoplasm;GO:0005764//lysosome;GO:0005770//late endosome;GO:0005783//endoplasmic reticulum;GO:0031410//cytoplasmic vesicle	GO:0004869//cysteine-type endopeptidase inhibitor activity;GO:0030414//peptidase inhibitor activity;GO:0042803//protein homodimerization activity	GO:0010466//negative regulation of peptidase activity;GO:0031643//positive regulation of myelination;GO:0097340//inhibition of cysteine-type endopeptidase activity;GO:1903979//negative regulation of microglial cell activation
3	ENSGALG00000043744	NDFIP1	6.15072	3.62525	0.762676	1.14578e-199	2.53974e-195	NDFIP1	Nedd4 family interacting protein 1 [Source:NCBI gene;Acc:416342]	-	-	-	-	GO:0005794//Golgi apparatus;GO:0005938//cell cortex;GO:0016020//membrane;GO:0016021//integral component of membrane;GO:0048471//perinuclear region of cytoplasm	GO:0050699//WW domain binding	GO:0002761//regulation of myeloid leukocyte differentiation;GO:0002829//negative regulation of type 2 immune response;GO:0006879//cellular iron ion homeostasis;GO:0007034//vacuolar transport;GO:0010629//negative regulation of gene expression;GO:0030001//metal ion transport;GO:0031398//positive regulation of protein ubiquitination;GO:0032410//negative regulation of transporter activity;GO:0032713/…
3	ENSGALG00000006096	RPS13	8.84414	5.50301	0.684501	2.64973e-197	5.8734e-193	RPS13	ribosomal protein S13 [Source:NCBI gene;Acc:414782]	Genetic Information Processing	Translation	ko03010//Ribosome	K02953	GO:0005622//intracellular;GO:0005634//nucleus;GO:0005730//nucleolus;GO:0005840//ribosome;GO:0014069//postsynaptic density;GO:0022627//cytosolic small ribosomal subunit	GO:0003729//mRNA binding;GO:0003735//structural constituent of ribosome;GO:0048027//mRNA 5'-UTR binding;GO:0070181//small ribosomal subunit rRNA binding	GO:0006412//translation;GO:0033119//negative regulation of RNA splicing
3	ENSGALG00000029500	ND5	22.0352	13.8163	0.673431	1.87841e-193	4.16369e-189	ND5	NADH dehydrogenase subunit 5 [Source:NCBI gene;Acc:807642]	Metabolism;Metabolism	Global and overview maps;Energy metabolism	ko01100//Metabolic pathways;ko00190//Oxidative phosphorylation	K03883;K03883	GO:0005739//mitochondrion;GO:0005743//mitochondrial inner membrane;GO:0005747//mitochondrial respiratory chain complex I;GO:0016020//membrane;GO:0016021//integral component of membrane;GO:0070469//respiratory chain	GO:0003954//NADH dehydrogenase activity;GO:0008137//NADH dehydrogenase (ubiquinone) activity	GO:0042773//ATP synthesis coupled electron transport;GO:0055114//oxidation-reduction process
3	ENSGALG00000004588	RPS14	31.2828	20.0882	0.639023	1.4697e-191	3.25774e-187	RPS14	ribosomal protein S14 [Source:NCBI gene;Acc:416275]	Genetic Information Processing	Translation	ko03010//Ribosome	K02955	GO:0005730//nucleolus;GO:0005840//ribosome;GO:0014069//postsynaptic density;GO:0022627//cytosolic small ribosomal subunit	GO:0003735//structural constituent of ribosome;GO:0045182//translation regulator activity;GO:0048027//mRNA 5'-UTR binding;GO:0070181//small ribosomal subunit rRNA binding	GO:0000028//ribosomal small subunit assembly;GO:0000122//negative regulation of transcription by RNA polymerase II;GO:0000462//maturation of SSU-rRNA from tricistronic rRNA transcript (SSU-rRNA, 5.8S rRNA, LSU-rRNA);GO:0006412//translation;GO:0006417//regulation of translation;GO:0030218//erythrocyte differentiation
3	ENSGALG00000053765	ENSGALG00000053765	11.9935	7.25811	0.724592	1.53622e-191	3.40519e-187	-	parathymosin [Source:NCBI gene;Acc:418286]	-	-	-	-	-	-	-
3	ENSGALG00000015082	RPS6	17.9089	11.5753	0.629627	6.67875e-191	1.48041e-186	RPS6	ribosomal protein S6 [Source:NCBI gene;Acc:396148]	Environmental Information Processing;Genetic Information Processing;Organismal Systems;Environmental Information Processing	Signal transduction;Translation;Endocrine system;Signal transduction	ko04150//mTOR signaling pathway;ko03010//Ribosome;ko04910//Insulin signaling pathway;ko04371//Apelin signaling pathway	K02991;K02991;K02991;K02991	GO:0005622//intracellular;GO:0005634//nucleus;GO:0005730//nucleolus;GO:0005737//cytoplasm;GO:0005783//endoplasmic reticulum;GO:0005829//cytosol;GO:0005840//ribosome;GO:0005844//polysome;GO:0015935//small ribosomal subunit;GO:0022627//cytosolic small ribosomal subunit;GO:0030425//dendrite;GO:0036464//cytoplasmic ribonucleoprotein granule;GO:0044297//cell body;GO:0048471//perinuclear region of cyto…	GO:0003735//structural constituent of ribosome;GO:0019901//protein kinase binding	GO:0000082//G1/S transition of mitotic cell cycle;GO:0000278//mitotic cell cycle;GO:0002309//T cell proliferation involved in immune response;GO:0006364//rRNA processing;GO:0006412//translation;GO:0006924//activation-induced cell death of T cells;GO:0007093//mitotic cell cycle checkpoint;GO:0007369//gastrulation;GO:0022605//mammalian oogenesis stage;GO:0031929//TOR signaling;GO:0033077//T cell di…
3	ENSGALG00000032875	ATP5F1D	4.14532	2.22629	0.896841	1.43803e-190	3.18754e-186	ATP5F1D	ATP synthase, H+ transporting, mitochondrial F1 complex, delta subunit [Source:NCBI gene;Acc:771478]	Metabolism;Metabolism	Global and overview maps;Energy metabolism	ko01100//Metabolic pathways;ko00190//Oxidative phosphorylation	K02134;K02134	GO:0000275//mitochondrial proton-transporting ATP synthase complex, catalytic core F(1);GO:0045261//proton-transporting ATP synthase complex, catalytic core F(1)	GO:0046933//proton-transporting ATP synthase activity, rotational mechanism	GO:0015986//ATP synthesis coupled proton transport;GO:0099132//ATP hydrolysis coupled cation transmembrane transport
3	ENSGALG00000037716	UBA52	15.4305	9.63091	0.680037	3.9446e-190	8.74359e-186	UBA52	ubiquitin A-52 residue ribosomal protein fusion product 1 [Source:NCBI gene;Acc:395958]	Genetic Information Processing	Translation	ko03010//Ribosome	K02927	GO:0005654//nucleoplasm;GO:0005783//endoplasmic reticulum;GO:0005829//cytosol;GO:0005840//ribosome;GO:0005886//plasma membrane	GO:0003735//structural constituent of ribosome;GO:0005515//protein binding	GO:0006412//translation
3	ENSGALG00000030120	ITGB1BP3	10.0501	6.64697	0.596444	7.96691e-190	1.76595e-185	ITGB1BP3	integrin beta 1 binding protein 3 [Source:NCBI gene;Acc:415448]	Metabolism;Metabolism	Global and overview maps;Metabolism of cofactors and vitamins	ko01100//Metabolic pathways;ko00760//Nicotinate and nicotinamide metabolism	K10524;K10524	-	GO:0016301//kinase activity	GO:0016310//phosphorylation
3	ENSGALG00000001634	RPL23	40.1575	26.7493	0.586167	2.69231e-187	5.96777e-183	RPL23	ribosomal protein L23 [Source:NCBI gene;Acc:420001]	Genetic Information Processing	Translation	ko03010//Ribosome	K02894	GO:0005654//nucleoplasm;GO:0005730//nucleolus;GO:0005737//cytoplasm;GO:0005840//ribosome;GO:0022625//cytosolic large ribosomal subunit;GO:0032991//protein-containing complex	GO:0001223//transcription coactivator binding;GO:0003735//structural constituent of ribosome;GO:0031625//ubiquitin protein ligase binding;GO:0070180//large ribosomal subunit rRNA binding;GO:1990948//ubiquitin ligase inhibitor activity	GO:0000122//negative regulation of transcription by RNA polymerase II;GO:0006412//translation;GO:0008284//positive regulation of cell proliferation;GO:0010628//positive regulation of gene expression;GO:0032986//protein-DNA complex disassembly;GO:0050821//protein stabilization;GO:0071157//negative regulation of cell cycle arrest;GO:0071158//positive regulation of cell cycle arrest;GO:0072717//cell…
3	ENSGALG00000006474	SKP1	8.95216	5.64846	0.664379	2.43178e-184	5.39029e-180	SKP1	S-phase kinase-associated protein 1 [Source:NCBI gene;Acc:416319]	Genetic Information Processing;Human Diseases;Environmental Information Processing;Genetic Information Processing;Cellular Processes;Cellular Processes;Environmental Information Processing	Folding, sorting and degradation;Infectious diseases;Signal transduction;Folding, sorting and degradation;Cell growth and death;Cell growth and death;Signal transduction	ko04141//Protein processing in endoplasmic reticulum;ko05168//Herpes simplex infection;ko04310//Wnt signaling pathway;ko04120//Ubiquitin mediated proteolysis;ko04110//Cell cycle;ko04114//Oocyte meiosis;ko04350//TGF-beta signaling pathway	K03094;K03094;K03094;K03094;K03094;K03094;K03094	GO:0005634//nucleus;GO:0005737//cytoplasm;GO:0005813//centrosome;GO:0005829//cytosol;GO:0019005//SCF ubiquitin ligase complex;GO:0031467//Cul7-RING ubiquitin ligase complex;GO:0031519//PcG protein complex	GO:0004842//ubiquitin-protein transferase activity;GO:0008013//beta-catenin binding;GO:0019904//protein domain specific binding;GO:0061630//ubiquitin protein ligase activity;GO:0097602//cullin family protein binding	GO:0006511//ubiquitin-dependent protein catabolic process;GO:0016567//protein ubiquitination;GO:0031146//SCF-dependent proteasomal ubiquitin-dependent protein catabolic process;GO:0035518//histone H2A monoubiquitination;GO:0051457//maintenance of protein location in nucleus
3	ENSGALG00000005490	RPS2	8.83278	5.72448	0.625725	4.28564e-183	9.49955e-179	RPS2	ribosomal protein S2 [Source:NCBI gene;Acc:416544]	Genetic Information Processing	Translation	ko03010//Ribosome	K02981	GO:0005654//nucleoplasm;GO:0005840//ribosome;GO:0015935//small ribosomal subunit;GO:0022627//cytosolic small ribosomal subunit;GO:0045202//synapse;GO:1990904//ribonucleoprotein complex	GO:0003723//RNA binding;GO:0003729//mRNA binding;GO:0003735//structural constituent of ribosome;GO:0017134//fibroblast growth factor binding;GO:0019899//enzyme binding	GO:0006412//translation;GO:0051443//positive regulation of ubiquitin-protein transferase activity;GO:0071353//cellular response to interleukin-4
3	ENSGALG00000012456	RAC2	22.5672	14.0383	0.684854	5.96788e-177	1.32284e-172	RAC2	Rac family small GTPase 2 [Source:NCBI gene;Acc:418044]	Environmental Information Processing;Cellular Processes;Cellular Processes;Environmental Information Processing;Cellular Processes;Environmental Information Processing	Signal transduction;Cell motility;Cellular community - eukaryotes;Signal transduction;Cellular community - eukaryotes;Signal transduction	ko04010//MAPK signaling pathway;ko04810//Regulation of actin cytoskeleton;ko04510//Focal adhesion;ko04310//Wnt signaling pathway;ko04520//Adherens junction;ko04370//VEGF signaling pathway	K07860;K07860;K07860;K07860;K07860;K07860	GO:0005622//intracellular;GO:0005635//nuclear envelope;GO:0005737//cytoplasm;GO:0005829//cytosol;GO:0005884//actin filament;GO:0005886//plasma membrane;GO:0016020//membrane;GO:0030027//lamellipodium;GO:0031410//cytoplasmic vesicle;GO:0042995//cell projection	GO:0000166//nucleotide binding;GO:0003924//GTPase activity;GO:0005525//GTP binding;GO:0019887//protein kinase regulator activity;GO:0019901//protein kinase binding	GO:0006935//chemotaxis;GO:0007015//actin filament organization;GO:0007186//G protein-coupled receptor signaling pathway;GO:0007264//small GTPase mediated signal transduction;GO:0007266//Rho protein signal transduction;GO:0008045//motor neuron axon guidance;GO:0008284//positive regulation of cell proliferation;GO:0010592//positive regulation of lamellipodium assembly;GO:0010810//regulation of cell…
3	ENSGALG00000037129	FAM241A	3.59158	1.93123	0.895099	1.66484e-176	3.69027e-172	FAM241A	family with sequence similarity 241 member A [Source:HGNC Symbol;Acc:HGNC:26813]	-	-	-	-	GO:0005794//Golgi apparatus;GO:0016020//membrane;GO:0016021//integral component of membrane;GO:0043231//intracellular membrane-bounded organelle	-	-
3	ENSGALG00000025842	BRT-1	105.634	78.06	0.436422	1.44264e-175	3.19776e-171	BRT-1	tropomyosin 2 [Source:NCBI gene;Acc:396430]	Organismal Systems;Organismal Systems	Circulatory system;Circulatory system	ko04261//Adrenergic signaling in cardiomyocytes;ko04260//Cardiac muscle contraction	K09290;K09290	GO:0005737//cytoplasm;GO:0005856//cytoskeleton;GO:0005884//actin filament;GO:0015629//actin cytoskeleton	GO:0003779//actin binding;GO:0005515//protein binding;GO:0008092//cytoskeletal protein binding;GO:0042802//identical protein binding;GO:0042803//protein homodimerization activity;GO:0046982//protein heterodimerization activity;GO:0051015//actin filament binding	GO:0007015//actin filament organization;GO:0043462//regulation of ATPase activity
3	ENSGALG00000036790	RPS27A	15.7321	10.9545	0.522191	4.1621e-172	9.22572e-168	RPS27A	ribosomal protein S27a [Source:NCBI gene;Acc:395796]	Genetic Information Processing	Translation	ko03010//Ribosome	K02977	GO:0005634//nucleus;GO:0005654//nucleoplasm;GO:0005737//cytoplasm;GO:0005840//ribosome;GO:0022627//cytosolic small ribosomal subunit	GO:0003735//structural constituent of ribosome;GO:0005515//protein binding;GO:0031386//protein tag;GO:0031625//ubiquitin protein ligase binding;GO:0046872//metal ion binding	GO:0006281//DNA repair;GO:0006412//translation;GO:0016567//protein ubiquitination;GO:0019941//modification-dependent protein catabolic process
3	ENSGALG00000003966	RPL23A	16.0328	10.802	0.56972	1.02834e-170	2.27943e-166	RPL23A	ribosomal protein L23a [Source:NCBI gene;Acc:417574]	Genetic Information Processing	Translation	ko03010//Ribosome	K02893	GO:0005622//intracellular;GO:0005634//nucleus;GO:0005840//ribosome;GO:0022625//cytosolic large ribosomal subunit	GO:0003735//structural constituent of ribosome	GO:0000027//ribosomal large subunit assembly;GO:0006412//translation;GO:0008283//cell proliferation
3	ENSGALG00000031397	NT5C3A	4.05253	2.32477	0.801734	6.52603e-167	1.44656e-162	NT5C3A	5'-nucleotidase, cytosolic IIIA [Source:NCBI gene;Acc:395080]	Metabolism;Metabolism;Metabolism;Metabolism	Global and overview maps;Nucleotide metabolism;Nucleotide metabolism;Metabolism of cofactors and vitamins	ko01100//Metabolic pathways;ko00230//Purine metabolism;ko00240//Pyrimidine metabolism;ko00760//Nicotinate and nicotinamide metabolism	K01081;K01081;K01081;K01081	GO:0005737//cytoplasm;GO:0005783//endoplasmic reticulum	GO:0000166//nucleotide binding;GO:0000287//magnesium ion binding;GO:0008253//5'-nucleotidase activity;GO:0016740//transferase activity;GO:0016787//hydrolase activity;GO:0046872//metal ion binding	GO:0009117//nucleotide metabolic process;GO:0016311//dephosphorylation
3	ENSGALG00000008677	VIM	3.62706	1.76447	1.03957	1.95866e-165	4.34158e-161	VIM	vimentin [Source:NCBI gene;Acc:420519]	-	-	-	-	GO:0005623//cell;GO:0005737//cytoplasm;GO:0005777//peroxisome;GO:0005829//cytosol;GO:0005844//polysome;GO:0005856//cytoskeleton;GO:0005882//intermediate filament;GO:0005886//plasma membrane;GO:0031252//cell leading edge;GO:0042995//cell projection;GO:0043005//neuron projection;GO:0045335//phagocytic vesicle;GO:1990904//ribonucleoprotein complex	GO:0003725//double-stranded RNA binding;GO:0005198//structural molecule activity;GO:0005200//structural constituent of cytoskeleton;GO:0005212//structural constituent of eye lens;GO:0019904//protein domain specific binding;GO:0042802//identical protein binding;GO:0097110//scaffold protein binding;GO:1990254//keratin filament binding	GO:0010628//positive regulation of gene expression;GO:0010977//negative regulation of neuron projection development;GO:0014002//astrocyte development;GO:0032967//positive regulation of collagen biosynthetic process;GO:0043488//regulation of mRNA stability;GO:0045103//intermediate filament-based process;GO:0045109//intermediate filament organization;GO:0045727//positive regulation of translation;G…
3	ENSGALG00000037838	ND6	6.92004	4.06624	0.767086	6.9321e-165	1.53657e-160	ND6	NADH dehydrogenase subunit 6 [Source:NCBI gene;Acc:807640]	Metabolism;Metabolism	Global and overview maps;Energy metabolism	ko01100//Metabolic pathways;ko00190//Oxidative phosphorylation	K03884;K03884	GO:0005739//mitochondrion;GO:0016020//membrane;GO:0016021//integral component of membrane;GO:0031966//mitochondrial membrane;GO:0070469//respiratory chain	GO:0008137//NADH dehydrogenase (ubiquinone) activity	GO:0055114//oxidation-reduction process
3	ENSGALG00000005922	RPL5	8.65419	6.04467	0.517733	1.03154e-164	2.28651e-160	RPL5	ribosomal protein L5 [Source:NCBI gene;Acc:395269]	Genetic Information Processing	Translation	ko03010//Ribosome	K02932	GO:0005622//intracellular;GO:0005634//nucleus;GO:0005730//nucleolus;GO:0005737//cytoplasm;GO:0005840//ribosome;GO:0022625//cytosolic large ribosomal subunit	GO:0003723//RNA binding;GO:0003735//structural constituent of ribosome;GO:0008097//5S rRNA binding;GO:0019843//rRNA binding	GO:0000027//ribosomal large subunit assembly;GO:0006412//translation
3	ENSGALG00000013039	BID	3.24951	1.71584	0.921312	1.70181e-163	3.77224e-159	BID	BH3 interacting domain death agonist [Source:NCBI gene;Acc:395236]	Cellular Processes;Cellular Processes;Cellular Processes	Cell growth and death;Cell growth and death;Cell growth and death	ko04217//Necroptosis;ko04210//Apoptosis;ko04115//p53 signaling pathway	K04726;K04726;K04726	GO:0005737//cytoplasm	-	GO:0042981//regulation of apoptotic process;GO:0043065//positive regulation of apoptotic process
3	ENSGALG00000008667	DSTN	9.46426	6.15041	0.621805	7.96752e-163	1.76608e-158	DSTN	destrin, actin depolymerizing factor [Source:NCBI gene;Acc:396539]	-	-	-	-	GO:0005622//intracellular;GO:0005737//cytoplasm;GO:0015629//actin cytoskeleton;GO:0030864//cortical actin cytoskeleton	GO:0003779//actin binding;GO:0051015//actin filament binding	GO:0030042//actin filament depolymerization;GO:0030043//actin filament fragmentation;GO:0030836//positive regulation of actin filament depolymerization;GO:0051014//actin filament severing
3	ENSGALG00000017330	RPS3	17.9675	12.1402	0.565593	1.99492e-162	4.42194e-158	RPS3	ribosomal protein S3 [Source:NCBI gene;Acc:419069]	Genetic Information Processing	Translation	ko03010//Ribosome	K02985	GO:0005840//ribosome;GO:0015935//small ribosomal subunit	GO:0003723//RNA binding;GO:0003735//structural constituent of ribosome	GO:0006412//translation
3	ENSGALG00000011738	ARHGDIB	3.26354	1.67921	0.958655	3.73005e-160	8.26803e-156	ARHGDIB	Rho GDP dissociation inhibitor beta [Source:NCBI gene;Acc:417941]	-	-	-	-	GO:0005737//cytoplasm;GO:0005829//cytosol;GO:0016020//membrane	GO:0003924//GTPase activity;GO:0005094//Rho GDP-dissociation inhibitor activity;GO:0048365//Rac GTPase binding	GO:0007266//Rho protein signal transduction;GO:0035023//regulation of Rho protein signal transduction;GO:0050790//regulation of catalytic activity;GO:1901164//negative regulation of trophoblast cell migration;GO:2000249//regulation of actin cytoskeleton reorganization
3	ENSGALG00000040522	EIF3H	2.68117	1.2427	1.10938	5.74966e-160	1.27447e-155	EIF3H	eukaryotic translation initiation factor 3 subunit H [Source:NCBI gene;Acc:420288]	Genetic Information Processing	Translation	ko03013//RNA transport	K03247	GO:0005737//cytoplasm;GO:0005829//cytosol;GO:0005852//eukaryotic translation initiation factor 3 complex;GO:0016282//eukaryotic 43S preinitiation complex;GO:0033290//eukaryotic 48S preinitiation complex;GO:0042788//polysomal ribosome;GO:0071541//eukaryotic translation initiation factor 3 complex, eIF3m	GO:0003743//translation initiation factor activity;GO:0005515//protein binding;GO:0008237//metallopeptidase activity	GO:0001732//formation of cytoplasmic translation initiation complex;GO:0002183//cytoplasmic translational initiation;GO:0006412//translation;GO:0006413//translational initiation;GO:0006508//proteolysis
3	ENSGALG00000034591	ENSGALG00000034591	7.95338	5.42032	0.553191	2.19303e-159	4.86107e-155	-	transmembrane protein 14C [Source:NCBI gene;Acc:420851]	-	-	-	-	GO:0016020//membrane;GO:0016021//integral component of membrane	-	-
3	ENSGALG00000011221	GPAT3	3.03566	1.84663	0.717119	3.1018e-154	6.87545e-150	GPAT3	glycerol-3-phosphate acyltransferase 3 [Source:NCBI gene;Acc:422610]	Metabolism;Metabolism;Metabolism	Global and overview maps;Lipid metabolism;Lipid metabolism	ko01100//Metabolic pathways;ko00564//Glycerophospholipid metabolism;ko00561//Glycerolipid metabolism	K13506;K13506;K13506	GO:0005783//endoplasmic reticulum;GO:0005789//endoplasmic reticulum membrane;GO:0016020//membrane;GO:0016021//integral component of membrane	GO:0003841//1-acylglycerol-3-phosphate O-acyltransferase activity;GO:0004366//glycerol-3-phosphate O-acyltransferase activity;GO:0016740//transferase activity;GO:0016746//transferase activity, transferring acyl groups;GO:0102420//sn-1-glycerol-3-phosphate C16:0-DCA-CoA acyl transferase activity	GO:0006629//lipid metabolic process;GO:0008654//phospholipid biosynthetic process;GO:0016024//CDP-diacylglycerol biosynthetic process;GO:0019432//triglyceride biosynthetic process
3	ENSGALG00000005422	PDLIM1	16.5575	11.1324	0.572725	7.71815e-153	1.71081e-148	PDLIM1	PDZ and LIM domain 1 [Source:NCBI gene;Acc:428948]	-	-	-	-	GO:0005667//transcription factor complex;GO:0005856//cytoskeleton	GO:0003713//transcription coactivator activity;GO:0005515//protein binding;GO:0046872//metal ion binding	GO:0006355//regulation of transcription, DNA-templated;GO:1903508//positive regulation of nucleic acid-templated transcription
3	ENSGALG00000036229	ND4	20.095	13.5001	0.573866	5.3428e-152	1.18429e-147	ND4	NADH dehydrogenase subunit 4 [Source:NCBI gene;Acc:807643]	Metabolism;Metabolism	Global and overview maps;Energy metabolism	ko01100//Metabolic pathways;ko00190//Oxidative phosphorylation	K03881;K03881	GO:0005739//mitochondrion;GO:0005747//mitochondrial respiratory chain complex I;GO:0016020//membrane;GO:0016021//integral component of membrane;GO:0031966//mitochondrial membrane;GO:0070469//respiratory chain	GO:0003954//NADH dehydrogenase activity;GO:0008137//NADH dehydrogenase (ubiquinone) activity;GO:0048039//ubiquinone binding	GO:0006120//mitochondrial electron transport, NADH to ubiquinone;GO:0009060//aerobic respiration;GO:0015990//electron transport coupled proton transport;GO:0042773//ATP synthesis coupled electron transport;GO:0055114//oxidation-reduction process
3	ENSGALG00000014688	ZYX	13.8998	9.48997	0.550589	6.22332e-152	1.37946e-147	ZYX	zyxin [Source:NCBI gene;Acc:418300]	Cellular Processes	Cellular community - eukaryotes	ko04510//Focal adhesion	K06273	GO:0001725//stress fiber;GO:0005623//cell;GO:0005634//nucleus;GO:0005737//cytoplasm;GO:0005829//cytosol;GO:0005856//cytoskeleton;GO:0005913//cell-cell adherens junction;GO:0005925//focal adhesion;GO:0030054//cell junction;GO:0045335//phagocytic vesicle	GO:0005515//protein binding;GO:0046872//metal ion binding;GO:0051393//alpha-actinin binding	GO:0007155//cell adhesion;GO:0007160//cell-matrix adhesion;GO:0007179//transforming growth factor beta receptor signaling pathway;GO:0007229//integrin-mediated signaling pathway;GO:0043149//stress fiber assembly;GO:0071346//cellular response to interferon-gamma
3	ENSGALG00000012172	RPL3	8.01728	5.62929	0.510161	6.91846e-152	1.53355e-147	RPL3	ribosomal protein L3 [Source:NCBI gene;Acc:418016]	Genetic Information Processing	Translation	ko03010//Ribosome	K02925	GO:0005622//intracellular;GO:0005730//nucleolus;GO:0005829//cytosol;GO:0005840//ribosome;GO:0022625//cytosolic large ribosomal subunit;GO:0032991//protein-containing complex	GO:0003735//structural constituent of ribosome	GO:0000027//ribosomal large subunit assembly;GO:0006412//translation;GO:0071353//cellular response to interleukin-4
3	ENSGALG00000004952	RPL36AL	19.7044	13.566	0.538523	2.40093e-151	5.3219e-147	RPL36AL	ribosomal protein L36a [Source:NCBI gene;Acc:100859914]	Genetic Information Processing	Translation	ko03010//Ribosome	K02929	GO:0005622//intracellular;GO:0005634//nucleus;GO:0005783//endoplasmic reticulum;GO:0005829//cytosol;GO:0005840//ribosome;GO:0005886//plasma membrane;GO:0022625//cytosolic large ribosomal subunit	GO:0003735//structural constituent of ribosome	GO:0006412//translation
3	ENSGALG00000004252	ENSGALG00000004252	7.45535	4.9349	0.595256	2.77768e-148	6.157e-144	-	cathepsin L1-like [Source:NCBI gene;Acc:420160]	Cellular Processes;Cellular Processes;Cellular Processes;Cellular Processes	Transport and catabolism;Cell growth and death;Transport and catabolism;Transport and catabolism	ko04145//Phagosome;ko04210//Apoptosis;ko04140//Autophagy - animal;ko04142//Lysosome	K01365;K01365;K01365;K01365	GO:0005615//extracellular space;GO:0005764//lysosome	GO:0004197//cysteine-type endopeptidase activity;GO:0008233//peptidase activity;GO:0008234//cysteine-type peptidase activity;GO:0016787//hydrolase activity	GO:0006508//proteolysis;GO:0051603//proteolysis involved in cellular protein catabolic process
3	ENSGALG00000042458	ACTN1	17.6166	12.0809	0.544214	6.56927e-144	1.45615e-139	ACTN1	actinin, alpha 1 [Source:NCBI gene;Acc:373918]	Cellular Processes;Cellular Processes;Cellular Processes;Cellular Processes	Cell motility;Cellular community - eukaryotes;Cellular community - eukaryotes;Cellular community - eukaryotes	ko04810//Regulation of actin cytoskeleton;ko04510//Focal adhesion;ko04530//Tight junction;ko04520//Adherens junction	K05699;K05699;K05699;K05699	GO:0001725//stress fiber;GO:0001726//ruffle;GO:0005623//cell;GO:0005737//cytoplasm;GO:0005856//cytoskeleton;GO:0005884//actin filament;GO:0005886//plasma membrane;GO:0005903//brush border;GO:0005911//cell-cell junction;GO:0005915//zonula adherens;GO:0005916//fascia adherens;GO:0005923//bicellular tight junction;GO:0005925//focal adhesion;GO:0016020//membrane;GO:0016328//lateral plasma membrane;GO…	GO:0003725//double-stranded RNA binding;GO:0003779//actin binding;GO:0005178//integrin binding;GO:0005509//calcium ion binding;GO:0005515//protein binding;GO:0017166//vinculin binding;GO:0030274//LIM domain binding;GO:0030374//nuclear receptor transcription coactivator activity;GO:0042803//protein homodimerization activity;GO:0044325//ion channel binding;GO:0046872//metal ion binding;GO:0051015//…	GO:0007015//actin filament organization;GO:0030220//platelet formation;GO:0036344//platelet morphogenesis;GO:0045214//sarcomere organization;GO:0048041//focal adhesion assembly;GO:0048741//skeletal muscle fiber development;GO:0051017//actin filament bundle assembly;GO:0051271//negative regulation of cellular component movement;GO:0051639//actin filament network formation;GO:0051764//actin crossli…
3	ENSGALG00000034475	EIF3G	4.3792	2.8646	0.612334	2.75727e-142	6.11176e-138	EIF3G	eukaryotic translation initiation factor 3, subunit G [Source:NCBI gene;Acc:101747413]	Genetic Information Processing	Translation	ko03013//RNA transport	K03248	GO:0005737//cytoplasm;GO:0005829//cytosol;GO:0005852//eukaryotic translation initiation factor 3 complex	GO:0003676//nucleic acid binding;GO:0003723//RNA binding;GO:0003743//translation initiation factor activity	GO:0006413//translational initiation;GO:0075525//viral translational termination-reinitiation
3	ENSGALG00000006775	TGM2	3.56252	2.30271	0.629565	5.54025e-142	1.22805e-137	TGM2	transglutaminase 2 [Source:NCBI gene;Acc:396432]	-	-	-	-	GO:0005739//mitochondrion;GO:0005783//endoplasmic reticulum;GO:0005829//cytosol;GO:0031226//intrinsic component of plasma membrane	GO:0003810//protein-glutamine gamma-glutamyltransferase activity;GO:0046872//metal ion binding	GO:0018149//peptide cross-linking;GO:0032471//negative regulation of endoplasmic reticulum calcium ion concentration;GO:0043065//positive regulation of apoptotic process;GO:0043277//apoptotic cell clearance;GO:0045785//positive regulation of cell adhesion;GO:0051561//positive regulation of mitochondrial calcium ion concentration;GO:0060445//branching involved in salivary gland morphogenesis;GO:00…
3	ENSGALG00000030378	RPL11	18.9541	13.1847	0.523646	2.84398e-141	6.30396e-137	RPL11	ribosomal protein L11 [Source:NCBI gene;Acc:419682]	Genetic Information Processing	Translation	ko03010//Ribosome	K02868	GO:0005622//intracellular;GO:0005654//nucleoplasm;GO:0005730//nucleolus;GO:0005737//cytoplasm;GO:0005840//ribosome;GO:0022625//cytosolic large ribosomal subunit;GO:0032991//protein-containing complex;GO:0042788//polysomal ribosome	GO:0003735//structural constituent of ribosome;GO:0008097//5S rRNA binding;GO:0031625//ubiquitin protein ligase binding;GO:1990948//ubiquitin ligase inhibitor activity	GO:0000027//ribosomal large subunit assembly;GO:0002181//cytoplasmic translation;GO:0006364//rRNA processing;GO:0006412//translation;GO:0006605//protein targeting;GO:0010628//positive regulation of gene expression;GO:0032092//positive regulation of protein binding;GO:0032435//negative regulation of proteasomal ubiquitin-dependent protein catabolic process;GO:0034504//protein localization to nucle…
3	ENSGALG00000002554	TSPAN2	2.90233	1.81116	0.680291	9.18504e-141	2.03596e-136	TSPAN2	tetraspanin 2 [Source:NCBI gene;Acc:419889]	-	-	-	-	GO:0005886//plasma membrane;GO:0005887//integral component of plasma membrane;GO:0016020//membrane;GO:0016021//integral component of membrane;GO:0043209//myelin sheath	-	GO:0006954//inflammatory response;GO:0007166//cell surface receptor signaling pathway;GO:0014002//astrocyte development;GO:0014005//microglia development;GO:0042552//myelination;GO:0048709//oligodendrocyte differentiation;GO:0061564//axon development
3	ENSGALG00000032701	LY96	2.9393	1.801	0.706677	4.07133e-138	9.0245e-134	LY96	lymphocyte antigen 96 [Source:NCBI gene;Acc:420189]	Organismal Systems	Immune system	ko04620//Toll-like receptor signaling pathway	K05400	GO:0005886//plasma membrane;GO:0031226//intrinsic component of plasma membrane;GO:0046696//lipopolysaccharide receptor complex	GO:0001530//lipopolysaccharide binding;GO:0001875//lipopolysaccharide receptor activity;GO:0035662//Toll-like receptor 4 binding	GO:0031663//lipopolysaccharide-mediated signaling pathway;GO:0031666//positive regulation of lipopolysaccharide-mediated signaling pathway;GO:0032496//response to lipopolysaccharide;GO:0032497//detection of lipopolysaccharide;GO:0032760//positive regulation of tumor necrosis factor production;GO:0034142//toll-like receptor 4 signaling pathway;GO:0045087//innate immune response;GO:0071222//cellula…
3	ENSGALG00000032142	COX1	74.527	57.177	0.382328	1.27214e-136	2.81983e-132	COX1	cytochrome c oxidase subunit I [Source:NCBI gene;Acc:807639]	Metabolism;Metabolism;Organismal Systems	Global and overview maps;Energy metabolism;Circulatory system	ko01100//Metabolic pathways;ko00190//Oxidative phosphorylation;ko04260//Cardiac muscle contraction	K02256;K02256;K02256	GO:0005739//mitochondrion;GO:0005743//mitochondrial inner membrane;GO:0005750//mitochondrial respiratory chain complex III;GO:0005751//mitochondrial respiratory chain complex IV;GO:0016020//membrane;GO:0016021//integral component of membrane;GO:0045277//respiratory chain complex IV;GO:0070469//respiratory chain	GO:0004129//cytochrome-c oxidase activity;GO:0016491//oxidoreductase activity;GO:0020037//heme binding;GO:0046872//metal ion binding	GO:0006119//oxidative phosphorylation;GO:0006123//mitochondrial electron transport, cytochrome c to oxygen;GO:0009060//aerobic respiration;GO:0015990//electron transport coupled proton transport;GO:0055114//oxidation-reduction process
3	ENSGALG00000011203	HPSE	65.4578	48.1404	0.443317	3.20719e-135	7.10906e-131	HPSE	heparanase [Source:NCBI gene;Acc:373981]	Metabolism;Metabolism	Global and overview maps;Glycan biosynthesis and metabolism	ko01100//Metabolic pathways;ko00531//Glycosaminoglycan degradation	K07964;K07964	GO:0005634//nucleus;GO:0005654//nucleoplasm;GO:0005764//lysosome;GO:0016020//membrane;GO:0031012//extracellular matrix;GO:0043231//intracellular membrane-bounded organelle;GO:0045121//membrane raft	GO:0016798//hydrolase activity, acting on glycosyl bonds;GO:0030305//heparanase activity;GO:0045545//syndecan binding;GO:0046983//protein dimerization activity	GO:0007160//cell-matrix adhesion;GO:0010575//positive regulation of vascular endothelial growth factor production;GO:0030194//positive regulation of blood coagulation;GO:0030200//heparan sulfate proteoglycan catabolic process;GO:0033690//positive regulation of osteoblast proliferation;GO:0042060//wound healing;GO:0051797//regulation of hair follicle development;GO:0051798//positive regulation of …
3	ENSGALG00000007863	COX7B	3.74799	2.18057	0.781408	3.26032e-135	7.22682e-131	COX7B	cytochrome c oxidase subunit 7B [Source:NCBI gene;Acc:771947]	Metabolism;Metabolism;Organismal Systems	Global and overview maps;Energy metabolism;Circulatory system	ko01100//Metabolic pathways;ko00190//Oxidative phosphorylation;ko04260//Cardiac muscle contraction	K02271;K02271;K02271	GO:0005746//mitochondrial respiratory chain;GO:0016020//membrane;GO:0016021//integral component of membrane;GO:0045277//respiratory chain complex IV	GO:0004129//cytochrome-c oxidase activity	GO:0022900//electron transport chain;GO:1902600//proton transmembrane transport
3	ENSGALG00000035086	MYL6	16.3547	11.1058	0.558398	3.76156e-135	8.33788e-131	MYL6	myosin light chain 6 [Source:NCBI gene;Acc:100996929]	Cellular Processes;Organismal Systems	Cellular community - eukaryotes;Circulatory system	ko04530//Tight junction;ko04270//Vascular smooth muscle contraction	K12751;K12751	-	GO:0005509//calcium ion binding	-
3	ENSGALG00000006179	RPL13	21.6473	15.6454	0.468451	5.47816e-134	1.21429e-129	RPL13	ribosomal protein L13 [Source:NCBI gene;Acc:395849]	Genetic Information Processing	Translation	ko03010//Ribosome	K02873	GO:0005622//intracellular;GO:0005730//nucleolus;GO:0005783//endoplasmic reticulum;GO:0005829//cytosol;GO:0005840//ribosome;GO:0022625//cytosolic large ribosomal subunit	GO:0003735//structural constituent of ribosome	GO:0006412//translation
3	ENSGALG00000016348	SAT1	13.4572	9.17759	0.55219	2.41269e-133	5.34796e-129	SAT1	spermidine/spermine N1-acetyltransferase 1 [Source:NCBI gene;Acc:374006]	Metabolism;Metabolism;Cellular Processes	Global and overview maps;Amino acid metabolism;Cell growth and death	ko01100//Metabolic pathways;ko00330//Arginine and proline metabolism;ko04216//Ferroptosis	K00657;K00657;K00657	GO:0005737//cytoplasm;GO:0005829//cytosol	GO:0004145//diamine N-acetyltransferase activity;GO:0005515//protein binding;GO:0008080//N-acetyltransferase activity;GO:0016740//transferase activity;GO:0016746//transferase activity, transferring acyl groups;GO:0019809//spermidine binding;GO:0042802//identical protein binding	GO:0001525//angiogenesis;GO:0009447//putrescine catabolic process;GO:0032918//spermidine acetylation;GO:0042127//regulation of cell proliferation
3	ENSGALG00000006691	ARPC4	7.29524	5.1415	0.504766	6.17851e-133	1.36953e-128	ARPC4	actin related protein 2/3 complex subunit 4 [Source:NCBI gene;Acc:416051]	Cellular Processes;Cellular Processes;Human Diseases	Transport and catabolism;Cell motility;Infectious diseases	ko04144//Endocytosis;ko04810//Regulation of actin cytoskeleton;ko05132//Salmonella infection	K05755;K05755;K05755	GO:0005737//cytoplasm;GO:0005856//cytoskeleton;GO:0005885//Arp2/3 protein complex;GO:0015629//actin cytoskeleton	GO:0003779//actin binding;GO:0005200//structural constituent of cytoskeleton;GO:0019899//enzyme binding;GO:0030674//protein binding, bridging;GO:0051015//actin filament binding	GO:0030041//actin filament polymerization;GO:0030833//regulation of actin filament polymerization;GO:0034314//Arp2/3 complex-mediated actin nucleation
3	ENSGALG00000000613	RAB11B	6.56134	4.73654	0.470158	3.28464e-129	7.28074e-125	RAB11B	RAB11B, member RAS oncogene family [Source:NCBI gene;Acc:420063]	Cellular Processes	Transport and catabolism	ko04144//Endocytosis	K07905	GO:0005768//endosome;GO:0055037//recycling endosome	GO:0003924//GTPase activity;GO:0005525//GTP binding	GO:0006886//intracellular protein transport;GO:0006887//exocytosis;GO:0032482//Rab protein signal transduction;GO:0045054//constitutive secretory pathway;GO:0045055//regulated exocytosis
3	ENSGALG00000001465	RPL38	16.2855	11.4265	0.511204	3.30158e-129	7.31828e-125	RPL38	ribosomal protein L38 [Source:NCBI gene;Acc:771528]	Genetic Information Processing	Translation	ko03010//Ribosome	K02923	GO:0005622//intracellular;GO:0005840//ribosome;GO:0014069//postsynaptic density;GO:0022625//cytosolic large ribosomal subunit;GO:0033291//eukaryotic 80S initiation complex;GO:0042788//polysomal ribosome;GO:0045202//synapse	GO:0003735//structural constituent of ribosome	GO:0001501//skeletal system development;GO:0001503//ossification;GO:0002181//cytoplasmic translation;GO:0006412//translation;GO:0006417//regulation of translation;GO:0007605//sensory perception of sound;GO:0034463//90S preribosome assembly;GO:0042474//middle ear morphogenesis;GO:0048318//axial mesoderm development
3	ENSGALG00000026891	NINJ1	3.86717	2.52376	0.615701	6.90549e-129	1.53067e-124	NINJ1	ninjurin 1 [Source:NCBI gene;Acc:415986]	-	-	-	-	GO:0016020//membrane;GO:0016021//integral component of membrane	-	GO:0001954//positive regulation of cell-matrix adhesion;GO:0007155//cell adhesion;GO:0042246//tissue regeneration;GO:1990384//hyaloid vascular plexus regression
3	ENSGALG00000028608	BTC	6.11094	4.54568	0.426899	4.48105e-127	9.93269e-123	BTC	betacellulin [Source:NCBI gene;Acc:448833]	Environmental Information Processing	Signal transduction	ko04012//ErbB signaling pathway	K09783	GO:0005615//extracellular space;GO:0016020//membrane;GO:0016021//integral component of membrane	GO:0005154//epidermal growth factor receptor binding;GO:0008083//growth factor activity	GO:0001556//oocyte maturation;GO:0007173//epidermal growth factor receptor signaling pathway;GO:0008284//positive regulation of cell proliferation;GO:0010468//regulation of gene expression;GO:0010469//regulation of signaling receptor activity;GO:0010628//positive regulation of gene expression;GO:0043066//negative regulation of apoptotic process;GO:0043410//positive regulation of MAPK cascade;GO:0…
3	ENSGALG00000000474	RPL36	8.3498	6.2892	0.408866	1.09117e-125	2.41869e-121	RPL36	ribosomal protein L36 [Source:NCBI gene;Acc:373936]	Genetic Information Processing	Translation	ko03010//Ribosome	K02920	GO:0005622//intracellular;GO:0005730//nucleolus;GO:0005737//cytoplasm;GO:0005829//cytosol;GO:0005840//ribosome;GO:0022625//cytosolic large ribosomal subunit;GO:0042788//polysomal ribosome	GO:0003735//structural constituent of ribosome	GO:0002181//cytoplasmic translation;GO:0006412//translation
3	ENSGALG00000048612	RPS26	13.2119	9.70342	0.445271	6.36881e-124	1.41171e-119	RPS26	ribosomal protein S26 [Source:NCBI gene;Acc:100857770]	Genetic Information Processing	Translation	ko03010//Ribosome	K02976	GO:0005622//intracellular;GO:0005840//ribosome;GO:0022627//cytosolic small ribosomal subunit;GO:0042788//polysomal ribosome	GO:0003729//mRNA binding;GO:0003735//structural constituent of ribosome	GO:0002181//cytoplasmic translation;GO:0006412//translation;GO:0033119//negative regulation of RNA splicing
3	ENSGALG00000032239	GCHFR	2.80763	1.81487	0.629483	2.58802e-122	5.7366e-118	GCHFR	GTP cyclohydrolase I feedback regulator [Source:NCBI gene;Acc:423003]	-	-	-	-	GO:0005634//nucleus;GO:0005654//nucleoplasm;GO:0005737//cytoplasm;GO:0030425//dendrite;GO:0031965//nuclear membrane;GO:0042470//melanosome	GO:0044549//GTP cyclohydrolase binding	GO:0009890//negative regulation of biosynthetic process;GO:0043105//negative regulation of GTP cyclohydrolase I activity
3	ENSGALG00000026677	F10	7.81811	5.76955	0.438361	4.07936e-122	9.0423e-118	F10	coagulation factor X [Source:NCBI gene;Acc:395876]	-	-	-	-	GO:0005576//extracellular region;GO:0005615//extracellular space	GO:0004252//serine-type endopeptidase activity;GO:0005509//calcium ion binding;GO:0008233//peptidase activity;GO:0008236//serine-type peptidase activity;GO:0016787//hydrolase activity	GO:0006508//proteolysis;GO:0007596//blood coagulation;GO:0007599//hemostasis
3	ENSGALG00000007128	SH3BGRL	33.0418	24.1352	0.453155	3.45918e-120	7.66762e-116	SH3BGRL	SH3 domain binding glutamate rich protein like [Source:NCBI gene;Acc:422277]	-	-	-	-	-	-	-
3	ENSGALG00000014722	KLRD1	9.95706	7.5192	0.40514	2.06113e-117	4.5687e-113	KLRD1	killer cell lectin like receptor D1 [Source:NCBI gene;Acc:769174]	-	-	-	-	GO:0016020//membrane;GO:0016021//integral component of membrane	-	-
3	ENSGALG00000031843	ARHGAP18	4.14963	3.16012	0.393006	1.35985e-110	3.01424e-106	ARHGAP18	Rho GTPase activating protein 18 [Source:NCBI gene;Acc:421706]	-	-	-	-	GO:0005737//cytoplasm;GO:0005829//cytosol;GO:0005886//plasma membrane;GO:0016607//nuclear speck	GO:0005096//GTPase activator activity	GO:0007165//signal transduction;GO:0007264//small GTPase mediated signal transduction;GO:0008360//regulation of cell shape;GO:0030833//regulation of actin filament polymerization;GO:0032956//regulation of actin cytoskeleton organization;GO:0043547//positive regulation of GTPase activity;GO:0051056//regulation of small GTPase mediated signal transduction;GO:2000145//regulation of cell motility
3	ENSGALG00000014933	HEXB	3.41385	2.38631	0.516618	2.25945e-110	5.0083e-106	HEXB	hexosaminidase subunit beta [Source:NCBI gene;Acc:427204]	Metabolism;Cellular Processes;Metabolism;Metabolism;Metabolism;Metabolism;Metabolism	Global and overview maps;Transport and catabolism;Carbohydrate metabolism;Glycan biosynthesis and metabolism;Glycan biosynthesis and metabolism;Glycan biosynthesis and metabolism;Glycan biosynthesis and metabolism	ko01100//Metabolic pathways;ko04142//Lysosome;ko00520//Amino sugar and nucleotide sugar metabolism;ko00531//Glycosaminoglycan degradation;ko00511//Other glycan degradation;ko00604//Glycosphingolipid biosynthesis - ganglio series;ko00603//Glycosphingolipid biosynthesis - globo and isoglobo series	K12373;K12373;K12373;K12373;K12373;K12373;K12373	GO:0001669//acrosomal vesicle;GO:0005615//extracellular space;GO:0005764//lysosome;GO:0016020//membrane;GO:0042582//azurophil granule	GO:0004553//hydrolase activity, hydrolyzing O-glycosyl compounds;GO:0004563//beta-N-acetylhexosaminidase activity;GO:0008375//acetylglucosaminyltransferase activity;GO:0016787//hydrolase activity;GO:0016798//hydrolase activity, acting on glycosyl bonds;GO:0042803//protein homodimerization activity;GO:0046982//protein heterodimerization activity;GO:0102148//N-acetyl-beta-D-galactosaminidase activi…	GO:0001501//skeletal system development;GO:0005975//carbohydrate metabolic process;GO:0006687//glycosphingolipid metabolic process;GO:0006689//ganglioside catabolic process;GO:0006874//cellular calcium ion homeostasis;GO:0007040//lysosome organization;GO:0007338//single fertilization;GO:0007341//penetration of zona pellucida;GO:0007605//sensory perception of sound;GO:0007626//locomotory behavior;…
3	ENSGALG00000011452	ARPC2	3.59482	2.49574	0.52645	3.41362e-110	7.56662e-106	ARPC2	actin related protein 2/3 complex subunit 2 [Source:NCBI gene;Acc:429041]	Cellular Processes;Cellular Processes;Human Diseases	Transport and catabolism;Cell motility;Infectious diseases	ko04144//Endocytosis;ko04810//Regulation of actin cytoskeleton;ko05132//Salmonella infection	K05758;K05758;K05758	GO:0005737//cytoplasm;GO:0005768//endosome;GO:0005856//cytoskeleton;GO:0005885//Arp2/3 protein complex;GO:0005886//plasma membrane;GO:0005925//focal adhesion;GO:0015629//actin cytoskeleton;GO:0030027//lamellipodium;GO:0031252//cell leading edge;GO:0036195//muscle cell projection membrane;GO:0045202//synapse;GO:0098978//glutamatergic synapse	GO:0003779//actin binding;GO:0005200//structural constituent of cytoskeleton;GO:0051015//actin filament binding	GO:0010592//positive regulation of lamellipodium assembly;GO:0030041//actin filament polymerization;GO:0030833//regulation of actin filament polymerization;GO:0030838//positive regulation of actin filament polymerization;GO:0034314//Arp2/3 complex-mediated actin nucleation;GO:1900026//positive regulation of substrate adhesion-dependent cell spreading
3	ENSGALG00000030016	CTSB	8.24074	6.33794	0.37876	1.05657e-109	2.34199e-105	CTSB	cathepsin B [Source:NCBI gene;Acc:396329]	Organismal Systems;Cellular Processes;Cellular Processes;Cellular Processes	Immune system;Cell growth and death;Transport and catabolism;Transport and catabolism	ko04621//NOD-like receptor signaling pathway;ko04210//Apoptosis;ko04140//Autophagy - animal;ko04142//Lysosome	K01363;K01363;K01363;K01363	GO:0005615//extracellular space;GO:0005730//nucleolus;GO:0005764//lysosome;GO:0043231//intracellular membrane-bounded organelle;GO:0048471//perinuclear region of cytoplasm	GO:0004175//endopeptidase activity;GO:0004197//cysteine-type endopeptidase activity;GO:0005518//collagen binding;GO:0008233//peptidase activity;GO:0008234//cysteine-type peptidase activity;GO:0016787//hydrolase activity;GO:0043394//proteoglycan binding	GO:0006508//proteolysis;GO:0030574//collagen catabolic process;GO:0030855//epithelial cell differentiation;GO:0046718//viral entry into host cell;GO:0050790//regulation of catalytic activity;GO:0051603//proteolysis involved in cellular protein catabolic process;GO:0097067//cellular response to thyroid hormone stimulus
3	ENSGALG00000003265	PTP4A2	4.52404	3.42104	0.403177	1.77839e-107	3.94197e-103	PTP4A2	protein tyrosine phosphatase type IVA, member 2 [Source:NCBI gene;Acc:419649]	-	-	-	-	GO:0005634//nucleus;GO:0005737//cytoplasm	GO:0004725//protein tyrosine phosphatase activity;GO:0008138//protein tyrosine/serine/threonine phosphatase activity;GO:0016791//phosphatase activity	GO:0006470//protein dephosphorylation;GO:0016311//dephosphorylation;GO:0035335//peptidyl-tyrosine dephosphorylation
3	ENSGALG00000001525	ENSGALG00000001525	3.45223	2.5514	0.43624	1.65842e-103	3.67606e-99	-	calcium binding and coiled-coil domain 2 [Source:NCBI gene;Acc:419993]	Cellular Processes	Transport and catabolism	ko04137//Mitophagy - animal	K21348	-	-	-
3	ENSGALG00000011031	JAK1	4.37146	3.22605	0.438346	1.67881e-103	3.72125e-99	JAK1	Janus kinase 1 [Source:NCBI gene;Acc:395681]	Human Diseases;Human Diseases;Cellular Processes;Organismal Systems	Infectious diseases;Infectious diseases;Cell growth and death;Immune system	ko05168//Herpes simplex infection;ko05164//Influenza A;ko04217//Necroptosis;ko04621//NOD-like receptor signaling pathway	K11217;K11217;K11217;K11217	GO:0005634//nucleus;GO:0005737//cytoplasm;GO:0005856//cytoskeleton;GO:0016020//membrane	GO:0000166//nucleotide binding;GO:0004672//protein kinase activity;GO:0004713//protein tyrosine kinase activity;GO:0004715//non-membrane spanning protein tyrosine kinase activity;GO:0005131//growth hormone receptor binding;GO:0005524//ATP binding;GO:0016301//kinase activity;GO:0016740//transferase activity;GO:0019903//protein phosphatase binding;GO:0031625//ubiquitin protein ligase binding	GO:0006468//protein phosphorylation;GO:0016310//phosphorylation;GO:0018108//peptidyl-tyrosine phosphorylation;GO:0019221//cytokine-mediated signaling pathway;GO:0035556//intracellular signal transduction;GO:0038110//interleukin-2-mediated signaling pathway;GO:0046677//response to antibiotic;GO:1903672//positive regulation of sprouting angiogenesis
3	ENSGALG00000041200	ZNF706	3.14091	2.10642	0.576392	2.12443e-103	4.70901e-99	ZNF706	zinc finger protein 706 [Source:NCBI gene;Acc:768824]	-	-	-	-	GO:0005634//nucleus;GO:0005737//cytoplasm	GO:0046872//metal ion binding	GO:0006417//regulation of translation;GO:0045892//negative regulation of transcription, DNA-templated;GO:1902455//negative regulation of stem cell population maintenance
3	ENSGALG00000002169	PLEKHB2	3.51862	2.68226	0.39156	8.73416e-102	1.93601e-97	PLEKHB2	pleckstrin homology domain containing B2 [Source:NCBI gene;Acc:424758]	-	-	-	-	GO:0016020//membrane;GO:0016021//integral component of membrane	-	GO:0045595//regulation of cell differentiation
3	ENSGALG00000005512	KIAA1671	7.53338	5.84936	0.365018	1.1465e-101	2.54132e-97	KIAA1671	KIAA1671 [Source:NCBI gene;Acc:768701]	-	-	-	-	-	-	-
3	ENSGALG00000027142	RPL32	26.1668	19.8848	0.396074	1.70056e-98	3.76946e-94	RPL32	ribosomal protein L32 [Source:NCBI gene;Acc:416122]	Genetic Information Processing	Translation	ko03010//Ribosome	K02912	GO:0005622//intracellular;GO:0005840//ribosome;GO:0022625//cytosolic large ribosomal subunit	GO:0003735//structural constituent of ribosome	GO:0006412//translation
3	ENSGALG00000003521	TPM1	3.78142	2.90898	0.378415	2.46675e-97	5.46779e-93	TPM1	tropomyosin 1 (alpha) [Source:NCBI gene;Acc:396366]	Organismal Systems;Organismal Systems	Circulatory system;Circulatory system	ko04261//Adrenergic signaling in cardiomyocytes;ko04260//Cardiac muscle contraction	K10373;K10373	GO:0001725//stress fiber;GO:0005737//cytoplasm;GO:0005829//cytosol;GO:0005856//cytoskeleton;GO:0005884//actin filament;GO:0005886//plasma membrane;GO:0015629//actin cytoskeleton;GO:0030016//myofibril;GO:0032059//bleb;GO:0032587//ruffle membrane	GO:0003779//actin binding;GO:0005515//protein binding;GO:0008092//cytoskeletal protein binding;GO:0042802//identical protein binding;GO:0042803//protein homodimerization activity;GO:0046982//protein heterodimerization activity;GO:0051015//actin filament binding	GO:0003065//positive regulation of heart rate by epinephrine;GO:0007015//actin filament organization;GO:0008360//regulation of cell shape;GO:0034614//cellular response to reactive oxygen species;GO:0045214//sarcomere organization;GO:0055010//ventricular cardiac muscle tissue morphogenesis;GO:0060048//cardiac muscle contraction;GO:1904706//negative regulation of vascular smooth muscle cell prolife…
3	ENSGALG00000004937	VGLL4	2.7483	1.92571	0.513147	3.99561e-96	8.85668e-92	VGLL4	vestigial like family member 4 [Source:NCBI gene;Acc:415962]	-	-	-	-	-	-	GO:0006355//regulation of transcription, DNA-templated
3	ENSGALG00000043768	ND2	33.8346	25.9187	0.384506	4.36259e-96	9.67011e-92	ND2	NADH dehydrogenase subunit 2 [Source:NCBI gene;Acc:807645]	Metabolism;Metabolism	Global and overview maps;Energy metabolism	ko01100//Metabolic pathways;ko00190//Oxidative phosphorylation	K03879;K03879	GO:0005739//mitochondrion;GO:0005743//mitochondrial inner membrane;GO:0005747//mitochondrial respiratory chain complex I;GO:0016020//membrane;GO:0016021//integral component of membrane;GO:0070469//respiratory chain	GO:0008137//NADH dehydrogenase (ubiquinone) activity	GO:0006120//mitochondrial electron transport, NADH to ubiquinone;GO:0055114//oxidation-reduction process;GO:0072593//reactive oxygen species metabolic process
3	ENSGALG00000008302	CIB1	3.46136	2.65449	0.382904	1.87039e-94	4.1459e-90	CIB1	calcium and integrin binding 1 [Source:NCBI gene;Acc:770162]	-	-	-	-	GO:0005634//nucleus;GO:0005654//nucleoplasm;GO:0005737//cytoplasm;GO:0005783//endoplasmic reticulum;GO:0005813//centrosome;GO:0005886//plasma membrane;GO:0016020//membrane;GO:0030027//lamellipodium;GO:0030426//growth cone;GO:0032433//filopodium tip;GO:0042383//sarcolemma;GO:0043005//neuron projection;GO:0043025//neuronal cell body;GO:0048471//perinuclear region of cytoplasm;GO:0071944//cell perip…	GO:0005509//calcium ion binding;GO:0008427//calcium-dependent protein kinase inhibitor activity;GO:0017016//Ras GTPase binding;GO:0030291//protein serine/threonine kinase inhibitor activity;GO:0043495//protein membrane anchor;GO:0044325//ion channel binding	GO:0001933//negative regulation of protein phosphorylation;GO:0001934//positive regulation of protein phosphorylation;GO:0001954//positive regulation of cell-matrix adhesion;GO:0002931//response to ischemia;GO:0006469//negative regulation of protein kinase activity;GO:0006915//apoptotic process;GO:0006974//cellular response to DNA damage stimulus;GO:0007026//negative regulation of microtubule dep…
3	ENSGALG00000014589	ENSGALG00000014589	2.84606	2.12988	0.418191	1.98798e-86	4.40656e-82	-	AN1-type zinc finger protein 5-like [Source:NCBI gene;Acc:426626]	-	-	-	-	-	GO:0003677//DNA binding;GO:0008270//zinc ion binding;GO:0046872//metal ion binding	-
3	ENSGALG00000032588	ARPC1B	3.42283	2.38697	0.520007	1.2027e-84	2.6659e-80	ARPC1B	actin related protein 2/3 complex subunit 1B [Source:NCBI gene;Acc:416490]	Cellular Processes;Cellular Processes;Human Diseases	Transport and catabolism;Cell motility;Infectious diseases	ko04144//Endocytosis;ko04810//Regulation of actin cytoskeleton;ko05132//Salmonella infection	K05757;K05757;K05757	GO:0005737//cytoplasm;GO:0005856//cytoskeleton;GO:0005885//Arp2/3 protein complex;GO:0015629//actin cytoskeleton	GO:0003779//actin binding;GO:0005200//structural constituent of cytoskeleton;GO:0005515//protein binding;GO:0051015//actin filament binding	GO:0030833//regulation of actin filament polymerization;GO:0034314//Arp2/3 complex-mediated actin nucleation
3	ENSGALG00000004143	YWHAB	3.26684	2.42743	0.428469	6.08463e-84	1.34872e-79	YWHAB	tyrosine 3-monooxygenase/tryptophan 5-monooxygenase activation protein beta [Source:NCBI gene;Acc:419190]	Cellular Processes;Cellular Processes	Cell growth and death;Cell growth and death	ko04110//Cell cycle;ko04114//Oocyte meiosis	K16197;K16197	GO:0005737//cytoplasm;GO:0005829//cytosol;GO:0048471//perinuclear region of cytoplasm	GO:0019899//enzyme binding;GO:0019904//protein domain specific binding;GO:0042802//identical protein binding;GO:0042826//histone deacetylase binding;GO:0050815//phosphoserine residue binding;GO:0051219//phosphoprotein binding	GO:0006605//protein targeting;GO:0035308//negative regulation of protein dephosphorylation;GO:0043085//positive regulation of catalytic activity;GO:0045744//negative regulation of G protein-coupled receptor signaling pathway;GO:0051220//cytoplasmic sequestering of protein
3	ENSGALG00000005749	COX4I2	3.41023	2.59857	0.392153	1.153e-81	2.55574e-77	COX4I2	cytochrome c oxidase subunit 4I2 [Source:NCBI gene;Acc:415826]	Metabolism;Metabolism;Organismal Systems	Global and overview maps;Energy metabolism;Circulatory system	ko01100//Metabolic pathways;ko00190//Oxidative phosphorylation;ko04260//Cardiac muscle contraction	K02263;K02263;K02263	GO:0005634//nucleus;GO:0005739//mitochondrion;GO:0005743//mitochondrial inner membrane;GO:0005751//mitochondrial respiratory chain complex IV;GO:0016020//membrane;GO:0016021//integral component of membrane;GO:0031966//mitochondrial membrane	GO:0004129//cytochrome-c oxidase activity	GO:0006123//mitochondrial electron transport, cytochrome c to oxygen;GO:1902600//proton transmembrane transport
3	ENSGALG00000000542	ZNF593	2.7743	2.09838	0.402849	3.50988e-69	7.77999e-65	ZNF593	zinc finger protein 593 [Source:NCBI gene;Acc:419549]	-	-	-	-	GO:0005634//nucleus;GO:0005730//nucleolus;GO:0030687//preribosome, large subunit precursor	GO:0003676//nucleic acid binding;GO:0008270//zinc ion binding;GO:0043023//ribosomal large subunit binding;GO:0046872//metal ion binding	GO:0000055//ribosomal large subunit export from nucleus;GO:0045944//positive regulation of transcription by RNA polymerase II;GO:1903026//negative regulation of RNA polymerase II regulatory region sequence-specific DNA binding

## Sheet: Cluster 4
Target Cluster	Gene ID	Gene name	Target_Cluster_mean	Other_Cluster_mean	Log2FC	Pvalue	Qvalue	Symbol	Description	KEGG_A_class	KEGG_B_class	Pathway	K_ID	GO Component	GO Function	GO Process
4	ENSGALG00000045085	IFIT5	43.0138	1.83442	4.5514	0	0	IFIT5	interferon induced protein with tetratricopeptide repeats 5 [Source:NCBI gene;Acc:423790]	-	-	-	-	GO:0005829//cytosol	GO:0005515//protein binding	GO:0051607//defense response to virus
4	ENSGALG00000009479	ENSGALG00000009479	5.93334	0.388403	3.93322	0	0	-	sterile alpha motif domain containing 9 like [Source:NCBI gene;Acc:420559]	-	-	-	-	GO:0005737//cytoplasm	-	-
4	ENSGALG00000013723	OASL	34.1476	2.92049	3.5475	0	0	OASL	2'-5'-oligoadenylate synthetase like [Source:NCBI gene;Acc:395908]	-	-	-	-	GO:0005634//nucleus;GO:0005654//nucleoplasm;GO:0005730//nucleolus;GO:0005737//cytoplasm;GO:0005829//cytosol	GO:0001730//2'-5'-oligoadenylate synthetase activity;GO:0003677//DNA binding;GO:0003723//RNA binding;GO:0003725//double-stranded RNA binding;GO:0005515//protein binding;GO:0005524//ATP binding;GO:0016740//transferase activity;GO:0016779//nucleotidyltransferase activity	GO:0006955//immune response;GO:0009615//response to virus;GO:0045071//negative regulation of viral genome replication;GO:0051607//defense response to virus;GO:0060700//regulation of ribonuclease activity
4	ENSGALG00000003144	TRIM25	6.00312	0.577093	3.37884	0	0	TRIM25	tripartite motif containing 25 [Source:NCBI gene;Acc:417401]	Human Diseases;Organismal Systems	Infectious diseases;Immune system	ko05164//Influenza A;ko04622//RIG-I-like receptor signaling pathway	K10652;K10652	GO:0005654//nucleoplasm;GO:0005737//cytoplasm;GO:0005829//cytosol;GO:0016604//nuclear body	GO:0005515//protein binding;GO:0046872//metal ion binding;GO:0061630//ubiquitin protein ligase activity	GO:0006511//ubiquitin-dependent protein catabolic process;GO:0006513//protein monoubiquitination;GO:0030433//ubiquitin-dependent ERAD pathway;GO:0043123//positive regulation of I-kappaB kinase/NF-kappaB signaling;GO:0043627//response to estrogen;GO:0045087//innate immune response;GO:0046596//regulation of viral entry into host cell;GO:0046597//negative regulation of viral entry into host cell;GO:…
4	ENSGALG00000016400	RSAD2	28.6021	3.17702	3.17038	0	0	RSAD2	radical S-adenosyl methionine domain containing 2 [Source:NCBI gene;Acc:428650]	Human Diseases	Infectious diseases	ko05164//Influenza A	K15045	GO:0001650//fibrillar center;GO:0005739//mitochondrion;GO:0005741//mitochondrial outer membrane;GO:0005743//mitochondrial inner membrane;GO:0005783//endoplasmic reticulum;GO:0005789//endoplasmic reticulum membrane;GO:0005811//lipid droplet	GO:0003824//catalytic activity;GO:0043621//protein self-association;GO:0051536//iron-sulfur cluster binding;GO:0051539//4 iron, 4 sulfur cluster binding	GO:0009615//response to virus;GO:0034157//positive regulation of toll-like receptor 7 signaling pathway;GO:0034165//positive regulation of toll-like receptor 9 signaling pathway;GO:0035710//CD4-positive, alpha-beta T cell activation;GO:0043367//CD4-positive, alpha-beta T cell differentiation;GO:0045071//negative regulation of viral genome replication;GO:0050709//negative regulation of protein sec…
4	ENSGALG00000052514	ENSGALG00000052514	28.7659	4.78427	2.58799	0	0	-	early endosome antigen 1-like [Source:NCBI gene;Acc:107055361]	-	-	-	-	-	-	-
4	ENSGALG00000026970	IFITM3	9.41226	2.06068	2.19142	4.02301e-137	8.9174e-133	IFITM3	interferon-induced transmembrane protein 3 [Source:NCBI gene;Acc:770612]	-	-	-	-	GO:0005886//plasma membrane;GO:0016020//membrane;GO:0016021//integral component of membrane	-	GO:0030282//bone mineralization;GO:0060349//bone morphogenesis
4	ENSGALG00000012072	ENSGALG00000012072	5.69678	1.50575	1.91967	9.0926e-136	2.01547e-131	-	poly(ADP-ribose) polymerase family member 14 [Source:NCBI gene;Acc:101747378]	-	-	-	-	-	GO:0003950//NAD+ ADP-ribosyltransferase activity;GO:0016740//transferase activity;GO:0016757//transferase activity, transferring glycosyl groups	-
4	ENSGALG00000039269	RNF213	11.3176	3.16468	1.83844	3.28019e-200	7.27088e-196	-	ring finger protein 213 [Source:NCBI gene;Acc:422080]	-	-	-	-	GO:0005730//nucleolus;GO:0005737//cytoplasm;GO:0005829//cytosol	GO:0004842//ubiquitin-protein transferase activity;GO:0005524//ATP binding;GO:0016887//ATPase activity;GO:0046872//metal ion binding	GO:0001525//angiogenesis;GO:0002040//sprouting angiogenesis;GO:0006511//ubiquitin-dependent protein catabolic process;GO:0016567//protein ubiquitination;GO:2000051//negative regulation of non-canonical Wnt signaling pathway
4	ENSGALG00000014811	SMCHD1	7.09571	2.45842	1.52922	1.80189e-88	3.99407e-84	SMCHD1	structural maintenance of chromosomes flexible hinge domain containing 1 [Source:NCBI gene;Acc:421057]	-	-	-	-	GO:0000784//nuclear chromosome, telomeric region;GO:0005694//chromosome;GO:0035861//site of double-strand break	GO:0005515//protein binding;GO:0005524//ATP binding;GO:0016887//ATPase activity;GO:0042803//protein homodimerization activity	GO:0006302//double-strand break repair;GO:0043584//nose development;GO:0045739//positive regulation of DNA repair;GO:0051276//chromosome organization;GO:0070868//heterochromatin organization involved in chromatin silencing;GO:2000042//negative regulation of double-strand break repair via homologous recombination;GO:2001034//positive regulation of double-strand break repair via nonhomologous end j…
4	ENSGALG00000028982	CMPK2	9.07255	3.18891	1.50844	2.16718e-144	4.80376e-140	CMPK2	cytidine/uridine monophosphate kinase 2 [Source:NCBI gene;Acc:421921]	Metabolism;Metabolism	Global and overview maps;Nucleotide metabolism	ko01100//Metabolic pathways;ko00240//Pyrimidine metabolism	K13809;K13809	GO:0005737//cytoplasm;GO:0005739//mitochondrion	GO:0004127//cytidylate kinase activity;GO:0004550//nucleoside diphosphate kinase activity;GO:0004798//thymidylate kinase activity;GO:0005524//ATP binding;GO:0009041//uridylate kinase activity;GO:0033862//UMP kinase activity;GO:0050145//nucleoside monophosphate kinase activity	GO:0006165//nucleoside diphosphate phosphorylation;GO:0006227//dUDP biosynthetic process;GO:0006233//dTDP biosynthetic process;GO:0006235//dTTP biosynthetic process;GO:0009142//nucleoside triphosphate biosynthetic process;GO:0046940//nucleoside monophosphate phosphorylation;GO:0071222//cellular response to lipopolysaccharide
4	ENSGALG00000013575	IFI6	241.945	96.1131	1.33187	0	0	IFI6	interferon alpha inducible protein 6 [Source:NCBI gene;Acc:403120]	-	-	-	-	GO:0005739//mitochondrion;GO:0016021//integral component of membrane	-	-
4	ENSGALG00000004859	ZNFX1	20.6663	8.85293	1.22305	8.39254e-168	1.86029e-163	ZNFX1	zinc finger NFX1-type containing 1 [Source:NCBI gene;Acc:419218]	-	-	-	-	GO:0000775//chromosome, centromeric region;GO:0005634//nucleus;GO:0031380//nuclear RNA-directed RNA polymerase complex	GO:0003723//RNA binding	GO:0030702//chromatin silencing at centromere;GO:0031048//chromatin silencing by small RNA
4	ENSGALG00000012037	ARID4A	14.9723	7.91119	0.920333	5.43671e-66	1.2051e-61	ARID4A	AT-rich interaction domain 4A [Source:NCBI gene;Acc:423541]	-	-	-	-	GO:0005634//nucleus;GO:0005654//nucleoplasm;GO:0005829//cytosol;GO:0005886//plasma membrane;GO:0017053//transcriptional repressor complex	GO:0003677//DNA binding	GO:0006349//regulation of gene expression by genetic imprinting;GO:0007283//spermatogenesis;GO:0034773//histone H4-K20 trimethylation;GO:0036124//histone H3-K9 trimethylation;GO:0045892//negative regulation of transcription, DNA-templated;GO:0045944//positive regulation of transcription by RNA polymerase II;GO:0048821//erythrocyte development;GO:0080182//histone H3-K4 trimethylation;GO:0097368//e…
4	ENSGALG00000033772	UPF2	7.05754	4.10303	0.782476	1.8881e-33	4.18515e-29	UPF2	UPF2, regulator of nonsense mediated mRNA decay [Source:NCBI gene;Acc:419100]	Genetic Information Processing;Genetic Information Processing	Translation;Translation	ko03013//RNA transport;ko03015//mRNA surveillance pathway	K14327;K14327	GO:0005634//nucleus;GO:0005737//cytoplasm;GO:0005829//cytosol;GO:0035145//exon-exon junction complex;GO:0036464//cytoplasmic ribonucleoprotein granule	GO:0003723//RNA binding;GO:0005515//protein binding;GO:0042162//telomeric DNA binding	GO:0000184//nuclear-transcribed mRNA catabolic process, nonsense-mediated decay;GO:0001889//liver development;GO:0031100//animal organ regeneration
4	ENSGALG00000014297	IRF7	9.35635	6.09669	0.617921	5.53633e-37	1.22718e-32	IRF7	interferon regulatory factor 7 [Source:NCBI gene;Acc:396330]	Human Diseases;Human Diseases;Organismal Systems;Organismal Systems;Organismal Systems;Organismal Systems	Infectious diseases;Infectious diseases;Immune system;Immune system;Immune system;Immune system	ko05168//Herpes simplex infection;ko05164//Influenza A;ko04621//NOD-like receptor signaling pathway;ko04620//Toll-like receptor signaling pathway;ko04622//RIG-I-like receptor signaling pathway;ko04623//Cytosolic DNA-sensing pathway	K09447;K09447;K09447;K09447;K09447;K09447	GO:0005634//nucleus;GO:0005654//nucleoplasm;GO:0005737//cytoplasm;GO:0005829//cytosol	GO:0000978//RNA polymerase II proximal promoter sequence-specific DNA binding;GO:0000981//DNA-binding transcription factor activity, RNA polymerase II-specific;GO:0000987//proximal promoter sequence-specific DNA binding;GO:0001158//enhancer sequence-specific DNA binding;GO:0003677//DNA binding;GO:0003700//DNA-binding transcription factor activity;GO:0005515//protein binding;GO:0044212//transcript…	GO:0002376//immune system process;GO:0002819//regulation of adaptive immune response;GO:0006355//regulation of transcription, DNA-templated;GO:0010468//regulation of gene expression;GO:0016064//immunoglobulin mediated immune response;GO:0032481//positive regulation of type I interferon production;GO:0032607//interferon-alpha production;GO:0032608//interferon-beta production;GO:0032727//positive r…
4	ENSGALG00000006785	IRF1	7.4622	4.88068	0.612521	1.13671e-20	2.51964e-16	IRF1	interferon regulatory factor 1 [Source:NCBI gene;Acc:396384]	-	-	-	-	GO:0000790//nuclear chromatin;GO:0005634//nucleus;GO:0005737//cytoplasm	GO:0000978//RNA polymerase II proximal promoter sequence-specific DNA binding;GO:0000981//DNA-binding transcription factor activity, RNA polymerase II-specific;GO:0001228//DNA-binding transcription activator activity, RNA polymerase II-specific;GO:0003677//DNA binding;GO:0003700//DNA-binding transcription factor activity;GO:0043565//sequence-specific DNA binding;GO:0044212//transcription regulato…	GO:0002376//immune system process;GO:0006355//regulation of transcription, DNA-templated;GO:0006357//regulation of transcription by RNA polymerase II;GO:0006915//apoptotic process;GO:0007050//cell cycle arrest;GO:0008285//negative regulation of cell proliferation;GO:0010468//regulation of gene expression;GO:0032481//positive regulation of type I interferon production;GO:0032728//positive regulati…
4	ENSGALG00000017186	BIRC2	13.1846	9.15225	0.52666	1.74501e-29	3.86798e-25	BIRC2	baculoviral IAP repeat containing 2 [Source:NCBI gene;Acc:374012]	Cellular Processes;Cellular Processes;Genetic Information Processing;Organismal Systems;Cellular Processes	Cellular community - eukaryotes;Cell growth and death;Folding, sorting and degradation;Immune system;Cell growth and death	ko04510//Focal adhesion;ko04217//Necroptosis;ko04120//Ubiquitin mediated proteolysis;ko04621//NOD-like receptor signaling pathway;ko04210//Apoptosis	K16060;K16060;K16060;K16060;K16060	GO:0005634//nucleus;GO:0005737//cytoplasm	GO:0043027//cysteine-type endopeptidase inhibitor activity involved in apoptotic process;GO:0061630//ubiquitin protein ligase activity	GO:0006915//apoptotic process;GO:0016567//protein ubiquitination;GO:0042981//regulation of apoptotic process;GO:0060546//negative regulation of necroptotic process;GO:1990001//inhibition of cysteine-type endopeptidase activity involved in apoptotic process
4	ENSGALG00000044716	KIAA1109	13.2375	9.36795	0.498819	5.45968e-27	1.21019e-22	KIAA1109	KIAA1109 [Source:NCBI gene;Acc:422670]	-	-	-	-	GO:0016020//membrane;GO:0016021//integral component of membrane;GO:0098793//presynapse	-	GO:0048488//synaptic vesicle endocytosis
4	ENSGALG00000035645	GNAI2	9.1544	6.68874	0.452731	6.54398e-16	1.45054e-11	GNAI2	G protein subunit alpha i2 [Source:NCBI gene;Acc:396367]	Organismal Systems;Environmental Information Processing;Organismal Systems;Cellular Processes;Organismal Systems	Circulatory system;Signal transduction;Endocrine system;Cellular community - eukaryotes;Endocrine system	ko04261//Adrenergic signaling in cardiomyocytes;ko04371//Apelin signaling pathway;ko04916//Melanogenesis;ko04540//Gap junction;ko04914//Progesterone-mediated oocyte maturation	K04630;K04630;K04630;K04630;K04630	GO:0005654//nucleoplasm;GO:0005737//cytoplasm;GO:0005813//centrosome;GO:0005815//microtubule organizing center;GO:0005829//cytosol;GO:0005834//heterotrimeric G-protein complex;GO:0005856//cytoskeleton;GO:0005886//plasma membrane;GO:0016020//membrane;GO:0030425//dendrite;GO:0030496//midbody;GO:0044297//cell body	GO:0000166//nucleotide binding;GO:0001664//G protein-coupled receptor binding;GO:0003924//GTPase activity;GO:0005525//GTP binding;GO:0019001//guanyl nucleotide binding;GO:0031683//G-protein beta/gamma-subunit complex binding;GO:0046872//metal ion binding	GO:0001973//adenosine receptor signaling pathway;GO:0007049//cell cycle;GO:0007165//signal transduction;GO:0007186//G protein-coupled receptor signaling pathway;GO:0007188//adenylate cyclase-modulating G protein-coupled receptor signaling pathway;GO:0007193//adenylate cyclase-inhibiting G protein-coupled receptor signaling pathway;GO:0007213//G protein-coupled acetylcholine receptor signaling pat…
4	ENSGALG00000030871	BCL2L10	6.78481	5.11395	0.407872	1.42577e-11	3.16036e-07	BCL2L10	BCL2 like 10 [Source:NCBI gene;Acc:395193]	-	-	-	-	GO:0005741//mitochondrial outer membrane;GO:0005886//plasma membrane;GO:0016020//membrane;GO:0016021//integral component of membrane	GO:0042803//protein homodimerization activity;GO:0046982//protein heterodimerization activity	GO:0006915//apoptotic process;GO:0008630//intrinsic apoptotic signaling pathway in response to DNA damage;GO:0042981//regulation of apoptotic process;GO:0097192//extrinsic apoptotic signaling pathway in absence of ligand
4	ENSGALG00000016996	ITM2B	6.34465	4.83672	0.391511	1.31095e-07	0.00290585	ITM2B	integral membrane protein 2B [Source:NCBI gene;Acc:395969]	-	-	-	-	GO:0005615//extracellular space;GO:0005794//Golgi apparatus;GO:0005886//plasma membrane;GO:0016020//membrane;GO:0016021//integral component of membrane;GO:0030660//Golgi-associated vesicle membrane;GO:0031301//integral component of organelle membrane;GO:0043231//intracellular membrane-bounded organelle	GO:0001540//amyloid-beta binding;GO:0005524//ATP binding	GO:0042985//negative regulation of amyloid precursor protein biosynthetic process
4	ENSGALG00000038671	ENSGALG00000038671	13.8759	10.7799	0.364238	3.20777e-16	7.11034e-12	-	uncharacterized LOC422090 [Source:NCBI gene;Acc:422090]	-	-	-	-	-	-	-

## Sheet: Cluster 5
Target Cluster	Gene ID	Gene name	Target_Cluster_mean	Other_Cluster_mean	Log2FC	Pvalue	Qvalue	Symbol	Description	KEGG_A_class	KEGG_B_class	Pathway	K_ID	GO Component	GO Function	GO Process
5	ENSGALG00000052284	H2A-VII	21.692	3.02253	2.84334	0	0	H2A-VII	histone cluster 1, H2A-IV-like 4 [Source:NCBI gene;Acc:427895]	Cellular Processes	Cell growth and death	ko04217//Necroptosis	K11251	GO:0000786//nucleosome;GO:0005634//nucleus;GO:0005694//chromosome	GO:0003677//DNA binding;GO:0046982//protein heterodimerization activity	-
5	ENSGALG00000049859	H2A-IX	7.96907	1.31232	2.60229	2.72263e-171	6.03497e-167	H2A-IX	H2A histone family, member J [Source:NCBI gene;Acc:417947]	Cellular Processes	Cell growth and death	ko04217//Necroptosis	K11251	GO:0000786//nucleosome;GO:0000790//nuclear chromatin;GO:0005634//nucleus;GO:0005654//nucleoplasm;GO:0005694//chromosome	GO:0003677//DNA binding;GO:0046982//protein heterodimerization activity	GO:0006325//chromatin organization
5	ENSGALG00000049408	HIST1H2B8	8.30198	1.39152	2.57679	5.6294e-157	1.24781e-152	HIST1H2B8	histone cluster 1, H2B-VIII [Source:NCBI gene;Acc:427886]	-	-	-	-	GO:0000786//nucleosome;GO:0005634//nucleus;GO:0005694//chromosome	GO:0003677//DNA binding;GO:0046982//protein heterodimerization activity	GO:0006334//nucleosome assembly
5	ENSGALG00000032645	H2A-VII	20.9183	4.1088	2.34798	5.94429e-246	1.31761e-241	H2A-VII	histone cluster 1, H2A-IV-like 3 [Source:NCBI gene;Acc:417955]	Cellular Processes	Cell growth and death	ko04217//Necroptosis	K11251	GO:0000786//nucleosome;GO:0000790//nuclear chromatin;GO:0005634//nucleus;GO:0005694//chromosome	GO:0003677//DNA binding;GO:0046982//protein heterodimerization activity	GO:0006325//chromatin organization
5	ENSGALG00000027064	HIST1H3H	26.6758	5.72632	2.21985	0	0	HIST1H3H	histone cluster 1 H3 family member h [Source:NCBI gene;Acc:100858681]	-	-	-	-	GO:0000786//nucleosome;GO:0005634//nucleus;GO:0005694//chromosome	GO:0003677//DNA binding;GO:0031492//nucleosomal DNA binding;GO:0046982//protein heterodimerization activity	-
5	ENSGALG00000049751	ENSGALG00000049751	25.358	5.80378	2.12738	0	0	-	histone cluster 1, H2bf [Source:NCBI gene;Acc:769973]	-	-	-	-	GO:0000786//nucleosome	GO:0003677//DNA binding;GO:0046982//protein heterodimerization activity	-
5	ENSGALG00000037322	HIST1H46	25.9055	6.84796	1.91951	1.30331e-233	2.88891e-229	HIST1H46	histone cluster 1, H4-VI, germinal H4 [Source:NCBI gene;Acc:417946]	-	-	-	-	GO:0000786//nucleosome;GO:0005634//nucleus;GO:0005654//nucleoplasm;GO:0005694//chromosome	GO:0003677//DNA binding;GO:0046982//protein heterodimerization activity	GO:0006334//nucleosome assembly;GO:0006352//DNA-templated transcription, initiation
5	ENSGALG00000027571	ENSGALG00000027571	10.9086	2.90329	1.90971	7.59667e-100	1.68388e-95	-	histone cluster 1, H2B-VII-like 2 [Source:NCBI gene;Acc:770188]	-	-	-	-	GO:0000786//nucleosome;GO:0005634//nucleus;GO:0005694//chromosome	GO:0003677//DNA binding;GO:0046982//protein heterodimerization activity	GO:0006334//nucleosome assembly;GO:0042742//defense response to bacterium
5	ENSGALG00000050309	ENSGALG00000050309	22.3497	6.1984	1.85028	1.03305e-188	2.28985e-184	-	histone cluster 1, H2bo [Source:NCBI gene;Acc:100858607]	-	-	-	-	GO:0000786//nucleosome;GO:0005634//nucleus;GO:0005694//chromosome	GO:0003677//DNA binding;GO:0046982//protein heterodimerization activity	GO:0006334//nucleosome assembly;GO:0042742//defense response to bacterium
5	ENSGALG00000008661	CYR61	14.3883	9.08866	0.662752	1.15925e-18	2.56959e-14	CYR61	cysteine rich angiogenic inducer 61 [Source:NCBI gene;Acc:429089]	-	-	-	-	GO:0005576//extracellular region;GO:0031012//extracellular matrix	GO:0005178//integrin binding;GO:0005515//protein binding;GO:0005520//insulin-like growth factor binding;GO:0008201//heparin binding;GO:0019838//growth factor binding;GO:0050840//extracellular matrix binding	GO:0001649//osteoblast differentiation;GO:0001934//positive regulation of protein phosphorylation;GO:0002041//intussusceptive angiogenesis;GO:0003181//atrioventricular valve morphogenesis;GO:0003278//apoptotic process involved in heart morphogenesis;GO:0003281//ventricular septum development;GO:0007155//cell adhesion;GO:0010518//positive regulation of phospholipase activity;GO:0010811//positive r…
5	ENSGALG00000041926	HEXIM1	21.2999	14.2968	0.575154	1.31079e-29	2.9055e-25	HEXIM1	HEXIM P-TEFb complex subunit 1 [Source:HGNC Symbol;Acc:HGNC:24953]	-	-	-	-	GO:0005634//nucleus;GO:0005654//nucleoplasm;GO:0005737//cytoplasm	GO:0004861//cyclin-dependent protein serine/threonine kinase inhibitor activity;GO:0017069//snRNA binding;GO:0097322//7SK snRNA binding	GO:0000122//negative regulation of transcription by RNA polymerase II;GO:0002218//activation of innate immune response;GO:0007507//heart development;GO:0045736//negative regulation of cyclin-dependent protein serine/threonine kinase activity;GO:0045892//negative regulation of transcription, DNA-templated;GO:1901798//positive regulation of signal transduction by p53 class mediator
5	ENSGALG00000000678	CITED4	6.80916	4.90191	0.474132	8.21627e-05	1	CITED4	Cbp/p300 interacting transactivator with Glu/Asp rich carboxy-terminal domain 4 [Source:NCBI gene;Acc:395465]	-	-	-	-	GO:0005634//nucleus;GO:0005737//cytoplasm	GO:0003713//transcription coactivator activity	GO:0006355//regulation of transcription, DNA-templated;GO:0006357//regulation of transcription by RNA polymerase II;GO:0043627//response to estrogen;GO:0045893//positive regulation of transcription, DNA-templated;GO:1903508//positive regulation of nucleic acid-templated transcription
5	ENSGALG00000010651	TFB2M	14.7181	10.7626	0.451565	1.56582e-13	3.47079e-09	TFB2M	transcription factor B2, mitochondrial [Source:NCBI gene;Acc:421488]	-	-	-	-	GO:0005739//mitochondrion;GO:0005759//mitochondrial matrix;GO:0042645//mitochondrial nucleoid	GO:0000179//rRNA (adenine-N6,N6-)-dimethyltransferase activity;GO:0003712//transcription coregulator activity;GO:0003723//RNA binding;GO:0008168//methyltransferase activity;GO:0008649//rRNA methyltransferase activity;GO:0016740//transferase activity	GO:0000154//rRNA modification;GO:0006355//regulation of transcription, DNA-templated;GO:0006364//rRNA processing;GO:0006390//mitochondrial transcription;GO:0006391//transcription initiation from mitochondrial promoter;GO:0031167//rRNA methylation;GO:0032259//methylation;GO:0045893//positive regulation of transcription, DNA-templated
5	ENSGALG00000045776	CPN2	7.56365	5.70802	0.406092	0.00131406	1	CPN2	carboxypeptidase N subunit 2 [Source:NCBI gene;Acc:424899]	-	-	-	-	GO:0005615//extracellular space;GO:0016020//membrane;GO:0016021//integral component of membrane;GO:0031012//extracellular matrix	GO:0005515//protein binding	-
5	ENSGALG00000001998	R3HDM4	11.127	8.46127	0.395117	1.1223e-06	0.0248769	R3HDM4	R3H domain containing 4 [Source:NCBI gene;Acc:770563]	-	-	-	-	-	GO:0003676//nucleic acid binding	-

## Sheet: Cluster 6
Target Cluster	Gene ID	Gene name	Target_Cluster_mean	Other_Cluster_mean	Log2FC	Pvalue	Qvalue	Symbol	Description	KEGG_A_class	KEGG_B_class	Pathway	K_ID	GO Component	GO Function	GO Process
6	ENSGALG00000014477	CD4	2.1366	0.0664661	5.00655	0	0	CD4	CD4 molecule [Source:NCBI gene;Acc:395362]	Environmental Information Processing;Environmental Information Processing	Signaling molecules and interaction;Signaling molecules and interaction	ko04060//Cytokine-cytokine receptor interaction;ko04514//Cell adhesion molecules (CAMs)	K06454;K06454	GO:0009897//external side of plasma membrane;GO:0016020//membrane;GO:0016021//integral component of membrane;GO:0044214//spanning component of plasma membrane;GO:0045121//membrane raft	GO:0015026//coreceptor activity;GO:0042289//MHC class II protein binding;GO:1990782//protein tyrosine kinase binding	GO:0006955//immune response;GO:0035723//interleukin-15-mediated signaling pathway;GO:0042110//T cell activation;GO:0070374//positive regulation of ERK1 and ERK2 cascade
6	ENSGALG00000008669	CD28	7.81386	0.251824	4.95555	0	0	CD28	CD28 molecule [Source:NCBI gene;Acc:396249]	Environmental Information Processing;Organismal Systems	Signaling molecules and interaction;Immune system	ko04514//Cell adhesion molecules (CAMs);ko04672//Intestinal immune network for IgA production	K06470;K06470	GO:0001772//immunological synapse;GO:0005886//plasma membrane;GO:0009897//external side of plasma membrane;GO:0009986//cell surface;GO:0016020//membrane;GO:0016021//integral component of membrane;GO:0044214//spanning component of plasma membrane;GO:0098636//protein complex involved in cell adhesion	GO:0002020//protease binding;GO:0005070//SH3/SH2 adaptor activity;GO:0019901//protein kinase binding	GO:0002863//positive regulation of inflammatory response to antigenic stimulus;GO:0006955//immune response;GO:0010628//positive regulation of gene expression;GO:0010629//negative regulation of gene expression;GO:0014068//positive regulation of phosphatidylinositol 3-kinase signaling;GO:0031295//T cell costimulation;GO:0032733//positive regulation of interleukin-10 production;GO:0032753//positive …
6	ENSGALG00000013372	IL7R	6.87722	0.223791	4.9416	0	0	IL7R	interleukin 7 receptor [Source:NCBI gene;Acc:426054]	Environmental Information Processing;Environmental Information Processing	Signaling molecules and interaction;Signal transduction	ko04060//Cytokine-cytokine receptor interaction;ko04068//FoxO signaling pathway	K05072;K05072	GO:0009897//external side of plasma membrane;GO:0016020//membrane;GO:0016021//integral component of membrane	GO:0004896//cytokine receptor activity;GO:0005515//protein binding	GO:0000902//cell morphogenesis;GO:0001915//negative regulation of T cell mediated cytotoxicity;GO:0002377//immunoglobulin production;GO:0008284//positive regulation of cell proliferation;GO:0008361//regulation of cell size;GO:0010628//positive regulation of gene expression;GO:0019221//cytokine-mediated signaling pathway;GO:0030217//T cell differentiation;GO:0033089//positive regulation of T cell …
6	ENSGALG00000031862	BCL11B	4.98975	0.167614	4.89575	0	0	BCL11B	B-cell CLL/lymphoma 11B [Source:NCBI gene;Acc:423444]	-	-	-	-	GO:0005634//nucleus;GO:0043005//neuron projection	GO:0000978//RNA polymerase II proximal promoter sequence-specific DNA binding;GO:0001228//DNA-binding transcription activator activity, RNA polymerase II-specific;GO:0003676//nucleic acid binding;GO:0003700//DNA-binding transcription factor activity;GO:0043565//sequence-specific DNA binding	GO:0003334//keratinocyte development;GO:0003382//epithelial cell morphogenesis;GO:0006355//regulation of transcription, DNA-templated;GO:0007409//axonogenesis;GO:0008285//negative regulation of cell proliferation;GO:0009791//post-embryonic development;GO:0010468//regulation of gene expression;GO:0010837//regulation of keratinocyte proliferation;GO:0019216//regulation of lipid metabolic process;GO…
6	ENSGALG00000006480	TCF7	38.6203	1.46508	4.72031	0	0	TCF7	transcription factor 7 (T-cell specific, HMG-box) [Source:NCBI gene;Acc:395229]	Environmental Information Processing;Organismal Systems;Cellular Processes	Signal transduction;Endocrine system;Cellular community - eukaryotes	ko04310//Wnt signaling pathway;ko04916//Melanogenesis;ko04520//Adherens junction	K02620;K02620;K02620	GO:0005634//nucleus;GO:0005654//nucleoplasm;GO:0005667//transcription factor complex;GO:0005719//nuclear euchromatin;GO:0016604//nuclear body	GO:0000978//RNA polymerase II proximal promoter sequence-specific DNA binding;GO:0001227//DNA-binding transcription repressor activity, RNA polymerase II-specific;GO:0003677//DNA binding;GO:0003700//DNA-binding transcription factor activity;GO:0008013//beta-catenin binding;GO:0043565//sequence-specific DNA binding;GO:0044212//transcription regulatory region DNA binding	GO:0000122//negative regulation of transcription by RNA polymerase II;GO:0006355//regulation of transcription, DNA-templated;GO:0006357//regulation of transcription by RNA polymerase II;GO:0016055//Wnt signaling pathway;GO:0021915//neural tube development;GO:0030538//embryonic genitalia morphogenesis;GO:0033153//T cell receptor V(D)J recombination;GO:0042127//regulation of cell proliferation;GO:0…
6	ENSGALG00000011254	SATB1	3.29762	0.128726	4.67905	0	0	SATB1	SATB homeobox 1 [Source:NCBI gene;Acc:420647]	-	-	-	-	GO:0000785//chromatin;GO:0005634//nucleus;GO:0005654//nucleoplasm;GO:0005720//nuclear heterochromatin;GO:0016363//nuclear matrix;GO:0016604//nuclear body;GO:0016605//PML body	GO:0000977//RNA polymerase II regulatory region sequence-specific DNA binding;GO:0001227//DNA-binding transcription repressor activity, RNA polymerase II-specific;GO:0003677//DNA binding;GO:0003682//chromatin binding;GO:0003700//DNA-binding transcription factor activity;GO:0043565//sequence-specific DNA binding	GO:0000122//negative regulation of transcription by RNA polymerase II;GO:0006325//chromatin organization;GO:0006338//chromatin remodeling;GO:0006355//regulation of transcription, DNA-templated;GO:0008544//epidermis development;GO:0016571//histone methylation;GO:0042110//T cell activation;GO:0043367//CD4-positive, alpha-beta T cell differentiation;GO:0043374//CD8-positive, alpha-beta T cell differ…
6	ENSGALG00000031735	CD5	3.09103	0.123115	4.65001	0	0	CD5	CD5 molecule [Source:NCBI gene;Acc:395757]	-	-	-	-	GO:0005886//plasma membrane;GO:0016020//membrane;GO:0016021//integral component of membrane	GO:0005044//scavenger receptor activity	GO:0006898//receptor-mediated endocytosis;GO:0031295//T cell costimulation
6	ENSGALG00000020002	SLC22A3	4.58331	0.187802	4.60911	0	0	SLC22A3	solute carrier family 22 member 3 [Source:NCBI gene;Acc:421582]	-	-	-	-	GO:0016020//membrane;GO:0016021//integral component of membrane	GO:0005215//transporter activity;GO:0015101//organic cation transmembrane transporter activity;GO:0015651//quaternary ammonium group transmembrane transporter activity;GO:0022857//transmembrane transporter activity	GO:0015695//organic cation transport;GO:0015697//quaternary ammonium group transport;GO:0015844//monoamine transport;GO:0032098//regulation of appetite;GO:0051608//histamine transport;GO:0051615//histamine uptake;GO:0055085//transmembrane transport
6	ENSGALG00000036395	IGHVL	4.17258	0.201093	4.375	0	0	IGHVL	Ig heavy chain Mem5-like [Source:NCBI gene;Acc:769232]	-	-	-	-	GO:0016020//membrane;GO:0016021//integral component of membrane	-	-
6	ENSGALG00000016173	UBASH3A	3.27109	0.161609	4.33919	0	0	UBASH3A	ubiquitin associated and SH3 domain containing A [Source:NCBI gene;Acc:418535]	-	-	-	-	GO:0005654//nucleoplasm;GO:0005794//Golgi apparatus	GO:0005515//protein binding;GO:0016791//phosphatase activity	GO:0009968//negative regulation of signal transduction;GO:0016311//dephosphorylation;GO:0050860//negative regulation of T cell receptor signaling pathway
6	ENSGALG00000013640	MBP	2.67684	0.144751	4.20889	0	0	MBP	myelin basic protein [Source:NCBI gene;Acc:396217]	-	-	-	-	GO:0005886//plasma membrane;GO:0016020//membrane;GO:0032991//protein-containing complex;GO:0033269//internode region of axon;GO:0042995//cell projection;GO:0043025//neuronal cell body;GO:0043209//myelin sheath;GO:0043218//compact myelin;GO:0071944//cell periphery	GO:0002020//protease binding;GO:0005516//calmodulin binding;GO:0019911//structural constituent of myelin sheath	GO:0007605//sensory perception of sound;GO:0009636//response to toxic substance;GO:0042552//myelination;GO:0061024//membrane organization
6	ENSGALG00000014754	ENSGALG00000014754	4.56786	0.248171	4.20211	0	0	-	-	-	-	-	-	GO:0009897//external side of plasma membrane;GO:0016020//membrane;GO:0016021//integral component of membrane;GO:0042105//alpha-beta T cell receptor complex;GO:0042571//immunoglobulin complex, circulating	GO:0003823//antigen binding;GO:0005515//protein binding;GO:0034987//immunoglobulin receptor binding	GO:0006910//phagocytosis, recognition;GO:0006911//phagocytosis, engulfment;GO:0006958//complement activation, classical pathway;GO:0042742//defense response to bacterium;GO:0045087//innate immune response;GO:0050853//B cell receptor signaling pathway;GO:0050871//positive regulation of B cell activation
6	ENSGALG00000008656	ICOS	4.2409	0.234183	4.17866	0	0	ICOS	inducible T cell costimulator [Source:NCBI gene;Acc:424105]	Environmental Information Processing;Organismal Systems	Signaling molecules and interaction;Immune system	ko04514//Cell adhesion molecules (CAMs);ko04672//Intestinal immune network for IgA production	K06713;K06713	GO:0016020//membrane;GO:0016021//integral component of membrane	-	GO:0031295//T cell costimulation
6	ENSGALG00000007579	APBB1IP	2.99025	0.168243	4.15165	0	0	APBB1IP	amyloid beta precursor protein binding family B member 1 interacting protein [Source:NCBI gene;Acc:420492]	-	-	-	-	GO:0005829//cytosol;GO:0005886//plasma membrane;GO:0042101//T cell receptor complex	-	GO:0002291//T cell activation via T cell receptor contact with antigen bound to MHC molecule on antigen presenting cell;GO:0007165//signal transduction;GO:0045785//positive regulation of cell adhesion
6	ENSGALG00000015681	NRIP1	2.73597	0.155328	4.13866	0	0	NRIP1	nuclear receptor interacting protein 1 [Source:NCBI gene;Acc:101749375]	-	-	-	-	GO:0000118//histone deacetylase complex;GO:0000790//nuclear chromatin;GO:0005634//nucleus;GO:0005730//nucleolus;GO:0016607//nuclear speck	GO:0000978//RNA polymerase II proximal promoter sequence-specific DNA binding;GO:0003712//transcription coregulator activity;GO:0003713//transcription coactivator activity;GO:0003714//transcription corepressor activity;GO:0005102//signaling receptor binding;GO:0030331//estrogen receptor binding;GO:0035257//nuclear hormone receptor binding;GO:0035259//glucocorticoid receptor binding;GO:0042826//hi…	GO:0000122//negative regulation of transcription by RNA polymerase II;GO:0001543//ovarian follicle rupture;GO:0006357//regulation of transcription by RNA polymerase II;GO:0007623//circadian rhythm;GO:0019915//lipid storage;GO:0030728//ovulation;GO:0032922//circadian regulation of gene expression;GO:0045944//positive regulation of transcription by RNA polymerase II;GO:0071392//cellular response to…
6	ENSGALG00000011209	EVL	2.36345	0.13419	4.13855	0	0	EVL	Enah/Vasp-like [Source:NCBI gene;Acc:423453]	-	-	-	-	GO:0005737//cytoplasm;GO:0005856//cytoskeleton;GO:0005925//focal adhesion;GO:0030027//lamellipodium;GO:0045335//phagocytic vesicle	GO:0003779//actin binding;GO:0005522//profilin binding;GO:0017124//SH3 domain binding	GO:0008154//actin polymerization or depolymerization;GO:0010633//negative regulation of epithelial cell migration;GO:0030838//positive regulation of actin filament polymerization;GO:0045010//actin nucleation;GO:0051289//protein homotetramerization;GO:0051496//positive regulation of stress fiber assembly;GO:0071346//cellular response to interferon-gamma;GO:1900028//negative regulation of ruffle as…
6	ENSGALG00000015351	CBLB	4.26089	0.242624	4.13436	0	0	CBLB	Cbl proto-oncogene B [Source:NCBI gene;Acc:418406]	Cellular Processes;Genetic Information Processing;Organismal Systems;Environmental Information Processing	Transport and catabolism;Folding, sorting and degradation;Endocrine system;Signal transduction	ko04144//Endocytosis;ko04120//Ubiquitin mediated proteolysis;ko04910//Insulin signaling pathway;ko04012//ErbB signaling pathway	K22517;K22517;K22517;K22517	GO:0005886//plasma membrane;GO:0045121//membrane raft	GO:0001784//phosphotyrosine residue binding;GO:0004842//ubiquitin-protein transferase activity;GO:0005509//calcium ion binding;GO:0005515//protein binding;GO:0017124//SH3 domain binding;GO:0030971//receptor tyrosine kinase binding;GO:0061630//ubiquitin protein ligase activity	GO:0007165//signal transduction;GO:0007166//cell surface receptor signaling pathway;GO:0007175//negative regulation of epidermal growth factor-activated receptor activity;GO:0016567//protein ubiquitination;GO:0023051//regulation of signaling
6	ENSGALG00000011405	SLC4A7	2.34327	0.134932	4.11823	0	0	SLC4A7	solute carrier family 4 member 7 [Source:NCBI gene;Acc:420658]	-	-	-	-	GO:0005887//integral component of plasma membrane;GO:0016020//membrane;GO:0016021//integral component of membrane	GO:0005452//inorganic anion exchanger activity;GO:0008509//anion transmembrane transporter activity;GO:0008510//sodium:bicarbonate symporter activity	GO:0006811//ion transport;GO:0006820//anion transport;GO:0015698//inorganic anion transport;GO:0015701//bicarbonate transport;GO:0051453//regulation of intracellular pH;GO:0098656//anion transmembrane transport
6	ENSGALG00000002080	DOCK2	2.95139	0.170941	4.10982	0	0	DOCK2	dedicator of cytokinesis 2 [Source:NCBI gene;Acc:427612]	-	-	-	-	GO:0016020//membrane	GO:0005085//guanyl-nucleotide exchange factor activity;GO:0005096//GTPase activator activity;GO:0005515//protein binding;GO:0030676//Rac guanyl-nucleotide exchange factor activity;GO:0042608//T cell receptor binding	GO:0001766//membrane raft polarization;GO:0001768//establishment of T cell polarity;GO:0001771//immunological synapse formation;GO:0002277//myeloid dendritic cell activation involved in immune response;GO:0006935//chemotaxis;GO:0007010//cytoskeleton organization;GO:0007264//small GTPase mediated signal transduction;GO:0030036//actin cytoskeleton organization;GO:0042098//T cell proliferation;GO:00…
6	ENSGALG00000006840	ENSGALG00000006840	6.96509	0.405144	4.10364	0	0	-	A-kinase anchoring protein 13 [Source:NCBI gene;Acc:415502]	-	-	-	-	-	GO:0004691//cAMP-dependent protein kinase activity;GO:0005089//Rho guanyl-nucleotide exchange factor activity	GO:0006468//protein phosphorylation;GO:0035023//regulation of Rho protein signal transduction;GO:0035556//intracellular signal transduction
6	ENSGALG00000008335	PHTF2	2.43472	0.143683	4.08279	0	0	PHTF2	putative homeodomain transcription factor 2 [Source:NCBI gene;Acc:417728]	-	-	-	-	GO:0005783//endoplasmic reticulum;GO:0016020//membrane;GO:0016021//integral component of membrane	-	-
6	ENSGALG00000046938	ENSGALG00000046938	5.25376	0.310176	4.08219	0	0	-	-	-	-	-	-	-	-	-
6	ENSGALG00000017034	FOXO1	5.89256	0.350383	4.07189	0	0	FOXO1	forkhead box O1 [Source:NCBI gene;Acc:374231]	Cellular Processes;Environmental Information Processing;Organismal Systems;Human Diseases	Cell growth and death;Signal transduction;Endocrine system;Endocrine and metabolic diseases	ko04218//Cellular senescence;ko04068//FoxO signaling pathway;ko04910//Insulin signaling pathway;ko04933//AGE-RAGE signaling pathway in diabetic complications	K07201;K07201;K07201;K07201	GO:0005634//nucleus;GO:0005737//cytoplasm	GO:0001227//DNA-binding transcription repressor activity, RNA polymerase II-specific;GO:0003677//DNA binding;GO:0003700//DNA-binding transcription factor activity;GO:0008013//beta-catenin binding;GO:0008134//transcription factor binding;GO:0031625//ubiquitin protein ligase binding;GO:0043565//sequence-specific DNA binding;GO:0051721//protein phosphatase 2A binding	GO:0000122//negative regulation of transcription by RNA polymerase II;GO:0001568//blood vessel development;GO:0006355//regulation of transcription, DNA-templated;GO:0006974//cellular response to DNA damage stimulus;GO:0008286//insulin receptor signaling pathway;GO:0009267//cellular response to starvation;GO:0010508//positive regulation of autophagy;GO:0032869//cellular response to insulin stimulu…
6	ENSGALG00000006388	IL16	2.79872	0.168235	4.05622	0	0	IL16	interleukin 16 [Source:NCBI gene;Acc:374270]	Environmental Information Processing	Signaling molecules and interaction	ko04060//Cytokine-cytokine receptor interaction	K22628	GO:0005576//extracellular region;GO:0005615//extracellular space;GO:0005634//nucleus;GO:0005737//cytoplasm;GO:0005829//cytosol;GO:0005886//plasma membrane;GO:0016607//nuclear speck	GO:0005125//cytokine activity;GO:0005515//protein binding;GO:0042609//CD4 receptor binding	GO:0006935//chemotaxis;GO:0010469//regulation of signaling receptor activity;GO:0030595//leukocyte chemotaxis;GO:0050930//induction of positive chemotaxis;GO:0051924//regulation of calcium ion transport
6	ENSGALG00000002816	STK10	6.67866	0.401766	4.05513	0	0	STK10	serine/threonine kinase 10 [Source:NCBI gene;Acc:416204]	Organismal Systems	Endocrine system	ko04914//Progesterone-mediated oocyte maturation	K08837	GO:0005737//cytoplasm;GO:0005886//plasma membrane;GO:0016020//membrane	GO:0000166//nucleotide binding;GO:0004672//protein kinase activity;GO:0004674//protein serine/threonine kinase activity;GO:0005524//ATP binding;GO:0016301//kinase activity;GO:0016740//transferase activity;GO:0042802//identical protein binding;GO:0042803//protein homodimerization activity	GO:0006468//protein phosphorylation;GO:0007049//cell cycle;GO:0016310//phosphorylation;GO:0023014//signal transduction by protein phosphorylation;GO:0031098//stress-activated protein kinase signaling cascade;GO:0032147//activation of protein kinase activity;GO:0046777//protein autophosphorylation;GO:0071593//lymphocyte aggregation;GO:2000401//regulation of lymphocyte migration
6	ENSGALG00000038951	RASSF1	2.79936	0.168501	4.05426	0	0	RASSF1	Ras association domain family member 1 [Source:NCBI gene;Acc:101750777]	-	-	-	-	GO:0005634//nucleus;GO:0015630//microtubule cytoskeleton	GO:0046872//metal ion binding	GO:0007050//cell cycle arrest;GO:0007165//signal transduction;GO:0007265//Ras protein signal transduction;GO:0035556//intracellular signal transduction;GO:0070507//regulation of microtubule cytoskeleton organization
6	ENSGALG00000003750	PLCG1	2.22041	0.134616	4.0439	0	0	PLCG1	phospholipase C gamma 1 [Source:NCBI gene;Acc:419175]	Metabolism;Environmental Information Processing;Environmental Information Processing;Human Diseases;Environmental Information Processing;Metabolism;Environmental Information Processing	Global and overview maps;Signal transduction;Signal transduction;Endocrine and metabolic diseases;Signal transduction;Carbohydrate metabolism;Signal transduction	ko01100//Metabolic pathways;ko04020//Calcium signaling pathway;ko04070//Phosphatidylinositol signaling system;ko04933//AGE-RAGE signaling pathway in diabetic complications;ko04012//ErbB signaling pathway;ko00562//Inositol phosphate metabolism;ko04370//VEGF signaling pathway	K01116;K01116;K01116;K01116;K01116;K01116;K01116	GO:0001726//ruffle;GO:0005737//cytoplasm;GO:0005829//cytosol;GO:0005886//plasma membrane;GO:0005911//cell-cell junction;GO:0008180//COP9 signalosome;GO:0030027//lamellipodium;GO:0042995//cell projection;GO:0098685//Schaffer collateral - CA1 synapse;GO:0098978//glutamatergic synapse	GO:0004435//phosphatidylinositol phospholipase C activity;GO:0005168//neurotrophin TRKA receptor binding;GO:0005509//calcium ion binding;GO:0005515//protein binding;GO:0008081//phosphoric diester hydrolase activity;GO:0016787//hydrolase activity;GO:0019901//protein kinase binding;GO:0030971//receptor tyrosine kinase binding;GO:0035254//glutamate receptor binding	GO:0006629//lipid metabolic process;GO:0007165//signal transduction;GO:0007173//epidermal growth factor receptor signaling pathway;GO:0009395//phospholipid catabolic process;GO:0010634//positive regulation of epithelial cell migration;GO:0016042//lipid catabolic process;GO:0016477//cell migration;GO:0019722//calcium-mediated signaling;GO:0032959//inositol trisphosphate biosynthetic process;GO:003…
6	ENSGALG00000008542	ADD3	8.10509	0.491632	4.04318	0	0	ADD3	adducin 3 (gamma) [Source:NCBI gene;Acc:373892]	-	-	-	-	GO:0000794//condensed nuclear chromosome;GO:0005654//nucleoplasm;GO:0005737//cytoplasm;GO:0005856//cytoskeleton;GO:0005886//plasma membrane;GO:0005903//brush border;GO:0005911//cell-cell junction;GO:0005938//cell cortex;GO:0014069//postsynaptic density;GO:0016020//membrane;GO:0044853//plasma membrane raft	GO:0005198//structural molecule activity;GO:0030507//spectrin binding;GO:0051015//actin filament binding	GO:0051016//barbed-end actin filament capping;GO:0051017//actin filament bundle assembly
6	ENSGALG00000002783	SLC43A2	3.10437	0.188872	4.03882	0	0	SLC43A2	solute carrier family 43 member 2 [Source:NCBI gene;Acc:417557]	-	-	-	-	GO:0005886//plasma membrane;GO:0016020//membrane;GO:0016021//integral component of membrane	GO:0015175//neutral amino acid transmembrane transporter activity;GO:0015179//L-amino acid transmembrane transporter activity	GO:0015804//neutral amino acid transport;GO:0015807//L-amino acid transport;GO:0055085//transmembrane transport;GO:1902475//L-alpha-amino acid transmembrane transport
6	ENSGALG00000033631	MYC	11.334	0.707021	4.00276	0	0	MYC	MYC proto-oncogene, bHLH transcription factor [Source:NCBI gene;Acc:420332]	Environmental Information Processing;Cellular Processes;Environmental Information Processing;Cellular Processes;Environmental Information Processing;Environmental Information Processing	Signal transduction;Cell growth and death;Signal transduction;Cell growth and death;Signal transduction;Signal transduction	ko04010//MAPK signaling pathway;ko04218//Cellular senescence;ko04310//Wnt signaling pathway;ko04110//Cell cycle;ko04350//TGF-beta signaling pathway;ko04012//ErbB signaling pathway	K04377;K04377;K04377;K04377;K04377;K04377	GO:0005634//nucleus;GO:0005654//nucleoplasm	GO:0000981//DNA-binding transcription factor activity, RNA polymerase II-specific;GO:0003677//DNA binding;GO:0003700//DNA-binding transcription factor activity;GO:0046983//protein dimerization activity	GO:0006355//regulation of transcription, DNA-templated;GO:0006357//regulation of transcription by RNA polymerase II;GO:0048730//epidermis morphogenesis
6	ENSGALG00000013624	FAM65B	4.21927	0.270671	3.96238	0	0	FAM65B	family with sequence similarity 65, member B [Source:NCBI gene;Acc:421003]	-	-	-	-	GO:0016020//membrane;GO:0016021//integral component of membrane;GO:0032420//stereocilium	GO:0042802//identical protein binding	GO:0007162//negative regulation of cell adhesion;GO:0007605//sensory perception of sound;GO:0035024//negative regulation of Rho protein signal transduction;GO:0045184//establishment of protein localization;GO:0048741//skeletal muscle fiber development;GO:0051260//protein homooligomerization;GO:0051491//positive regulation of filopodium assembly;GO:0060088//auditory receptor cell stereocilium orga…
6	ENSGALG00000016687	P2RY8	2.7049	0.180925	3.90211	0	0	P2RY8	P2Y receptor family member 8 [Source:NCBI gene;Acc:418665]	Environmental Information Processing	Signaling molecules and interaction	ko04080//Neuroactive ligand-receptor interaction	K08386	GO:0005886//plasma membrane;GO:0005887//integral component of plasma membrane;GO:0016020//membrane;GO:0016021//integral component of membrane	GO:0004930//G protein-coupled receptor activity;GO:0015057//thrombin-activated receptor activity;GO:0045028//G protein-coupled purinergic nucleotide receptor activity	GO:0007165//signal transduction;GO:0007186//G protein-coupled receptor signaling pathway;GO:0007596//blood coagulation;GO:0035025//positive regulation of Rho protein signal transduction;GO:0035589//G protein-coupled purinergic nucleotide receptor signaling pathway;GO:0051482//positive regulation of cytosolic calcium ion concentration involved in phospholipase C-activating G protein-coupled signal…
6	ENSGALG00000041611	ENSGALG00000041611	33.866	2.27918	3.89325	0	0	-	-	-	-	-	-	-	-	-
6	ENSGALG00000012421	ARHGAP15	4.5822	0.309897	3.88618	0	0	ARHGAP15	Rho GTPase activating protein 15 [Source:NCBI gene;Acc:424303]	-	-	-	-	GO:0005737//cytoplasm;GO:0016020//membrane	GO:0005096//GTPase activator activity	GO:0007165//signal transduction;GO:0008360//regulation of cell shape;GO:0043087//regulation of GTPase activity;GO:0043547//positive regulation of GTPase activity
6	ENSGALG00000035492	ELMO1	2.97105	0.201034	3.88546	0	0	ELMO1	engulfment and cell motility 1 [Source:NCBI gene;Acc:420735]	-	-	-	-	GO:0005737//cytoplasm;GO:0005886//plasma membrane;GO:0032045//guanyl-nucleotide exchange factor complex	GO:0005085//guanyl-nucleotide exchange factor activity;GO:0017124//SH3 domain binding	GO:0006909//phagocytosis;GO:0006911//phagocytosis, engulfment;GO:0016477//cell migration;GO:0016601//Rac protein signal transduction;GO:0030029//actin filament-based process;GO:0030036//actin cytoskeleton organization;GO:0048870//cell motility
6	ENSGALG00000007418	CD3D	28.3792	1.94055	3.8703	0	0	CD3D	CD3d molecule [Source:NCBI gene;Acc:396518]	-	-	-	-	GO:0009897//external side of plasma membrane;GO:0016020//membrane;GO:0016021//integral component of membrane;GO:0042105//alpha-beta T cell receptor complex	GO:0004888//transmembrane signaling receptor activity	GO:0007166//cell surface receptor signaling pathway;GO:0030217//T cell differentiation;GO:0045059//positive thymic T cell selection
6	ENSGALG00000036001	SMAD2Z	4.62555	0.324101	3.83511	0	0	SMAD2Z	SMAD family member 2-Z [Source:NCBI gene;Acc:395247]	Cellular Processes;Cellular Processes;Environmental Information Processing;Cellular Processes;Environmental Information Processing;Human Diseases;Environmental Information Processing;Cellular Processes	Transport and catabolism;Cell growth and death;Signal transduction;Cell growth and death;Signal transduction;Endocrine and metabolic diseases;Signal transduction;Cellular community - eukaryotes	ko04144//Endocytosis;ko04218//Cellular senescence;ko04068//FoxO signaling pathway;ko04110//Cell cycle;ko04371//Apelin signaling pathway;ko04933//AGE-RAGE signaling pathway in diabetic complications;ko04350//TGF-beta signaling pathway;ko04520//Adherens junction	K04500;K04500;K04500;K04500;K04500;K04500;K04500;K04500	GO:0005622//intracellular;GO:0005634//nucleus;GO:0005667//transcription factor complex;GO:0005737//cytoplasm;GO:0031410//cytoplasmic vesicle	GO:0003677//DNA binding;GO:0003700//DNA-binding transcription factor activity;GO:0005515//protein binding;GO:0046332//SMAD binding	GO:0006355//regulation of transcription, DNA-templated;GO:0007179//transforming growth factor beta receptor signaling pathway;GO:0042327//positive regulation of phosphorylation;GO:0060390//regulation of SMAD protein signal transduction
6	ENSGALG00000004621	PREX1	1.94989	0.137364	3.82732	0	0	PREX1	phosphatidylinositol-3,4,5-trisphosphate dependent Rac exchange factor 1 [Source:NCBI gene;Acc:419210]	-	-	-	-	GO:0005829//cytosol;GO:0005886//plasma membrane	GO:0005085//guanyl-nucleotide exchange factor activity;GO:0005089//Rho guanyl-nucleotide exchange factor activity;GO:0005515//protein binding;GO:0005543//phospholipid binding;GO:0030676//Rac guanyl-nucleotide exchange factor activity	GO:0007186//G protein-coupled receptor signaling pathway;GO:0030217//T cell differentiation;GO:0030593//neutrophil chemotaxis;GO:0035023//regulation of Rho protein signal transduction;GO:0035556//intracellular signal transduction;GO:0043547//positive regulation of GTPase activity;GO:0045785//positive regulation of cell adhesion;GO:0072593//reactive oxygen species metabolic process;GO:1900026//pos…
6	ENSGALG00000015713	FAM53A	2.07955	0.149569	3.79739	0	0	FAM53A	family with sequence similarity 53 member A [Source:NCBI gene;Acc:378905]	-	-	-	-	GO:0005634//nucleus	-	GO:0006606//protein import into nucleus
6	ENSGALG00000030780	MGAT4A	4.12114	0.297202	3.79353	0	0	MGAT4A	mannosyl (alpha-1,3-)-glycoprotein beta-1,4-N-acetylglucosaminyltransferase, isozyme A [Source:NCBI gene;Acc:418692]	Metabolism;Metabolism	Global and overview maps;Glycan biosynthesis and metabolism	ko01100//Metabolic pathways;ko00510//N-Glycan biosynthesis	K00738;K00738	GO:0000139//Golgi membrane;GO:0005794//Golgi apparatus;GO:0016020//membrane;GO:0016021//integral component of membrane	GO:0008375//acetylglucosaminyltransferase activity;GO:0008454//alpha-1,3-mannosylglycoprotein 4-beta-N-acetylglucosaminyltransferase activity;GO:0016740//transferase activity;GO:0016757//transferase activity, transferring glycosyl groups;GO:0046872//metal ion binding	GO:0006486//protein glycosylation;GO:0006487//protein N-linked glycosylation
6	ENSGALG00000007028	ENSGALG00000007028	3.33355	0.242796	3.77925	0	0	-	connector enhancer of kinase suppressor of Ras 2-like [Source:NCBI gene;Acc:101749809]	-	-	-	-	GO:0005737//cytoplasm;GO:0016020//membrane	GO:0005515//protein binding	GO:0009966//regulation of signal transduction
6	ENSGALG00000007416	CD3E	13.012	0.953095	3.77108	0	0	CD3E	CD3e molecule [Source:NCBI gene;Acc:396062]	-	-	-	-	GO:0001772//immunological synapse;GO:0005886//plasma membrane;GO:0005911//cell-cell junction;GO:0009897//external side of plasma membrane;GO:0016020//membrane;GO:0016021//integral component of membrane;GO:0042101//T cell receptor complex;GO:0042105//alpha-beta T cell receptor complex;GO:0043197//dendritic spine;GO:0044297//cell body	GO:0004888//transmembrane signaling receptor activity;GO:0017124//SH3 domain binding;GO:0042803//protein homodimerization activity;GO:0046982//protein heterodimerization activity	GO:0001954//positive regulation of cell-matrix adhesion;GO:0002669//positive regulation of T cell anergy;GO:0007166//cell surface receptor signaling pathway;GO:0010628//positive regulation of gene expression;GO:0010629//negative regulation of gene expression;GO:0016358//dendrite development;GO:0021549//cerebellum development;GO:0030217//T cell differentiation;GO:0031295//T cell costimulation;GO:0…
6	ENSGALG00000003863	P2RX7	2.46679	0.183686	3.74732	0	0	P2RX7	purinergic receptor P2X 7 [Source:NCBI gene;Acc:771952]	Environmental Information Processing;Environmental Information Processing;Organismal Systems	Signaling molecules and interaction;Signal transduction;Immune system	ko04080//Neuroactive ligand-receptor interaction;ko04020//Calcium signaling pathway;ko04621//NOD-like receptor signaling pathway	K05220;K05220;K05220	GO:0005639//integral component of nuclear inner membrane;GO:0005886//plasma membrane;GO:0005887//integral component of plasma membrane;GO:0005911//cell-cell junction;GO:0009897//external side of plasma membrane;GO:0016020//membrane;GO:0016021//integral component of membrane;GO:0031594//neuromuscular junction;GO:0043025//neuronal cell body;GO:0045202//synapse;GO:0098793//presynapse;GO:0098794//pos…	GO:0001530//lipopolysaccharide binding;GO:0001614//purinergic nucleotide receptor activity;GO:0004931//extracellularly ATP-gated cation channel activity;GO:0005216//ion channel activity;GO:0005524//ATP binding;GO:0015267//channel activity;GO:0035381//ATP-gated ion channel activity;GO:0038023//signaling receptor activity	GO:0000187//activation of MAPK activity;GO:0000902//cell morphogenesis;GO:0001845//phagolysosome assembly;GO:0001916//positive regulation of T cell mediated cytotoxicity;GO:0001934//positive regulation of protein phosphorylation;GO:0006468//protein phosphorylation;GO:0006509//membrane protein ectodomain proteolysis;GO:0006649//phospholipid transfer to membrane;GO:0006811//ion transport;GO:0006812…
6	ENSGALG00000040886	ENSGALG00000040886	3.64636	0.273386	3.73744	0	0	-	-	-	-	-	-	-	GO:0003676//nucleic acid binding	-
6	ENSGALG00000012034	ADSL	3.57402	0.27673	3.691	0	0	ADSL	adenylosuccinate lyase [Source:NCBI gene;Acc:396540]	Metabolism;Metabolism;Metabolism	Global and overview maps;Nucleotide metabolism;Amino acid metabolism	ko01100//Metabolic pathways;ko00230//Purine metabolism;ko00250//Alanine, aspartate and glutamate metabolism	K01756;K01756;K01756	GO:0005829//cytosol	GO:0003824//catalytic activity;GO:0004018//N6-(1,2-dicarboxyethyl)AMP AMP-lyase (fumarate-forming) activity;GO:0016829//lyase activity;GO:0070626//(S)-2-(5-amino-1-(5-phospho-D-ribosyl)imidazole-4-carboxamido)succinate AMP-lyase (fumarate-forming) activity	GO:0006164//purine nucleotide biosynthetic process;GO:0006167//AMP biosynthetic process;GO:0006189//'de novo' IMP biosynthetic process;GO:0009152//purine ribonucleotide biosynthetic process;GO:0044208//'de novo' AMP biosynthetic process;GO:0051262//protein tetramerization
6	ENSGALG00000007996	ANKRD44	2.69157	0.209244	3.68519	0	0	ANKRD44	ankyrin repeat domain 44 [Source:NCBI gene;Acc:424055]	-	-	-	-	-	GO:0005515//protein binding	-
6	ENSGALG00000003570	PURH	2.5444	0.198975	3.67667	0	0	PURH	5-aminoimidazole-4-carboxamide ribonucleotide formyltransferase/IMP cyclohydrolase [Source:NCBI gene;Acc:396091]	Metabolism;Metabolism;Metabolism	Global and overview maps;Nucleotide metabolism;Metabolism of cofactors and vitamins	ko01100//Metabolic pathways;ko00230//Purine metabolism;ko00670//One carbon pool by folate	K00602;K00602;K00602	GO:0005829//cytosol;GO:0005886//plasma membrane	GO:0003824//catalytic activity;GO:0003937//IMP cyclohydrolase activity;GO:0004643//phosphoribosylaminoimidazolecarboxamide formyltransferase activity;GO:0016787//hydrolase activity;GO:0042803//protein homodimerization activity	GO:0006164//purine nucleotide biosynthetic process;GO:0098761//cellular response to interleukin-7
6	ENSGALG00000035317	ID3	7.47885	0.591718	3.65984	0	0	ID3	inhibitor of DNA binding 3, HLH protein [Source:NCBI gene;Acc:395281]	Environmental Information Processing	Signal transduction	ko04350//TGF-beta signaling pathway	K17694	GO:0005634//nucleus;GO:0005737//cytoplasm	GO:0001085//RNA polymerase II transcription factor binding;GO:0003700//DNA-binding transcription factor activity;GO:0008134//transcription factor binding;GO:0046983//protein dimerization activity	GO:0007623//circadian rhythm;GO:0010628//positive regulation of gene expression;GO:0030182//neuron differentiation;GO:0043392//negative regulation of DNA binding;GO:0045665//negative regulation of neuron differentiation;GO:0045892//negative regulation of transcription, DNA-templated;GO:0051726//regulation of cell cycle
6	ENSGALG00000040244	2020-09-09	3.23793	0.26046	3.63594	0	0	2020-09-09	septin 9 [Source:NCBI gene;Acc:417347]	-	-	-	-	GO:0001725//stress fiber;GO:0005874//microtubule;GO:0005930//axoneme;GO:0005940//septin ring;GO:0015629//actin cytoskeleton;GO:0015630//microtubule cytoskeleton;GO:0031105//septin complex;GO:0048471//perinuclear region of cytoplasm;GO:0097730//non-motile cilium	GO:0000166//nucleotide binding;GO:0003924//GTPase activity;GO:0005525//GTP binding;GO:0032947//protein-containing complex scaffold activity	GO:0051291//protein heterooligomerization;GO:0061640//cytoskeleton-dependent cytokinesis;GO:1902857//positive regulation of non-motile cilium assembly
6	ENSGALG00000038636	LAPTM5	1.98331	0.164223	3.59417	0	0	LAPTM5	lysosomal protein transmembrane 5 [Source:NCBI gene;Acc:419552]	Cellular Processes	Transport and catabolism	ko04142//Lysosome	K12387	GO:0005764//lysosome;GO:0016020//membrane;GO:0016021//integral component of membrane	-	GO:1990830//cellular response to leukemia inhibitory factor
6	ENSGALG00000005683	ARHGAP29	4.0236	0.339939	3.56514	0	0	ARHGAP29	Rho GTPase activating protein 29 [Source:NCBI gene;Acc:424488]	-	-	-	-	GO:0005737//cytoplasm;GO:0032991//protein-containing complex	GO:0005096//GTPase activator activity;GO:0030165//PDZ domain binding;GO:0046872//metal ion binding	GO:0007165//signal transduction;GO:0035556//intracellular signal transduction;GO:0043547//positive regulation of GTPase activity
6	ENSGALG00000010238	NAP1L1	7.20299	0.619848	3.53861	0	0	NAP1L1	nucleosome assembly protein 1 like 1 [Source:NCBI gene;Acc:417864]	-	-	-	-	GO:0005634//nucleus;GO:0005737//cytoplasm	-	GO:0006334//nucleosome assembly;GO:0050769//positive regulation of neurogenesis;GO:2000179//positive regulation of neural precursor cell proliferation
6	ENSGALG00000011190	PLAC8	20.6447	1.79993	3.51976	0	0	PLAC8	Placenta-specific gene 8-like 2 [Source:NCBI gene;Acc:100857411]	-	-	-	-	GO:0016020//membrane;GO:0016021//integral component of membrane	GO:0003682//chromatin binding	GO:0008284//positive regulation of cell proliferation;GO:0009409//response to cold;GO:0040015//negative regulation of multicellular organism growth;GO:0042742//defense response to bacterium;GO:0043066//negative regulation of apoptotic process;GO:0045944//positive regulation of transcription by RNA polymerase II;GO:0120162//positive regulation of cold-induced thermogenesis
6	ENSGALG00000043372	RUNX3	6.98973	0.612605	3.51221	0	0	RUNX3	runt related transcription factor 3 [Source:NCBI gene;Acc:769687]	-	-	-	-	GO:0005634//nucleus;GO:0005730//nucleolus;GO:0005737//cytoplasm;GO:0005829//cytosol;GO:0043231//intracellular membrane-bounded organelle	GO:0000981//DNA-binding transcription factor activity, RNA polymerase II-specific;GO:0003677//DNA binding;GO:0003700//DNA-binding transcription factor activity;GO:0005524//ATP binding	GO:0002062//chondrocyte differentiation;GO:0006355//regulation of transcription, DNA-templated;GO:0006357//regulation of transcription by RNA polymerase II;GO:0006468//protein phosphorylation;GO:0030097//hemopoiesis;GO:0030182//neuron differentiation;GO:0045893//positive regulation of transcription, DNA-templated;GO:0071559//response to transforming growth factor beta
6	ENSGALG00000003345	ENSGALG00000003345	2.51083	0.222743	3.49471	0	0	-	1-phosphatidylinositol-4,5-bisphosphate phosphodiesterase delta-4-like [Source:NCBI gene;Acc:420029]	-	-	-	-	-	GO:0004435//phosphatidylinositol phospholipase C activity;GO:0008081//phosphoric diester hydrolase activity;GO:0016787//hydrolase activity	GO:0006629//lipid metabolic process;GO:0007165//signal transduction;GO:0016042//lipid catabolic process;GO:0032959//inositol trisphosphate biosynthetic process;GO:0035556//intracellular signal transduction
6	ENSGALG00000008837	PELI1	3.40221	0.303543	3.4865	0	0	PELI1	pellino E3 ubiquitin protein ligase 1 [Source:NCBI gene;Acc:421279]	-	-	-	-	GO:0005634//nucleus	GO:0004842//ubiquitin-protein transferase activity;GO:0061630//ubiquitin protein ligase activity	GO:0000209//protein polyubiquitination;GO:0001819//positive regulation of cytokine production;GO:0008063//Toll signaling pathway;GO:0008592//regulation of Toll signaling pathway;GO:0030890//positive regulation of B cell proliferation;GO:0031398//positive regulation of protein ubiquitination;GO:0032088//negative regulation of NF-kappaB transcription factor activity;GO:0032496//response to lipopoly…
6	ENSGALG00000002549	RGS1	18.801	1.68607	3.47908	0	0	RGS1	regulator of G-protein signaling 1 [Source:NCBI gene;Acc:424360]	-	-	-	-	GO:0005829//cytosol;GO:0031234//extrinsic component of cytoplasmic side of plasma membrane	GO:0001965//G-protein alpha-subunit binding;GO:0005096//GTPase activator activity	GO:0007165//signal transduction;GO:0007186//G protein-coupled receptor signaling pathway;GO:0008150//biological_process;GO:0008277//regulation of G protein-coupled receptor signaling pathway;GO:0009617//response to bacterium;GO:0043547//positive regulation of GTPase activity;GO:0061737//leukotriene signaling pathway
6	ENSGALG00000008970	NRK	4.06198	0.364615	3.47774	0	0	NRK	Nik related kinase [Source:NCBI gene;Acc:422380]	Environmental Information Processing	Signal transduction	ko04010//MAPK signaling pathway	K04407	GO:0005737//cytoplasm	GO:0004672//protein kinase activity;GO:0004674//protein serine/threonine kinase activity;GO:0005524//ATP binding	GO:0000165//MAPK cascade;GO:0006468//protein phosphorylation;GO:0023014//signal transduction by protein phosphorylation;GO:0031098//stress-activated protein kinase signaling cascade;GO:0032147//activation of protein kinase activity;GO:0048812//neuron projection morphogenesis
6	ENSGALG00000013869	IL20RA	3.59198	0.326274	3.46062	0	0	IL20RA	interleukin 20 receptor subunit alpha [Source:NCBI gene;Acc:421686]	Environmental Information Processing	Signaling molecules and interaction	ko04060//Cytokine-cytokine receptor interaction	K05136	GO:0005886//plasma membrane;GO:0016020//membrane;GO:0016021//integral component of membrane	GO:0004896//cytokine receptor activity;GO:0005515//protein binding;GO:0042015//interleukin-20 binding	GO:0019221//cytokine-mediated signaling pathway;GO:0045124//regulation of bone resorption;GO:2001244//positive regulation of intrinsic apoptotic signaling pathway
6	ENSGALG00000003120	NCOR2	3.43689	0.315993	3.44314	0	0	NCOR2	nuclear receptor corepressor 2 [Source:NCBI gene;Acc:416815]	Environmental Information Processing	Signal transduction	ko04330//Notch signaling pathway	K06065	GO:0000118//histone deacetylase complex;GO:0000790//nuclear chromatin;GO:0005634//nucleus;GO:0005654//nucleoplasm;GO:0016363//nuclear matrix;GO:0016604//nuclear body;GO:0017053//transcriptional repressor complex	GO:0001012//RNA polymerase II regulatory region DNA binding;GO:0003677//DNA binding;GO:0003682//chromatin binding;GO:0003714//transcription corepressor activity;GO:0005112//Notch binding;GO:0035257//nuclear hormone receptor binding;GO:0042826//histone deacetylase binding;GO:0043565//sequence-specific DNA binding;GO:0047485//protein N-terminus binding	GO:0000122//negative regulation of transcription by RNA polymerase II;GO:0045892//negative regulation of transcription, DNA-templated;GO:0060766//negative regulation of androgen receptor signaling pathway;GO:0072365//regulation of cellular ketone metabolic process by negative regulation of transcription from RNA polymerase II promoter;GO:1903799//negative regulation of production of miRNAs involv…
6	ENSGALG00000007924	STK17B	3.13023	0.290618	3.42907	0	0	STK17B	serine/threonine kinase 17b [Source:NCBI gene;Acc:424049]	-	-	-	-	GO:0005634//nucleus	GO:0004672//protein kinase activity;GO:0004674//protein serine/threonine kinase activity;GO:0005524//ATP binding	GO:0006468//protein phosphorylation;GO:0035556//intracellular signal transduction;GO:2000271//positive regulation of fibroblast apoptotic process
6	ENSGALG00000002197	NPM1	19.2522	1.79053	3.42656	0	0	NPM1	nucleophosmin [Source:NCBI gene;Acc:396203]	-	-	-	-	-	GO:0003676//nucleic acid binding	-
6	ENSGALG00000012357	CXCR4	9.12217	0.850311	3.42331	0	0	CXCR4	C-X-C motif chemokine receptor 4 [Source:NCBI gene;Acc:395324]	Cellular Processes;Environmental Information Processing;Cellular Processes;Environmental Information Processing;Organismal Systems	Transport and catabolism;Signaling molecules and interaction;Cell motility;Signal transduction;Immune system	ko04144//Endocytosis;ko04060//Cytokine-cytokine receptor interaction;ko04810//Regulation of actin cytoskeleton;ko04020//Calcium signaling pathway;ko04672//Intestinal immune network for IgA production	K04189;K04189;K04189;K04189;K04189	GO:0005764//lysosome;GO:0005769//early endosome;GO:0005770//late endosome;GO:0005886//plasma membrane;GO:0009897//external side of plasma membrane;GO:0009986//cell surface;GO:0016020//membrane;GO:0016021//integral component of membrane;GO:0031252//cell leading edge;GO:0031410//cytoplasmic vesicle;GO:0032991//protein-containing complex	GO:0003779//actin binding;GO:0004930//G protein-coupled receptor activity;GO:0004950//chemokine receptor activity;GO:0016493//C-C chemokine receptor activity;GO:0019955//cytokine binding;GO:0019956//chemokine binding;GO:0019957//C-C chemokine binding;GO:0031625//ubiquitin protein ligase binding;GO:0032027//myosin light chain binding;GO:0038147//C-X-C motif chemokine 12 receptor activity;GO:004313…	GO:0001666//response to hypoxia;GO:0006935//chemotaxis;GO:0006955//immune response;GO:0007154//cell communication;GO:0007165//signal transduction;GO:0007186//G protein-coupled receptor signaling pathway;GO:0007204//positive regulation of cytosolic calcium ion concentration;GO:0007420//brain development;GO:0014812//muscle cell migration;GO:0019722//calcium-mediated signaling;GO:0022008//neurogenes…
6	ENSGALG00000041577	ITGA4	3.59918	0.33691	3.41723	0	0	ITGA4	integrin subunit alpha 4 [Source:NCBI gene;Acc:424121]	Cellular Processes;Cellular Processes;Environmental Information Processing;Environmental Information Processing;Organismal Systems	Cell motility;Cellular community - eukaryotes;Signaling molecules and interaction;Signaling molecules and interaction;Immune system	ko04810//Regulation of actin cytoskeleton;ko04510//Focal adhesion;ko04514//Cell adhesion molecules (CAMs);ko04512//ECM-receptor interaction;ko04672//Intestinal immune network for IgA production	K06483;K06483;K06483;K06483;K06483	GO:0005886//plasma membrane;GO:0008305//integrin complex;GO:0009986//cell surface;GO:0016020//membrane;GO:0016021//integral component of membrane;GO:0034669//integrin alpha4-beta7 complex	GO:0019960//C-X3-C chemokine binding;GO:0050839//cell adhesion molecule binding	GO:0003366//cell-matrix adhesion involved in ameboidal cell migration;GO:0007155//cell adhesion;GO:0007159//leukocyte cell-cell adhesion;GO:0007160//cell-matrix adhesion;GO:0007229//integrin-mediated signaling pathway;GO:0033631//cell-cell adhesion mediated by integrin;GO:0034113//heterotypic cell-cell adhesion;GO:0034446//substrate adhesion-dependent cell spreading;GO:0035987//endodermal cell di…
6	ENSGALG00000040546	ENSGALG00000040546	2.30016	0.215648	3.41498	0	0	-	-	-	-	-	-	-	GO:0003676//nucleic acid binding	GO:0045892//negative regulation of transcription, DNA-templated
6	ENSGALG00000016463	FAM49A	3.08552	0.290629	3.40826	0	0	FAM49A	family with sequence similarity 49 member A [Source:NCBI gene;Acc:421949]	-	-	-	-	-	-	-
6	ENSGALG00000013747	TAGAP	6.10089	0.590955	3.3679	0	0	TAGAP	T cell activation RhoGTPase activating protein [Source:NCBI gene;Acc:421662]	-	-	-	-	-	GO:0005096//GTPase activator activity	GO:0007165//signal transduction;GO:0043547//positive regulation of GTPase activity
6	ENSGALG00000012638	CRY1	2.47221	0.248212	3.31615	0	0	CRY1	cryptochrome circadian regulator 1 [Source:NCBI gene;Acc:374093]	-	-	-	-	GO:0005634//nucleus;GO:0005739//mitochondrion;GO:0005829//cytosol;GO:0042622//photoreceptor outer segment membrane;GO:0097381//photoreceptor disc membrane	GO:0003690//double-stranded DNA binding;GO:0008134//transcription factor binding;GO:0019900//kinase binding;GO:0019901//protein kinase binding;GO:0019902//phosphatase binding;GO:0035257//nuclear hormone receptor binding;GO:0042826//histone deacetylase binding;GO:0070888//E-box binding	GO:0000122//negative regulation of transcription by RNA polymerase II;GO:0006094//gluconeogenesis;GO:0006975//DNA damage induced protein phosphorylation;GO:0007623//circadian rhythm;GO:0009416//response to light stimulus;GO:0014823//response to activity;GO:0019915//lipid storage;GO:0031397//negative regulation of protein ubiquitination;GO:0031398//positive regulation of protein ubiquitination;GO:…
6	ENSGALG00000036894	ABCA2	2.21289	0.226835	3.28621	0	0	ABCA2	ATP binding cassette subfamily A member 2 [Source:NCBI gene;Acc:426955]	Cellular Processes;Environmental Information Processing	Transport and catabolism;Membrane transport	ko04142//Lysosome;ko02010//ABC transporters	K05642;K05642	GO:0005764//lysosome;GO:0005768//endosome;GO:0016020//membrane;GO:0016021//integral component of membrane;GO:0043231//intracellular membrane-bounded organelle	GO:0000166//nucleotide binding;GO:0005319//lipid transporter activity;GO:0005524//ATP binding;GO:0016887//ATPase activity;GO:0042626//ATPase activity, coupled to transmembrane movement of substances	GO:0006357//regulation of transcription by RNA polymerase II;GO:0006869//lipid transport;GO:0032383//regulation of intracellular cholesterol transport;GO:0042632//cholesterol homeostasis;GO:0048545//response to steroid hormone;GO:0055085//transmembrane transport;GO:0070723//response to cholesterol
6	ENSGALG00000012056	GRAP2	2.63595	0.27156	3.27898	0	0	GRAP2	GRB2 related adaptor protein 2 [Source:NCBI gene;Acc:770756]	-	-	-	-	GO:0005634//nucleus;GO:0005737//cytoplasm;GO:0005768//endosome	GO:0005515//protein binding	-
6	ENSGALG00000015441	CD247	5.12816	0.530939	3.27182	0	0	CD247	CD247 molecule [Source:NCBI gene;Acc:395911]	-	-	-	-	GO:0005737//cytoplasm;GO:0005886//plasma membrane;GO:0016020//membrane;GO:0016021//integral component of membrane;GO:0042101//T cell receptor complex;GO:0042105//alpha-beta T cell receptor complex	GO:0004888//transmembrane signaling receptor activity;GO:0042608//T cell receptor binding;GO:0042802//identical protein binding;GO:0042803//protein homodimerization activity;GO:1990782//protein tyrosine kinase binding	GO:0007166//cell surface receptor signaling pathway;GO:0032623//interleukin-2 production;GO:0050852//T cell receptor signaling pathway;GO:0051289//protein homotetramerization;GO:0070207//protein homotrimerization;GO:2000010//positive regulation of protein localization to cell surface
6	ENSGALG00000017644	COTL1	5.10991	0.535899	3.25327	0	0	COTL1	coactosin like F-actin binding protein 1 [Source:NCBI gene;Acc:768420]	-	-	-	-	GO:0005622//intracellular	GO:0003779//actin binding;GO:0019899//enzyme binding	GO:0001755//neural crest cell migration;GO:0030041//actin filament polymerization;GO:0050832//defense response to fungus
6	ENSGALG00000001143	ETS1	7.48963	0.805844	3.21632	0	0	ETS1	v-ets avian erythroblastosis virus E26 oncogene homolog 1 [Source:NCBI gene;Acc:396235]	Cellular Processes	Cell growth and death	ko04218//Cellular senescence	K02678	GO:0005634//nucleus;GO:0005654//nucleoplasm;GO:0005667//transcription factor complex	GO:0000978//RNA polymerase II proximal promoter sequence-specific DNA binding;GO:0000981//DNA-binding transcription factor activity, RNA polymerase II-specific;GO:0003677//DNA binding;GO:0003700//DNA-binding transcription factor activity;GO:0042802//identical protein binding;GO:0043565//sequence-specific DNA binding;GO:1990837//sequence-specific double-stranded DNA binding	GO:0006355//regulation of transcription, DNA-templated;GO:0006357//regulation of transcription by RNA polymerase II;GO:0010595//positive regulation of endothelial cell migration;GO:0010628//positive regulation of gene expression;GO:0030578//PML body organization;GO:0043536//positive regulation of blood vessel endothelial cell migration;GO:0045648//positive regulation of erythrocyte differentiatio…
6	ENSGALG00000003939	KLF2	11.3585	1.25266	3.18071	0	0	KLF2	Kruppel like factor 2 [Source:NCBI gene;Acc:420148]	Environmental Information Processing;Environmental Information Processing	Signal transduction;Signal transduction	ko04068//FoxO signaling pathway;ko04371//Apelin signaling pathway	K17845;K17845	GO:0005634//nucleus	GO:0000981//DNA-binding transcription factor activity, RNA polymerase II-specific;GO:0003676//nucleic acid binding;GO:0003700//DNA-binding transcription factor activity	GO:0006357//regulation of transcription by RNA polymerase II;GO:0045944//positive regulation of transcription by RNA polymerase II
6	ENSGALG00000010243	PRDX1	3.57111	0.395147	3.17591	0	0	PRDX1	peroxiredoxin 1 [Source:NCBI gene;Acc:424598]	Cellular Processes	Transport and catabolism	ko04146//Peroxisome	K13279	GO:0005634//nucleus;GO:0005737//cytoplasm;GO:0005829//cytosol	GO:0004601//peroxidase activity;GO:0005515//protein binding;GO:0008379//thioredoxin peroxidase activity;GO:0016209//antioxidant activity;GO:0016491//oxidoreductase activity;GO:0042802//identical protein binding;GO:0051920//peroxiredoxin activity	GO:0000302//response to reactive oxygen species;GO:0006979//response to oxidative stress;GO:0008283//cell proliferation;GO:0019430//removal of superoxide radicals;GO:0030101//natural killer cell activation;GO:0032872//regulation of stress-activated MAPK cascade;GO:0034101//erythrocyte homeostasis;GO:0042267//natural killer cell mediated cytotoxicity;GO:0042744//hydrogen peroxide catabolic process…
6	ENSGALG00000031518	ENSGALG00000031518	8.21104	0.909588	3.17428	0	0	-	DNA damage inducible transcript 3 [Source:NCBI gene;Acc:100857832]	Environmental Information Processing;Genetic Information Processing;Cellular Processes	Signal transduction;Folding, sorting and degradation;Cell growth and death	ko04010//MAPK signaling pathway;ko04141//Protein processing in endoplasmic reticulum;ko04210//Apoptosis	K04452;K04452;K04452	GO:0005737//cytoplasm;GO:0036488//CHOP-C/EBP complex;GO:1990617//CHOP-ATF4 complex;GO:1990622//CHOP-ATF3 complex	GO:0000978//RNA polymerase II proximal promoter sequence-specific DNA binding	GO:0070059//intrinsic apoptotic signaling pathway in response to endoplasmic reticulum stress
6	ENSGALG00000045199	ENSGALG00000045199	2.47548	0.274353	3.17361	0	0	-	dispanin subfamily A member 2b-like [Source:NCBI gene;Acc:107053353]	-	-	-	-	GO:0016021//integral component of membrane	-	-
6	ENSGALG00000002055	HES4	7.75617	0.870609	3.15525	0	0	HES4	hes family bHLH transcription factor 4 [Source:NCBI gene;Acc:395128]	Genetic Information Processing;Environmental Information Processing	Replication and repair;Signal transduction	ko03460//Fanconi anemia pathway;ko04330//Notch signaling pathway	K06054;K06054	GO:0005634//nucleus	GO:0001222//transcription corepressor binding;GO:0003677//DNA binding;GO:0004565//beta-galactosidase activity;GO:0005515//protein binding;GO:0046983//protein dimerization activity	GO:0001756//somitogenesis;GO:0006355//regulation of transcription, DNA-templated;GO:0060173//limb development
6	ENSGALG00000005064	PRPSAP2	2.182	0.245869	3.14969	0	0	PRPSAP2	phosphoribosyl pyrophosphate synthetase associated protein 2 [Source:NCBI gene;Acc:416521]	-	-	-	-	GO:0002189//ribose phosphate diphosphokinase complex;GO:0005737//cytoplasm	GO:0000287//magnesium ion binding;GO:0004749//ribose phosphate diphosphokinase activity	GO:0006015//5-phosphoribose 1-diphosphate biosynthetic process;GO:0006164//purine nucleotide biosynthetic process;GO:0009116//nucleoside metabolic process;GO:0009165//nucleotide biosynthetic process;GO:0060348//bone development
6	ENSGALG00000038217	CD82	2.62333	0.298141	3.13733	0	0	CD82	CD82 molecule [Source:NCBI gene;Acc:423172]	Cellular Processes	Cell growth and death	ko04115//p53 signaling pathway	K06509	GO:0005887//integral component of plasma membrane;GO:0016020//membrane;GO:0016021//integral component of membrane	-	GO:0007166//cell surface receptor signaling pathway
6	ENSGALG00000012545	CYTIP	2.51159	0.287068	3.12914	0	0	CYTIP	cytohesin 1 interacting protein [Source:NCBI gene;Acc:429052]	-	-	-	-	GO:0005654//nucleoplasm;GO:0005737//cytoplasm;GO:0005829//cytosol;GO:0005938//cell cortex	GO:0005515//protein binding	GO:0030155//regulation of cell adhesion
6	ENSGALG00000007357	BCL6	2.38289	0.276287	3.10847	0	0	BCL6	B-cell CLL/lymphoma 6 [Source:NCBI gene;Acc:424912]	Environmental Information Processing	Signal transduction	ko04068//FoxO signaling pathway	K15618	GO:0005634//nucleus;GO:0005654//nucleoplasm;GO:0005657//replication fork;GO:0005794//Golgi apparatus	GO:0000977//RNA polymerase II regulatory region sequence-specific DNA binding;GO:0001161//intronic transcription regulatory region sequence-specific DNA binding;GO:0001227//DNA-binding transcription repressor activity, RNA polymerase II-specific;GO:0003676//nucleic acid binding;GO:0003677//DNA binding;GO:0003682//chromatin binding;GO:0003700//DNA-binding transcription factor activity;GO:0005515//…	GO:0000122//negative regulation of transcription by RNA polymerase II;GO:0000902//cell morphogenesis;GO:0001953//negative regulation of cell-matrix adhesion;GO:0002467//germinal center formation;GO:0002829//negative regulation of type 2 immune response;GO:0006357//regulation of transcription by RNA polymerase II;GO:0006974//cellular response to DNA damage stimulus;GO:0007266//Rho protein signal t…
6	ENSGALG00000016719	TNFRSF21	3.09347	0.36105	3.09895	0	0	TNFRSF21	TNF receptor superfamily member 21 [Source:NCBI gene;Acc:422062]	Environmental Information Processing	Signaling molecules and interaction	ko04060//Cytokine-cytokine receptor interaction	K05157	GO:0005887//integral component of plasma membrane;GO:0016020//membrane;GO:0016021//integral component of membrane;GO:0030424//axon;GO:0031226//intrinsic component of plasma membrane	GO:0005515//protein binding	GO:0001783//B cell apoptotic process;GO:0002250//adaptive immune response;GO:0006915//apoptotic process;GO:0006959//humoral immune response;GO:0007165//signal transduction;GO:0030889//negative regulation of B cell proliferation;GO:0031642//negative regulation of myelination;GO:0042130//negative regulation of T cell proliferation;GO:0042552//myelination;GO:0048713//regulation of oligodendrocyte di…
6	ENSGALG00000012538	NR4A2	2.51952	0.294487	3.09687	0	0	NR4A2	nuclear receptor subfamily 4 group A member 2 [Source:NCBI gene;Acc:424320]	-	-	-	-	GO:0005634//nucleus;GO:0005667//transcription factor complex;GO:0016607//nuclear speck	GO:0000977//RNA polymerase II regulatory region sequence-specific DNA binding;GO:0000978//RNA polymerase II proximal promoter sequence-specific DNA binding;GO:0001228//DNA-binding transcription activator activity, RNA polymerase II-specific;GO:0003677//DNA binding;GO:0003700//DNA-binding transcription factor activity;GO:0003707//steroid hormone receptor activity;GO:0004879//nuclear receptor activ…	GO:0000122//negative regulation of transcription by RNA polymerase II;GO:0001666//response to hypoxia;GO:0001764//neuron migration;GO:0001975//response to amphetamine;GO:0006351//transcription, DNA-templated;GO:0006355//regulation of transcription, DNA-templated;GO:0007399//nervous system development;GO:0008344//adult locomotory behavior;GO:0009791//post-embryonic development;GO:0010467//gene exp…
6	ENSGALG00000005998	RRAS2	4.20948	0.492238	3.09622	0	0	RRAS2	RAS related 2 [Source:NCBI gene;Acc:423062]	Environmental Information Processing;Cellular Processes;Cellular Processes;Cellular Processes;Environmental Information Processing;Cellular Processes	Signal transduction;Cell motility;Cell growth and death;Transport and catabolism;Signal transduction;Transport and catabolism	ko04010//MAPK signaling pathway;ko04810//Regulation of actin cytoskeleton;ko04218//Cellular senescence;ko04140//Autophagy - animal;ko04371//Apelin signaling pathway;ko04137//Mitophagy - animal	K07830;K07830;K07830;K07830;K07830;K07830	GO:0016020//membrane	GO:0000166//nucleotide binding;GO:0003924//GTPase activity;GO:0005525//GTP binding	GO:0007165//signal transduction;GO:0007265//Ras protein signal transduction;GO:0009987//cellular process;GO:0030335//positive regulation of cell migration;GO:1901214//regulation of neuron death
6	ENSGALG00000040360	DUSP1	9.98059	1.17496	3.08652	0	0	DUSP1	dual specificity phosphatase 1 [Source:NCBI gene;Acc:374192]	Environmental Information Processing	Signal transduction	ko04010//MAPK signaling pathway	K21278	GO:0005634//nucleus;GO:0005737//cytoplasm	GO:0004721//phosphoprotein phosphatase activity;GO:0004722//protein serine/threonine phosphatase activity;GO:0004725//protein tyrosine phosphatase activity;GO:0008138//protein tyrosine/serine/threonine phosphatase activity;GO:0016787//hydrolase activity;GO:0016791//phosphatase activity;GO:0017017//MAP kinase tyrosine/serine/threonine phosphatase activity;GO:0051019//mitogen-activated protein kina…	GO:0000188//inactivation of MAPK activity;GO:0006470//protein dephosphorylation;GO:0007162//negative regulation of cell adhesion;GO:0008285//negative regulation of cell proliferation;GO:0016311//dephosphorylation;GO:0035335//peptidyl-tyrosine dephosphorylation;GO:0035970//peptidyl-threonine dephosphorylation;GO:0043407//negative regulation of MAP kinase activity;GO:0043409//negative regulation of…
6	ENSGALG00000005550	ST6GAL1	5.22764	0.616345	3.08435	0	0	ST6GAL1	ST6 beta-galactoside alpha-2,6-sialyltransferase 1 [Source:NCBI gene;Acc:396169]	Metabolism;Metabolism;Metabolism	Global and overview maps;Glycan biosynthesis and metabolism;Glycan biosynthesis and metabolism	ko01100//Metabolic pathways;ko00510//N-Glycan biosynthesis;ko00514//Other types of O-glycan biosynthesis	K00778;K00778;K00778	GO:0000139//Golgi membrane;GO:0005794//Golgi apparatus;GO:0016020//membrane;GO:0016021//integral component of membrane	GO:0003835//beta-galactoside alpha-2,6-sialyltransferase activity;GO:0008373//sialyltransferase activity;GO:0016740//transferase activity;GO:0016757//transferase activity, transferring glycosyl groups;GO:0042803//protein homodimerization activity	GO:0006054//N-acetylneuraminate metabolic process;GO:0006486//protein glycosylation;GO:0018279//protein N-linked glycosylation via asparagine;GO:0097503//sialylation
6	ENSGALG00000014213	PRR5	2.48359	0.296534	3.06616	0	0	PRR5	proline rich 5 [Source:NCBI gene;Acc:418237]	Environmental Information Processing	Signal transduction	ko04150//mTOR signaling pathway	K20411	GO:0031932//TORC2 complex	-	GO:0001934//positive regulation of protein phosphorylation;GO:0014068//positive regulation of phosphatidylinositol 3-kinase signaling;GO:0038203//TORC2 signaling
6	ENSGALG00000012109	EIF3M	6.07238	0.733979	3.04845	0	0	EIF3M	eukaryotic translation initiation factor 3 subunit M [Source:NCBI gene;Acc:421602]	-	-	-	-	GO:0005737//cytoplasm;GO:0005852//eukaryotic translation initiation factor 3 complex;GO:0016282//eukaryotic 43S preinitiation complex;GO:0033290//eukaryotic 48S preinitiation complex;GO:0071541//eukaryotic translation initiation factor 3 complex, eIF3m	GO:0003743//translation initiation factor activity;GO:0031369//translation initiation factor binding	GO:0001732//formation of cytoplasmic translation initiation complex;GO:0002183//cytoplasmic translational initiation;GO:0006412//translation;GO:0006413//translational initiation
6	ENSGALG00000005054	DKC1	2.24829	0.274402	3.03446	0	0	DKC1	dyskerin pseudouridine synthase 1 [Source:NCBI gene;Acc:422196]	Genetic Information Processing	Translation	ko03008//Ribosome biogenesis in eukaryotes	K11131	GO:0001650//fibrillar center;GO:0005634//nucleus;GO:0005697//telomerase holoenzyme complex;GO:0005730//nucleolus;GO:0015030//Cajal body;GO:0031429//box H/ACA snoRNP complex;GO:0090661//box H/ACA telomerase RNP complex	GO:0003720//telomerase activity;GO:0003723//RNA binding;GO:0009982//pseudouridine synthase activity;GO:0034513//box H/ACA snoRNA binding;GO:0070034//telomerase RNA binding	GO:0000455//enzyme-directed rRNA pseudouridine synthesis;GO:0001522//pseudouridine synthesis;GO:0006396//RNA processing;GO:0007004//telomere maintenance via telomerase;GO:0009451//RNA modification;GO:0031118//rRNA pseudouridine synthesis;GO:0032212//positive regulation of telomere maintenance via telomerase;GO:0033979//box H/ACA snoRNA metabolic process;GO:0051973//positive regulation of telomera…
6	ENSGALG00000037097	GRK3	4.47251	0.561348	2.99412	0	0	GRK3	G protein-coupled receptor kinase 3 [Source:NCBI gene;Acc:416904]	Cellular Processes;Environmental Information Processing	Transport and catabolism;Signal transduction	ko04144//Endocytosis;ko04340//Hedgehog signaling pathway	K00910;K00910	-	GO:0000166//nucleotide binding;GO:0004672//protein kinase activity;GO:0004674//protein serine/threonine kinase activity;GO:0004703//G protein-coupled receptor kinase activity;GO:0005524//ATP binding;GO:0016301//kinase activity;GO:0016740//transferase activity	GO:0006468//protein phosphorylation;GO:0007165//signal transduction;GO:0016310//phosphorylation;GO:0031623//receptor internalization
6	ENSGALG00000006425	SLC6A6	3.94559	0.504184	2.96822	0	0	SLC6A6	solute carrier family 6 member 6 [Source:NCBI gene;Acc:416041]	-	-	-	-	GO:0005886//plasma membrane;GO:0005887//integral component of plasma membrane;GO:0016020//membrane;GO:0016021//integral component of membrane;GO:0098982//GABA-ergic synapse;GO:0099055//integral component of postsynaptic membrane	GO:0005328//neurotransmitter:sodium symporter activity;GO:0005368//taurine transmembrane transporter activity;GO:0005369//taurine:sodium symporter activity;GO:0015293//symporter activity	GO:0006836//neurotransmitter transport;GO:0015734//taurine transport;GO:0050804//modulation of chemical synaptic transmission;GO:0055085//transmembrane transport
6	ENSGALG00000001220	HERPUD1	8.42281	1.08525	2.95627	0	0	HERPUD1	homocysteine inducible ER protein with ubiquitin like domain 1 [Source:NCBI gene;Acc:415644]	Genetic Information Processing	Folding, sorting and degradation	ko04141//Protein processing in endoplasmic reticulum	K14027	GO:0005783//endoplasmic reticulum;GO:0005789//endoplasmic reticulum membrane;GO:0016020//membrane;GO:0016021//integral component of membrane;GO:0034704//calcium channel complex;GO:1990037//Lewy body core	GO:0005515//protein binding;GO:0044325//ion channel binding	GO:0006511//ubiquitin-dependent protein catabolic process;GO:0006986//response to unfolded protein;GO:0030968//endoplasmic reticulum unfolded protein response;GO:0030970//retrograde protein transport, ER to cytosol;GO:0031396//regulation of protein ubiquitination;GO:0032092//positive regulation of protein binding;GO:0032469//endoplasmic reticulum calcium ion homeostasis;GO:0034976//response to en…
6	ENSGALG00000015372	ATP5ME	3.45166	0.45087	2.9365	0	0	ATP5ME	ATP synthase membrane subunit e [Source:NCBI gene;Acc:769146]	Metabolism;Metabolism	Global and overview maps;Energy metabolism	ko01100//Metabolic pathways;ko00190//Oxidative phosphorylation	K02129;K02129	GO:0000276//mitochondrial proton-transporting ATP synthase complex, coupling factor F(o);GO:0000790//nuclear chromatin;GO:0005739//mitochondrion;GO:0005753//mitochondrial proton-transporting ATP synthase complex;GO:0032993//protein-DNA complex	GO:0015078//proton transmembrane transporter activity;GO:0016887//ATPase activity;GO:0031490//chromatin DNA binding;GO:0033142//progesterone receptor binding	GO:0015986//ATP synthesis coupled proton transport
6	ENSGALG00000049285	ENSGALG00000049285	2.5411	0.334355	2.926	0	0	-	-	-	-	-	-	-	-	GO:0000381//regulation of alternative mRNA splicing, via spliceosome
6	ENSGALG00000035016	ID2	21.5665	2.99272	2.84926	0	0	ID2	inhibitor of DNA binding 2, HLH protein [Source:NCBI gene;Acc:395852]	Environmental Information Processing	Signal transduction	ko04350//TGF-beta signaling pathway	K17693	GO:0005634//nucleus;GO:0005737//cytoplasm;GO:0005829//cytosol;GO:0032991//protein-containing complex	GO:0001085//RNA polymerase II transcription factor binding;GO:0003700//DNA-binding transcription factor activity;GO:0008134//transcription factor binding;GO:0043425//bHLH transcription factor binding;GO:0044325//ion channel binding;GO:0046983//protein dimerization activity	GO:0000122//negative regulation of transcription by RNA polymerase II;GO:0001656//metanephros development;GO:0001779//natural killer cell differentiation;GO:0001966//thigmotaxis;GO:0002521//leukocyte differentiation;GO:0003139//secondary heart field specification;GO:0003149//membranous septum morphogenesis;GO:0003166//bundle of His development;GO:0003253//cardiac neural crest cell migration invol…
6	ENSGALG00000002932	NME2	21.5859	3.05529	2.82071	0	0	NME2	NME/NM23 nucleoside diphosphate kinase 2 [Source:NCBI gene;Acc:395916]	Metabolism;Metabolism;Metabolism;Metabolism	Global and overview maps;Nucleotide metabolism;Nucleotide metabolism;Xenobiotics biodegradation and metabolism	ko01100//Metabolic pathways;ko00230//Purine metabolism;ko00240//Pyrimidine metabolism;ko00983//Drug metabolism - other enzymes	K00940;K00940;K00940;K00940	GO:0001726//ruffle;GO:0005615//extracellular space;GO:0005737//cytoplasm;GO:0005739//mitochondrion;GO:0005886//plasma membrane;GO:0016020//membrane;GO:0030027//lamellipodium;GO:0071944//cell periphery	GO:0000166//nucleotide binding;GO:0003677//DNA binding;GO:0003713//transcription coactivator activity;GO:0004550//nucleoside diphosphate kinase activity;GO:0005524//ATP binding;GO:0016301//kinase activity;GO:0016740//transferase activity;GO:0019003//GDP binding;GO:0046872//metal ion binding;GO:0051880//G-quadruplex DNA binding	GO:0006165//nucleoside diphosphate phosphorylation;GO:0006183//GTP biosynthetic process;GO:0006228//UTP biosynthetic process;GO:0006241//CTP biosynthetic process;GO:0007229//integrin-mediated signaling pathway;GO:0009117//nucleotide metabolic process;GO:0009142//nucleoside triphosphate biosynthetic process;GO:0016310//phosphorylation;GO:0043066//negative regulation of apoptotic process;GO:0045618…
6	ENSGALG00000011276	BTG1	25.1911	3.69619	2.7688	0	0	BTG1	BTG anti-proliferation factor 1 [Source:NCBI gene;Acc:396295]	Genetic Information Processing	Folding, sorting and degradation	ko03018//RNA degradation	K14443	-	-	GO:0008285//negative regulation of cell proliferation
6	ENSGALG00000001475	STMN1	2.02673	0.305718	2.72889	0	0	STMN1	stathmin 1 [Source:NCBI gene;Acc:396057]	Environmental Information Processing	Signal transduction	ko04010//MAPK signaling pathway	K04381	GO:0005737//cytoplasm;GO:0005829//cytosol;GO:0005856//cytoskeleton;GO:0005874//microtubule;GO:0016020//membrane;GO:0043005//neuron projection	GO:0005515//protein binding;GO:0015631//tubulin binding	GO:0000281//mitotic cytokinesis;GO:0007019//microtubule depolymerization;GO:0007052//mitotic spindle organization;GO:0007409//axonogenesis;GO:0009615//response to virus;GO:0031110//regulation of microtubule polymerization or depolymerization;GO:0031115//negative regulation of microtubule polymerization;GO:0031175//neuron projection development;GO:0035024//negative regulation of Rho protein signal…
6	ENSGALG00000014121	COX5A	2.84943	0.433274	2.71732	0	0	COX5A	cytochrome c oxidase subunit 5A [Source:NCBI gene;Acc:769735]	Metabolism;Metabolism;Organismal Systems	Global and overview maps;Energy metabolism;Circulatory system	ko01100//Metabolic pathways;ko00190//Oxidative phosphorylation;ko04260//Cardiac muscle contraction	K02264;K02264;K02264	GO:0005739//mitochondrion;GO:0005743//mitochondrial inner membrane;GO:0005751//mitochondrial respiratory chain complex IV	GO:0004129//cytochrome-c oxidase activity	GO:0006123//mitochondrial electron transport, cytochrome c to oxygen;GO:1902600//proton transmembrane transport
6	ENSGALG00000035239	GLCCI1	3.07179	0.469571	2.70966	0	0	GLCCI1	glucocorticoid induced 1 [Source:NCBI gene;Acc:420580]	-	-	-	-	GO:0005737//cytoplasm	-	-
6	ENSGALG00000037838	ND6	24.0782	3.74041	2.68646	0	0	ND6	NADH dehydrogenase subunit 6 [Source:NCBI gene;Acc:807640]	Metabolism;Metabolism	Global and overview maps;Energy metabolism	ko01100//Metabolic pathways;ko00190//Oxidative phosphorylation	K03884;K03884	GO:0005739//mitochondrion;GO:0016020//membrane;GO:0016021//integral component of membrane;GO:0031966//mitochondrial membrane;GO:0070469//respiratory chain	GO:0008137//NADH dehydrogenase (ubiquinone) activity	GO:0055114//oxidation-reduction process
6	ENSGALG00000009450	DUSP10	2.837	0.443645	2.67689	0	0	DUSP10	dual specificity phosphatase 10 [Source:NCBI gene;Acc:421340]	Environmental Information Processing	Signal transduction	ko04010//MAPK signaling pathway	K20216	GO:0005634//nucleus;GO:0005654//nucleoplasm;GO:0005737//cytoplasm;GO:0005794//Golgi apparatus;GO:0005829//cytosol;GO:0016607//nuclear speck	GO:0004725//protein tyrosine phosphatase activity;GO:0008138//protein tyrosine/serine/threonine phosphatase activity;GO:0008330//protein tyrosine/threonine phosphatase activity;GO:0008432//JUN kinase binding;GO:0016787//hydrolase activity;GO:0016791//phosphatase activity;GO:0017017//MAP kinase tyrosine/serine/threonine phosphatase activity;GO:0033549//MAP kinase phosphatase activity;GO:0048273//m…	GO:0000188//inactivation of MAPK activity;GO:0002819//regulation of adaptive immune response;GO:0006470//protein dephosphorylation;GO:0010633//negative regulation of epithelial cell migration;GO:0016311//dephosphorylation;GO:0032496//response to lipopolysaccharide;GO:0032873//negative regulation of stress-activated MAPK cascade;GO:0035970//peptidyl-threonine dephosphorylation;GO:0043508//negative…
6	ENSGALG00000031983	MPHOSPH6	4.05626	0.643328	2.65652	0	0	MPHOSPH6	M-phase phosphoprotein 6 [Source:NCBI gene;Acc:415811]	Genetic Information Processing	Folding, sorting and degradation	ko03018//RNA degradation	K12593	GO:0000176//nuclear exosome (RNase complex);GO:0000178//exosome (RNase complex);GO:0005634//nucleus;GO:0005730//nucleolus	-	GO:0000460//maturation of 5.8S rRNA
6	ENSGALG00000006583	LSP1	2.52571	0.411134	2.61901	0	0	LSP1	lymphocyte specific protein 1 [Source:NCBI gene;Acc:374254]	-	-	-	-	GO:0005886//plasma membrane	GO:0003779//actin binding	GO:0007165//signal transduction
6	ENSGALG00000017220	ENSGALG00000017220	6.30746	1.03592	2.60614	0	0	-	TATA-box binding protein associated factor, RNA polymerase I subunit D [Source:NCBI gene;Acc:419002]	-	-	-	-	GO:0005634//nucleus;GO:0005654//nucleoplasm;GO:0005668//RNA polymerase transcription factor SL1 complex	-	GO:0006355//regulation of transcription, DNA-templated
6	ENSGALG00000052763	BTG2	11.5278	1.91503	2.58968	0	0	BTG2	BTG anti-proliferation factor 2 [Source:NCBI gene;Acc:419932]	Genetic Information Processing	Folding, sorting and degradation	ko03018//RNA degradation	K14443	GO:0005634//nucleus;GO:0005737//cytoplasm	-	GO:0006479//protein methylation;GO:0006974//cellular response to DNA damage stimulus;GO:0008285//negative regulation of cell proliferation;GO:0008306//associative learning;GO:0009952//anterior/posterior pattern specification;GO:0017148//negative regulation of translation;GO:0021542//dentate gyrus development;GO:0021954//central nervous system neuron development;GO:0031175//neuron projection devel…
6	ENSGALG00000012821	TUBB2B	4.60594	0.765585	2.58886	0	0	TUBB2B	tubulin beta 2B class IIb [Source:NCBI gene;Acc:420883]	Cellular Processes;Cellular Processes	Transport and catabolism;Cellular community - eukaryotes	ko04145//Phagosome;ko04540//Gap junction	K07375;K07375	GO:0005737//cytoplasm;GO:0005856//cytoskeleton;GO:0005874//microtubule;GO:0015630//microtubule cytoskeleton;GO:0098685//Schaffer collateral - CA1 synapse	GO:0000166//nucleotide binding;GO:0003924//GTPase activity;GO:0005200//structural constituent of cytoskeleton;GO:0005509//calcium ion binding;GO:0005525//GTP binding;GO:0046982//protein heterodimerization activity	GO:0000226//microtubule cytoskeleton organization;GO:0000278//mitotic cell cycle;GO:0001764//neuron migration;GO:0007017//microtubule-based process;GO:0031115//negative regulation of microtubule polymerization;GO:0050804//modulation of chemical synaptic transmission;GO:1902669//positive regulation of axon guidance
6	ENSGALG00000009840	TBK1	5.50063	0.943215	2.54394	0	0	TBK1	TANK binding kinase 1 [Source:NCBI gene;Acc:417825]	Human Diseases;Human Diseases;Organismal Systems;Organismal Systems;Cellular Processes;Organismal Systems;Organismal Systems	Infectious diseases;Infectious diseases;Immune system;Immune system;Transport and catabolism;Immune system;Immune system	ko05168//Herpes simplex infection;ko05164//Influenza A;ko04621//NOD-like receptor signaling pathway;ko04620//Toll-like receptor signaling pathway;ko04137//Mitophagy - animal;ko04622//RIG-I-like receptor signaling pathway;ko04623//Cytosolic DNA-sensing pathway	K05410;K05410;K05410;K05410;K05410;K05410;K05410	GO:0005575//cellular_component;GO:0005654//nucleoplasm;GO:0005737//cytoplasm;GO:0016235//aggresome	GO:0003676//nucleic acid binding;GO:0004672//protein kinase activity;GO:0004674//protein serine/threonine kinase activity;GO:0005524//ATP binding;GO:0019903//protein phosphatase binding;GO:0042802//identical protein binding;GO:0051219//phosphoprotein binding	GO:0002218//activation of innate immune response;GO:0006468//protein phosphorylation;GO:0010468//regulation of gene expression;GO:0010629//negative regulation of gene expression;GO:0016239//positive regulation of macroautophagy;GO:0018105//peptidyl-serine phosphorylation;GO:0018107//peptidyl-threonine phosphorylation;GO:0031323//regulation of cellular metabolic process;GO:0032727//positive regula…
6	ENSGALG00000015346	NFKBIZ	5.24145	0.899347	2.54302	0	0	NFKBIZ	NFKB inhibitor zeta [Source:NCBI gene;Acc:418404]	-	-	-	-	GO:0005634//nucleus;GO:0016607//nuclear speck;GO:0036464//cytoplasmic ribonucleoprotein granule	GO:0005515//protein binding	GO:0006954//inflammatory response;GO:0050729//positive regulation of inflammatory response;GO:0050852//T cell receptor signaling pathway;GO:2000321//positive regulation of T-helper 17 cell differentiation
6	ENSGALG00000030120	ITGB1BP3	34.9178	6.11754	2.51294	0	0	ITGB1BP3	integrin beta 1 binding protein 3 [Source:NCBI gene;Acc:415448]	Metabolism;Metabolism	Global and overview maps;Metabolism of cofactors and vitamins	ko01100//Metabolic pathways;ko00760//Nicotinate and nicotinamide metabolism	K10524;K10524	-	GO:0016301//kinase activity	GO:0016310//phosphorylation
6	ENSGALG00000008806	RPL12	30.5828	5.44848	2.48879	0	0	RPL12	ribosomal protein L12 [Source:NCBI gene;Acc:417264]	Genetic Information Processing	Translation	ko03010//Ribosome	K02870	GO:0005634//nucleus;GO:0005730//nucleolus;GO:0005737//cytoplasm;GO:0005840//ribosome;GO:0014069//postsynaptic density;GO:0015934//large ribosomal subunit;GO:0022625//cytosolic large ribosomal subunit	GO:0003735//structural constituent of ribosome;GO:0019843//rRNA binding;GO:0070180//large ribosomal subunit rRNA binding	GO:0000027//ribosomal large subunit assembly;GO:0006412//translation
6	ENSGALG00000005948	RPL27A	49.6384	8.85791	2.48642	0	0	RPL27A	ribosomal protein L27a [Source:NCBI gene;Acc:770018]	Genetic Information Processing	Translation	ko03010//Ribosome	K02900	GO:0005622//intracellular;GO:0005783//endoplasmic reticulum;GO:0005829//cytosol;GO:0005840//ribosome;GO:0015934//large ribosomal subunit;GO:0022625//cytosolic large ribosomal subunit	GO:0003735//structural constituent of ribosome	GO:0006412//translation
6	ENSGALG00000006512	HSPA8	21.0659	3.76061	2.48587	0	0	HSPA8	heat shock 70kDa protein 8 [Source:NCBI gene;Acc:395853]	Environmental Information Processing;Cellular Processes;Genetic Information Processing;Human Diseases;Genetic Information Processing	Signal transduction;Transport and catabolism;Folding, sorting and degradation;Infectious diseases;Transcription	ko04010//MAPK signaling pathway;ko04144//Endocytosis;ko04141//Protein processing in endoplasmic reticulum;ko05164//Influenza A;ko03040//Spliceosome	K03283;K03283;K03283;K03283;K03283	GO:0000151//ubiquitin ligase complex;GO:0000974//Prp19 complex;GO:0005634//nucleus;GO:0005737//cytoplasm;GO:0005770//late endosome;GO:0005829//cytosol;GO:0048471//perinuclear region of cytoplasm;GO:0070062//extracellular exosome;GO:0098684//photoreceptor ribbon synapse;GO:0098690//glycinergic synapse;GO:0098793//presynapse;GO:0098978//glutamatergic synapse;GO:0099634//postsynaptic specialization …	GO:0000166//nucleotide binding;GO:0001664//G protein-coupled receptor binding;GO:0001786//phosphatidylserine binding;GO:0005524//ATP binding;GO:0016887//ATPase activity;GO:0019899//enzyme binding;GO:0030674//protein binding, bridging;GO:0031072//heat shock protein binding;GO:0031625//ubiquitin protein ligase binding;GO:0042623//ATPase activity, coupled;GO:0051082//unfolded protein binding;GO:0051…	GO:0006457//protein folding;GO:0007369//gastrulation;GO:0009792//embryo development ending in birth or egg hatching;GO:0031647//regulation of protein stability;GO:0042026//protein refolding;GO:0044788//modulation by host of viral process;GO:0044829//positive regulation by host of viral genome replication;GO:0045892//negative regulation of transcription, DNA-templated;GO:0046034//ATP metabolic pro…
6	ENSGALG00000042148	FKBP51	2.97317	0.531825	2.48298	0	0	FKBP51	FK506 binding protein 5 [Source:NCBI gene;Acc:421186]	-	-	-	-	GO:0005654//nucleoplasm;GO:0005737//cytoplasm	GO:0003755//peptidyl-prolyl cis-trans isomerase activity;GO:0005515//protein binding;GO:0005528//FK506 binding;GO:0016853//isomerase activity;GO:0031072//heat shock protein binding	GO:0000413//protein peptidyl-prolyl isomerization;GO:0009617//response to bacterium;GO:0061077//chaperone-mediated protein folding
6	ENSGALG00000009312	RPL22L1	3.87318	0.701207	2.46561	0	0	RPL22L1	ribosomal protein L22 like 1 [Source:NCBI gene;Acc:100858296]	Genetic Information Processing	Translation	ko03010//Ribosome	K02891	GO:0005622//intracellular;GO:0005840//ribosome	GO:0003735//structural constituent of ribosome	GO:0006412//translation
6	ENSGALG00000029897	RPL30	35.1408	6.41659	2.45327	0	0	RPL30	ribosomal protein L30 [Source:NCBI gene;Acc:425416]	Genetic Information Processing	Translation	ko03010//Ribosome	K02908	GO:0005622//intracellular;GO:0005634//nucleus;GO:0005840//ribosome;GO:0014069//postsynaptic density;GO:0022625//cytosolic large ribosomal subunit;GO:0042788//polysomal ribosome	GO:0003723//RNA binding;GO:0003735//structural constituent of ribosome	GO:0002181//cytoplasmic translation;GO:0006412//translation;GO:0031640//killing of cells of other organism;GO:0050829//defense response to Gram-negative bacterium;GO:0061844//antimicrobial humoral immune response mediated by antimicrobial peptide
6	ENSGALG00000009052	LBH	10.1899	1.87904	2.43907	0	0	LBH	limb bud and heart development [Source:NCBI gene;Acc:421301]	-	-	-	-	GO:0005634//nucleus;GO:0005737//cytoplasm;GO:0032991//protein-containing complex	-	GO:0006355//regulation of transcription, DNA-templated;GO:0010468//regulation of gene expression;GO:0033147//negative regulation of intracellular estrogen receptor signaling pathway;GO:0043408//regulation of MAPK cascade;GO:0045892//negative regulation of transcription, DNA-templated;GO:0045893//positive regulation of transcription, DNA-templated;GO:1904674//positive regulation of somatic stem ce…
6	ENSGALG00000005338	RPS21	41.5357	7.80635	2.41163	0	0	RPS21	ribosomal protein S21 [Source:NCBI gene;Acc:419228]	Genetic Information Processing	Translation	ko03010//Ribosome	K02971	GO:0005622//intracellular;GO:0005840//ribosome;GO:0022627//cytosolic small ribosomal subunit;GO:0042788//polysomal ribosome;GO:0045202//synapse	GO:0003735//structural constituent of ribosome;GO:0047485//protein N-terminus binding	GO:0000447//endonucleolytic cleavage in ITS1 to separate SSU-rRNA from 5.8S rRNA and LSU-rRNA from tricistronic rRNA transcript (SSU-rRNA, 5.8S rRNA, LSU-rRNA);GO:0000461//endonucleolytic cleavage to generate mature 3'-end of SSU-rRNA from (SSU-rRNA, 5.8S rRNA, LSU-rRNA);GO:0002181//cytoplasmic translation;GO:0006412//translation
6	ENSGALG00000015645	GRK4	3.80448	0.717013	2.40763	0	0	GRK4	G protein-coupled receptor kinase 4 [Source:NCBI gene;Acc:422879]	Cellular Processes	Transport and catabolism	ko04144//Endocytosis	K08291	-	GO:0000166//nucleotide binding;GO:0004672//protein kinase activity;GO:0004674//protein serine/threonine kinase activity;GO:0004703//G protein-coupled receptor kinase activity;GO:0005524//ATP binding;GO:0016301//kinase activity;GO:0016740//transferase activity	GO:0006468//protein phosphorylation;GO:0007165//signal transduction;GO:0016310//phosphorylation;GO:0031623//receptor internalization
6	ENSGALG00000007711	RPL4	24.6662	4.65981	2.4042	0	0	RPL4	ribosomal protein L4 [Source:NCBI gene;Acc:415551]	Genetic Information Processing	Translation	ko03010//Ribosome	K02930	GO:0005634//nucleus;GO:0005791//rough endoplasmic reticulum;GO:0005840//ribosome;GO:1990904//ribonucleoprotein complex	GO:0003735//structural constituent of ribosome	GO:0006412//translation
6	ENSGALG00000026490	RPS16	59.7151	11.3595	2.39419	0	0	RPS16	ribosomal protein S16 [Source:NCBI gene;Acc:417871]	Genetic Information Processing	Translation	ko03010//Ribosome	K02960	GO:0005840//ribosome;GO:0022627//cytosolic small ribosomal subunit	GO:0003723//RNA binding;GO:0003735//structural constituent of ribosome	GO:0000462//maturation of SSU-rRNA from tricistronic rRNA transcript (SSU-rRNA, 5.8S rRNA, LSU-rRNA);GO:0006412//translation;GO:1990830//cellular response to leukemia inhibitory factor
6	ENSGALG00000007611	RPL35A	62.2356	12.0321	2.37085	0	0	RPL35A	ribosomal protein L35a [Source:NCBI gene;Acc:424924]	Genetic Information Processing	Translation	ko03010//Ribosome	K02917	GO:0005622//intracellular;GO:0005840//ribosome;GO:0022625//cytosolic large ribosomal subunit	GO:0003735//structural constituent of ribosome	GO:0002181//cytoplasmic translation;GO:0006364//rRNA processing;GO:0006412//translation;GO:0042273//ribosomal large subunit biogenesis
6	ENSGALG00000043379	RPL14	39.7373	7.76547	2.35535	0	0	RPL14	ribosomal protein L14 [Source:NCBI gene;Acc:374134]	Genetic Information Processing	Translation	ko03010//Ribosome	K02875	GO:0005622//intracellular;GO:0005840//ribosome;GO:0014069//postsynaptic density;GO:0022625//cytosolic large ribosomal subunit	GO:0003723//RNA binding;GO:0003735//structural constituent of ribosome	GO:0006364//rRNA processing;GO:0006412//translation;GO:0042273//ribosomal large subunit biogenesis
6	ENSGALG00000014942	NSA2	7.29829	1.43005	2.3515	0	0	NSA2	NSA2, ribosome biogenesis homolog [Source:NCBI gene;Acc:427206]	-	-	-	-	GO:0030687//preribosome, large subunit precursor	-	-
6	ENSGALG00000016232	RPL8	55.8372	10.9812	2.3462	0	0	RPL8	ribosomal protein L8 [Source:NCBI gene;Acc:418568]	Genetic Information Processing	Translation	ko03010//Ribosome	K02938	GO:0005840//ribosome;GO:0014069//postsynaptic density;GO:0015934//large ribosomal subunit;GO:0022625//cytosolic large ribosomal subunit;GO:0042788//polysomal ribosome;GO:0045202//synapse;GO:0098794//postsynapse	GO:0003723//RNA binding;GO:0003735//structural constituent of ribosome	GO:0002181//cytoplasmic translation;GO:0006412//translation
6	ENSGALG00000012296	EIF3L	3.70821	0.732211	2.34039	0	0	EIF3L	eukaryotic translation initiation factor 3 subunit L [Source:NCBI gene;Acc:418033]	-	-	-	-	GO:0001650//fibrillar center;GO:0005654//nucleoplasm;GO:0005730//nucleolus;GO:0005737//cytoplasm;GO:0005852//eukaryotic translation initiation factor 3 complex;GO:0016282//eukaryotic 43S preinitiation complex;GO:0033290//eukaryotic 48S preinitiation complex	GO:0003743//translation initiation factor activity;GO:0005515//protein binding	GO:0001732//formation of cytoplasmic translation initiation complex;GO:0002183//cytoplasmic translational initiation;GO:0006412//translation;GO:0006413//translational initiation
6	ENSGALG00000051325	ENSGALG00000051325	2.08841	0.415854	2.32826	5.99076e-256	1.32791e-251	-	histone cluster 1 H3 family member a [Source:NCBI gene;Acc:768333]	-	-	-	-	GO:0000786//nucleosome;GO:0005634//nucleus;GO:0005694//chromosome	GO:0003677//DNA binding;GO:0031492//nucleosomal DNA binding;GO:0046982//protein heterodimerization activity	-
6	ENSGALG00000005922	RPL5	27.8396	5.63497	2.30466	0	0	RPL5	ribosomal protein L5 [Source:NCBI gene;Acc:395269]	Genetic Information Processing	Translation	ko03010//Ribosome	K02932	GO:0005622//intracellular;GO:0005634//nucleus;GO:0005730//nucleolus;GO:0005737//cytoplasm;GO:0005840//ribosome;GO:0022625//cytosolic large ribosomal subunit	GO:0003723//RNA binding;GO:0003735//structural constituent of ribosome;GO:0008097//5S rRNA binding;GO:0019843//rRNA binding	GO:0000027//ribosomal large subunit assembly;GO:0006412//translation
6	ENSGALG00000037167	HIST1H103	4.43781	0.899053	2.30337	0	0	HIST1H103	histone cluster 1, H1.03 [Source:NCBI gene;Acc:100858354]	-	-	-	-	GO:0000786//nucleosome;GO:0005634//nucleus;GO:0005694//chromosome	GO:0003677//DNA binding;GO:0003690//double-stranded DNA binding;GO:0005515//protein binding;GO:0031492//nucleosomal DNA binding	GO:0006334//nucleosome assembly;GO:0006355//regulation of transcription, DNA-templated;GO:0016584//nucleosome positioning;GO:0030261//chromosome condensation;GO:0031936//negative regulation of chromatin silencing;GO:0045910//negative regulation of DNA recombination
6	ENSGALG00000014786	PIK3R1	2.826	0.576715	2.29283	0	0	PIK3R1	phosphoinositide-3-kinase regulatory subunit 1 [Source:NCBI gene;Acc:427171]	Cellular Processes;Cellular Processes;Cellular Processes;Environmental Information Processing;Human Diseases;Environmental Information Processing;Cellular Processes;Organismal Systems;Cellular Processes;Environmental Information Processing;Human Diseases;Organismal Systems;Organismal Systems;Environmental Information Processing;Environmental Information Processing	Cell motility;Cellular community - eukaryotes;Cell growth and death;Signal transduction;Infectious diseases;Signal transduction;Cell growth and death;Endocrine system;Transport and catabolism;Signal transduction;Endocrine and metabolic diseases;Immune system;Endocrine system;Signal transduction;Signal transduction	ko04810//Regulation of actin cytoskeleton;ko04510//Focal adhesion;ko04218//Cellular senescence;ko04150//mTOR signaling pathway;ko05164//Influenza A;ko04068//FoxO signaling pathway;ko04210//Apoptosis;ko04910//Insulin signaling pathway;ko04140//Autophagy - animal;ko04070//Phosphatidylinositol signaling system;ko04933//AGE-RAGE signaling pathway in diabetic complications;ko04620//Toll-like receptor …	K02649;K02649;K02649;K02649;K02649;K02649;K02649;K02649;K02649;K02649;K02649;K02649;K02649;K02649;K02649	GO:0005634//nucleus;GO:0005737//cytoplasm;GO:0005801//cis-Golgi network;GO:0005829//cytosol;GO:0005911//cell-cell junction;GO:0005942//phosphatidylinositol 3-kinase complex;GO:0016020//membrane;GO:0032991//protein-containing complex;GO:1990578//perinuclear endoplasmic reticulum membrane	GO:0001784//phosphotyrosine residue binding;GO:0005158//insulin receptor binding;GO:0005159//insulin-like growth factor receptor binding;GO:0005168//neurotrophin TRKA receptor binding;GO:0005515//protein binding;GO:0008134//transcription factor binding;GO:0019903//protein phosphatase binding;GO:0035014//phosphatidylinositol 3-kinase regulator activity;GO:0036312//phosphatidylinositol 3-kinase reg…	GO:0001678//cellular glucose homeostasis;GO:0001953//negative regulation of cell-matrix adhesion;GO:0006468//protein phosphorylation;GO:0006606//protein import into nucleus;GO:0007162//negative regulation of cell adhesion;GO:0007165//signal transduction;GO:0008286//insulin receptor signaling pathway;GO:0008625//extrinsic apoptotic signaling pathway via death domain receptors;GO:0008630//intrinsic…
6	ENSGALG00000036790	RPS27A	50.0641	10.2297	2.29101	0	0	RPS27A	ribosomal protein S27a [Source:NCBI gene;Acc:395796]	Genetic Information Processing	Translation	ko03010//Ribosome	K02977	GO:0005634//nucleus;GO:0005654//nucleoplasm;GO:0005737//cytoplasm;GO:0005840//ribosome;GO:0022627//cytosolic small ribosomal subunit	GO:0003735//structural constituent of ribosome;GO:0005515//protein binding;GO:0031386//protein tag;GO:0031625//ubiquitin protein ligase binding;GO:0046872//metal ion binding	GO:0006281//DNA repair;GO:0006412//translation;GO:0016567//protein ubiquitination;GO:0019941//modification-dependent protein catabolic process
6	ENSGALG00000028290	C1H21ORF91	2.94261	0.601301	2.29094	0	0	C1H21ORF91	chromosome 1 open reading frame, human C21orf91 [Source:NCBI gene;Acc:395489]	-	-	-	-	-	-	GO:0021895//cerebral cortex neuron differentiation;GO:0060999//positive regulation of dendritic spine development
6	ENSGALG00000004848	YBX1	18.4041	3.79134	2.27925	0	0	YBX1	Y-box binding protein 1 [Source:NCBI gene;Acc:386575]	-	-	-	-	GO:0005634//nucleus;GO:0005689//U12-type spliceosomal complex;GO:0005737//cytoplasm;GO:0005829//cytosol;GO:0010494//cytoplasmic stress granule;GO:0031965//nuclear membrane;GO:0043231//intracellular membrane-bounded organelle;GO:0070937//CRD-mediated mRNA stability complex;GO:0071204//histone pre-mRNA 3'end processing complex;GO:1990904//ribonucleoprotein complex	GO:0000978//RNA polymerase II proximal promoter sequence-specific DNA binding;GO:0001228//DNA-binding transcription activator activity, RNA polymerase II-specific;GO:0003676//nucleic acid binding;GO:0003677//DNA binding;GO:0003682//chromatin binding;GO:0003697//single-stranded DNA binding;GO:0003723//RNA binding;GO:0051020//GTPase binding	GO:0000122//negative regulation of transcription by RNA polymerase II;GO:0006355//regulation of transcription, DNA-templated;GO:0045944//positive regulation of transcription by RNA polymerase II;GO:0051154//negative regulation of striated muscle cell differentiation;GO:0070934//CRD-mediated mRNA stabilization;GO:0098761//cellular response to interleukin-7;GO:1903608//protein localization to cytop…
6	ENSGALG00000007699	ENSGALG00000007699	37.009	7.73984	2.2575	0	0	-	ribosomal protein S25 [Source:NCBI gene;Acc:770722]	Genetic Information Processing	Translation	ko03010//Ribosome	K02975	-	-	-
6	ENSGALG00000035079	RPSAP58	36.32	7.61942	2.25301	0	0	RPSAP58	ribosomal protein SA pseudogene 58 [Source:NCBI gene;Acc:395181]	Genetic Information Processing	Translation	ko03010//Ribosome	K02998	GO:0005622//intracellular;GO:0005634//nucleus;GO:0005737//cytoplasm;GO:0005840//ribosome;GO:0005886//plasma membrane;GO:0015935//small ribosomal subunit;GO:0016020//membrane;GO:0022627//cytosolic small ribosomal subunit;GO:0045202//synapse;GO:0098978//glutamatergic synapse	GO:0003735//structural constituent of ribosome;GO:0005055//laminin receptor activity;GO:0043236//laminin binding	GO:0000028//ribosomal small subunit assembly;GO:0000447//endonucleolytic cleavage in ITS1 to separate SSU-rRNA from 5.8S rRNA and LSU-rRNA from tricistronic rRNA transcript (SSU-rRNA, 5.8S rRNA, LSU-rRNA);GO:0000461//endonucleolytic cleavage to generate mature 3'-end of SSU-rRNA from (SSU-rRNA, 5.8S rRNA, LSU-rRNA);GO:0006407//rRNA export from nucleus;GO:0006412//translation;GO:0007155//cell adhe…
6	ENSGALG00000049865	RPL18A	26.3596	5.5947	2.2362	0	0	RPL18A	ribosomal protein L18a [Source:NCBI gene;Acc:417823]	Genetic Information Processing	Translation	ko03010//Ribosome	K02882	GO:0005840//ribosome;GO:0014069//postsynaptic density;GO:0022625//cytosolic large ribosomal subunit;GO:0042788//polysomal ribosome	GO:0003735//structural constituent of ribosome	GO:0002181//cytoplasmic translation;GO:0006412//translation
6	ENSGALG00000004818	RPL6	34.973	7.50072	2.22114	0	0	RPL6	ribosomal protein L6 [Source:NCBI gene;Acc:373957]	Genetic Information Processing	Translation	ko03010//Ribosome	K02934	GO:0005622//intracellular;GO:0005634//nucleus;GO:0005840//ribosome;GO:0014069//postsynaptic density;GO:0022625//cytosolic large ribosomal subunit;GO:0036464//cytoplasmic ribonucleoprotein granule;GO:0042788//polysomal ribosome;GO:0045202//synapse	GO:0003723//RNA binding;GO:0003735//structural constituent of ribosome	GO:0000027//ribosomal large subunit assembly;GO:0002181//cytoplasmic translation;GO:0006412//translation
6	ENSGALG00000039080	CD44	5.31485	1.14043	2.22045	0	0	CD44	CD44 molecule (Indian blood group) [Source:NCBI gene;Acc:395666]	Environmental Information Processing	Signaling molecules and interaction	ko04512//ECM-receptor interaction	K06256	GO:0005886//plasma membrane;GO:0016020//membrane;GO:0016021//integral component of membrane;GO:0016323//basolateral plasma membrane;GO:0035692//macrophage migration inhibitory factor receptor complex	GO:0004888//transmembrane signaling receptor activity;GO:0004896//cytokine receptor activity;GO:0005540//hyaluronic acid binding	GO:0006954//inflammatory response;GO:0007155//cell adhesion;GO:0019221//cytokine-mediated signaling pathway;GO:0070374//positive regulation of ERK1 and ERK2 cascade
6	ENSGALG00000033212	HSP90AA1	19.3094	4.16972	2.21128	0	0	HSP90AA1	heat shock protein 90 alpha family class A member 1 [Source:NCBI gene;Acc:423463]	Genetic Information Processing;Cellular Processes;Organismal Systems;Organismal Systems	Folding, sorting and degradation;Cell growth and death;Immune system;Endocrine system	ko04141//Protein processing in endoplasmic reticulum;ko04217//Necroptosis;ko04621//NOD-like receptor signaling pathway;ko04914//Progesterone-mediated oocyte maturation	K04079;K04079;K04079;K04079	GO:0005737//cytoplasm;GO:0005829//cytosol;GO:0032991//protein-containing complex;GO:0043025//neuronal cell body;GO:0044294//dendritic growth cone;GO:0044295//axonal growth cone;GO:0048471//perinuclear region of cytoplasm	GO:0005524//ATP binding;GO:0016887//ATPase activity;GO:0030235//nitric-oxide synthase regulator activity;GO:0030911//TPR domain binding;GO:0031072//heat shock protein binding;GO:0031625//ubiquitin protein ligase binding;GO:0042802//identical protein binding;GO:0042803//protein homodimerization activity;GO:0042826//histone deacetylase binding;GO:0048156//tau protein binding;GO:0051020//GTPase bind…	GO:0001934//positive regulation of protein phosphorylation;GO:0006457//protein folding;GO:0007004//telomere maintenance via telomerase;GO:0021955//central nervous system neuron axonogenesis;GO:0030010//establishment of cell polarity;GO:0031396//regulation of protein ubiquitination;GO:0032273//positive regulation of protein polymerization;GO:0033138//positive regulation of peptidyl-serine phosphor…
6	ENSGALG00000004971	URM1	3.94177	0.85306	2.20813	0	0	URM1	ubiquitin related modifier 1 [Source:NCBI gene;Acc:417221]	Genetic Information Processing	Folding, sorting and degradation	ko04122//Sulfur relay system	K12161	GO:0005737//cytoplasm;GO:0005829//cytosol	GO:0097163//sulfur carrier activity	GO:0002098//tRNA wobble uridine modification;GO:0008033//tRNA processing;GO:0032447//protein urmylation;GO:0034227//tRNA thio-modification
6	ENSGALG00000006096	RPS13	24.2207	5.27217	2.19977	0	0	RPS13	ribosomal protein S13 [Source:NCBI gene;Acc:414782]	Genetic Information Processing	Translation	ko03010//Ribosome	K02953	GO:0005622//intracellular;GO:0005634//nucleus;GO:0005730//nucleolus;GO:0005840//ribosome;GO:0014069//postsynaptic density;GO:0022627//cytosolic small ribosomal subunit	GO:0003729//mRNA binding;GO:0003735//structural constituent of ribosome;GO:0048027//mRNA 5'-UTR binding;GO:0070181//small ribosomal subunit rRNA binding	GO:0006412//translation;GO:0033119//negative regulation of RNA splicing
6	ENSGALG00000002644	RPL10A	23.8085	5.18956	2.1978	0	0	RPL10A	ribosomal protein L10a [Source:NCBI gene;Acc:419895]	Genetic Information Processing	Translation	ko03010//Ribosome	K02865	GO:0005840//ribosome;GO:0015934//large ribosomal subunit;GO:0022625//cytosolic large ribosomal subunit;GO:0042788//polysomal ribosome	GO:0003723//RNA binding;GO:0003735//structural constituent of ribosome	GO:0000470//maturation of LSU-rRNA;GO:0002181//cytoplasmic translation;GO:0006412//translation
6	ENSGALG00000012172	RPL3	24.2441	5.29688	2.19442	0	0	RPL3	ribosomal protein L3 [Source:NCBI gene;Acc:418016]	Genetic Information Processing	Translation	ko03010//Ribosome	K02925	GO:0005622//intracellular;GO:0005730//nucleolus;GO:0005829//cytosol;GO:0005840//ribosome;GO:0022625//cytosolic large ribosomal subunit;GO:0032991//protein-containing complex	GO:0003735//structural constituent of ribosome	GO:0000027//ribosomal large subunit assembly;GO:0006412//translation;GO:0071353//cellular response to interleukin-4
6	ENSGALG00000026978	RPL29	59.0918	13.0511	2.17879	0	0	RPL29	ribosomal protein L29 [Source:NCBI gene;Acc:770249]	Genetic Information Processing	Translation	ko03010//Ribosome	K02905	GO:0005622//intracellular;GO:0005840//ribosome	GO:0003735//structural constituent of ribosome	GO:0006412//translation
6	ENSGALG00000000474	RPL36	26.0675	5.88357	2.14749	0	0	RPL36	ribosomal protein L36 [Source:NCBI gene;Acc:373936]	Genetic Information Processing	Translation	ko03010//Ribosome	K02920	GO:0005622//intracellular;GO:0005730//nucleolus;GO:0005737//cytoplasm;GO:0005829//cytosol;GO:0005840//ribosome;GO:0022625//cytosolic large ribosomal subunit;GO:0042788//polysomal ribosome	GO:0003735//structural constituent of ribosome	GO:0002181//cytoplasmic translation;GO:0006412//translation
6	ENSGALG00000053917	CD164	3.92996	0.888714	2.14472	0	0	CD164	CD164 molecule [Source:NCBI gene;Acc:395380]	Cellular Processes	Transport and catabolism	ko04142//Lysosome	K06546	GO:0005575//cellular_component;GO:0005764//lysosome;GO:0005768//endosome;GO:0005886//plasma membrane;GO:0016020//membrane;GO:0016021//integral component of membrane	GO:0003674//molecular_function	GO:0007155//cell adhesion;GO:0007157//heterophilic cell-cell adhesion via plasma membrane cell adhesion molecules;GO:0008150//biological_process
6	ENSGALG00000000535	ERRFI1	2.5184	0.572471	2.13723	2.14543e-219	4.75555e-215	ERRFI1	ERBB receptor feedback inhibitor 1 [Source:NCBI gene;Acc:419364]	-	-	-	-	GO:0005737//cytoplasm;GO:0005829//cytosol;GO:0031234//extrinsic component of cytoplasmic side of plasma membrane	GO:0019901//protein kinase binding	GO:0007175//negative regulation of epidermal growth factor-activated receptor activity;GO:0031953//negative regulation of protein autophosphorylation;GO:0042059//negative regulation of epidermal growth factor receptor signaling pathway;GO:0043589//skin morphogenesis;GO:0045616//regulation of keratinocyte differentiation;GO:0048286//lung alveolus development;GO:0060426//lung vasculature developmen…
6	ENSGALG00000010124	RPS8	50.8162	11.6876	2.12031	0	0	RPS8	ribosomal protein S8 [Source:NCBI gene;Acc:424584]	Genetic Information Processing	Translation	ko03010//Ribosome	K02995	GO:0005622//intracellular;GO:0005783//endoplasmic reticulum;GO:0005829//cytosol;GO:0005840//ribosome;GO:0022627//cytosolic small ribosomal subunit;GO:1990904//ribonucleoprotein complex	GO:0003735//structural constituent of ribosome	GO:0000462//maturation of SSU-rRNA from tricistronic rRNA transcript (SSU-rRNA, 5.8S rRNA, LSU-rRNA);GO:0006412//translation
6	ENSGALG00000051431	RPS15A	69.2406	15.932	2.11969	0	0	RPS15A	ribosomal protein S15a [Source:NCBI gene;Acc:427675]	Genetic Information Processing	Translation	ko03010//Ribosome	K02957	GO:0005737//cytoplasm;GO:0005840//ribosome;GO:0022627//cytosolic small ribosomal subunit	GO:0003735//structural constituent of ribosome	GO:0006412//translation;GO:0008284//positive regulation of cell proliferation;GO:0009615//response to virus;GO:0045787//positive regulation of cell cycle
6	ENSGALG00000002377	ENO1	6.74248	1.55236	2.11881	0	0	ENO1	enolase 1, (alpha) [Source:NCBI gene;Acc:396017]	Metabolism;Metabolism;Genetic Information Processing;Metabolism;Metabolism	Global and overview maps;Global and overview maps;Folding, sorting and degradation;Global and overview maps;Carbohydrate metabolism	ko01100//Metabolic pathways;ko01200//Carbon metabolism;ko03018//RNA degradation;ko01230//Biosynthesis of amino acids;ko00010//Glycolysis / Gluconeogenesis	K01689;K01689;K01689;K01689;K01689	GO:0000015//phosphopyruvate hydratase complex;GO:0005737//cytoplasm;GO:0005829//cytosol;GO:0005886//plasma membrane;GO:0009986//cell surface;GO:0016020//membrane;GO:0099738//cell cortex region	GO:0000287//magnesium ion binding;GO:0000977//RNA polymerase II regulatory region sequence-specific DNA binding;GO:0001227//DNA-binding transcription repressor activity, RNA polymerase II-specific;GO:0004634//phosphopyruvate hydratase activity;GO:0042803//protein homodimerization activity;GO:0051020//GTPase binding	GO:0000122//negative regulation of transcription by RNA polymerase II;GO:0006096//glycolytic process;GO:0009615//response to virus;GO:0010756//positive regulation of plasminogen activation;GO:0030308//negative regulation of cell growth;GO:0045892//negative regulation of transcription, DNA-templated;GO:0045933//positive regulation of muscle contraction;GO:0061621//canonical glycolysis;GO:1903298//…
6	ENSGALG00000016775	RPL31	40.7483	9.41414	2.11384	0	0	RPL31	ribosomal protein L31 [Source:NCBI gene;Acc:418710]	Genetic Information Processing	Translation	ko03010//Ribosome	K02910	GO:0005622//intracellular;GO:0005840//ribosome;GO:0022625//cytosolic large ribosomal subunit;GO:0042788//polysomal ribosome;GO:0045202//synapse	GO:0003735//structural constituent of ribosome	GO:0002181//cytoplasmic translation;GO:0006412//translation
6	ENSGALG00000031368	PHF12	3.9905	0.92784	2.10462	0	0	PHF12	PHD finger protein 12 [Source:NCBI gene;Acc:417580]	-	-	-	-	GO:0005634//nucleus;GO:0005654//nucleoplasm;GO:0016580//Sin3 complex;GO:0017053//transcriptional repressor complex;GO:0070822//Sin3-type complex	GO:0001222//transcription corepressor binding;GO:0003714//transcription corepressor activity;GO:0005515//protein binding;GO:0035091//phosphatidylinositol binding;GO:0046872//metal ion binding	GO:0000122//negative regulation of transcription by RNA polymerase II;GO:0045892//negative regulation of transcription, DNA-templated
6	ENSGALG00000041334	SNRPD1	1.94454	0.455625	2.09351	1.54836e-232	3.4321e-228	SNRPD1	small nuclear ribonucleoprotein D1 polypeptide [Source:NCBI gene;Acc:776411]	Genetic Information Processing	Transcription	ko03040//Spliceosome	K11087	GO:0000243//commitment complex;GO:0005634//nucleus;GO:0005682//U5 snRNP;GO:0005685//U1 snRNP;GO:0005686//U2 snRNP;GO:0005687//U4 snRNP;GO:0005689//U12-type spliceosomal complex;GO:0005737//cytoplasm;GO:0005829//cytosol;GO:0034709//methylosome;GO:0034715//pICln-Sm protein complex;GO:0034719//SMN-Sm protein complex;GO:0046540//U4/U6 x U5 tri-snRNP complex;GO:0071005//U2-type precatalytic spliceosom…	GO:0003723//RNA binding	GO:0000387//spliceosomal snRNP assembly;GO:0000398//mRNA splicing, via spliceosome;GO:0006396//RNA processing;GO:0006397//mRNA processing;GO:0008380//RNA splicing
6	ENSGALG00000037441	RPS27	79.1458	18.5738	2.09124	0	0	RPS27	ribosomal protein S27 [Source:NCBI gene;Acc:107055140]	Genetic Information Processing	Translation	ko03010//Ribosome	K02978	GO:0005622//intracellular;GO:0005634//nucleus;GO:0005840//ribosome;GO:0014069//postsynaptic density;GO:0022627//cytosolic small ribosomal subunit	GO:0003735//structural constituent of ribosome;GO:0046872//metal ion binding	GO:0000028//ribosomal small subunit assembly;GO:0006364//rRNA processing;GO:0006412//translation
6	ENSGALG00000001992	PKM	2.89044	0.687834	2.07116	4.35071e-273	9.64378e-269	PKM	pyruvate kinase M1/2 [Source:NCBI gene;Acc:396456]	Metabolism;Metabolism;Metabolism;Metabolism;Metabolism;Metabolism	Global and overview maps;Nucleotide metabolism;Global and overview maps;Global and overview maps;Carbohydrate metabolism;Carbohydrate metabolism	ko01100//Metabolic pathways;ko00230//Purine metabolism;ko01200//Carbon metabolism;ko01230//Biosynthesis of amino acids;ko00010//Glycolysis / Gluconeogenesis;ko00620//Pyruvate metabolism	K00873;K00873;K00873;K00873;K00873;K00873	GO:0005634//nucleus;GO:0005737//cytoplasm;GO:0005829//cytosol;GO:0005929//cilium	GO:0000166//nucleotide binding;GO:0000287//magnesium ion binding;GO:0003824//catalytic activity;GO:0004743//pyruvate kinase activity;GO:0005524//ATP binding;GO:0016301//kinase activity;GO:0016740//transferase activity;GO:0030955//potassium ion binding;GO:0046872//metal ion binding	GO:0006096//glycolytic process;GO:0008152//metabolic process;GO:0012501//programmed cell death;GO:0016310//phosphorylation;GO:0032869//cellular response to insulin stimulus;GO:1903672//positive regulation of sprouting angiogenesis
6	ENSGALG00000005490	RPS2	22.9814	5.51472	2.0591	0	0	RPS2	ribosomal protein S2 [Source:NCBI gene;Acc:416544]	Genetic Information Processing	Translation	ko03010//Ribosome	K02981	GO:0005654//nucleoplasm;GO:0005840//ribosome;GO:0015935//small ribosomal subunit;GO:0022627//cytosolic small ribosomal subunit;GO:0045202//synapse;GO:1990904//ribonucleoprotein complex	GO:0003723//RNA binding;GO:0003729//mRNA binding;GO:0003735//structural constituent of ribosome;GO:0017134//fibroblast growth factor binding;GO:0019899//enzyme binding	GO:0006412//translation;GO:0051443//positive regulation of ubiquitin-protein transferase activity;GO:0071353//cellular response to interleukin-4
6	ENSGALG00000010023	CALM2	8.16215	1.9955	2.0322	0	0	CALM2	calmodulin 2 [Source:NCBI gene;Acc:395855]	Environmental Information Processing;Cellular Processes;Organismal Systems;Organismal Systems;Environmental Information Processing;Organismal Systems;Cellular Processes;Environmental Information Processing;Organismal Systems;Organismal Systems;Organismal Systems	Signal transduction;Cell growth and death;Circulatory system;Endocrine system;Signal transduction;Circulatory system;Cell growth and death;Signal transduction;Endocrine system;Endocrine system;Sensory system	ko04020//Calcium signaling pathway;ko04218//Cellular senescence;ko04261//Adrenergic signaling in cardiomyocytes;ko04910//Insulin signaling pathway;ko04371//Apelin signaling pathway;ko04270//Vascular smooth muscle contraction;ko04114//Oocyte meiosis;ko04070//Phosphatidylinositol signaling system;ko04916//Melanogenesis;ko04912//GnRH signaling pathway;ko04744//Phototransduction	K02183;K02183;K02183;K02183;K02183;K02183;K02183;K02183;K02183;K02183;K02183	GO:0000922//spindle pole;GO:0005737//cytoplasm;GO:0005813//centrosome;GO:0005876//spindle microtubule;GO:0008076//voltage-gated potassium channel complex;GO:0030017//sarcomere;GO:0032991//protein-containing complex;GO:0034704//calcium channel complex;GO:0043209//myelin sheath;GO:1902494//catalytic complex	GO:0005509//calcium ion binding;GO:0008179//adenylate cyclase binding;GO:0010856//adenylate cyclase activator activity;GO:0019855//calcium channel inhibitor activity;GO:0019901//protein kinase binding;GO:0019904//protein domain specific binding;GO:0031432//titin binding;GO:0031997//N-terminal myristoylation domain binding;GO:0044325//ion channel binding;GO:0072542//protein phosphatase activator a…	GO:0000086//G2/M transition of mitotic cell cycle;GO:0002027//regulation of heart rate;GO:0005513//detection of calcium ion;GO:0010880//regulation of release of sequestered calcium ion into cytosol by sarcoplasmic reticulum;GO:0019722//calcium-mediated signaling;GO:0032465//regulation of cytokinesis;GO:0032516//positive regulation of phosphoprotein phosphatase activity;GO:0035307//positive regula…
6	ENSGALG00000012229	RPS29	26.3697	6.49087	2.0224	0	0	RPS29	ribosomal protein S29 [Source:NCBI gene;Acc:776054]	Genetic Information Processing	Translation	ko03010//Ribosome	K02980	GO:0005622//intracellular;GO:0005840//ribosome;GO:0022627//cytosolic small ribosomal subunit	GO:0003735//structural constituent of ribosome;GO:0008270//zinc ion binding	GO:0006412//translation
6	ENSGALG00000049538	RPS28	61.7228	15.2347	2.01844	0	0	RPS28	ribosomal protein S28 [Source:NCBI gene;Acc:768930]	Genetic Information Processing	Translation	ko03010//Ribosome	K02979	GO:0005622//intracellular;GO:0005840//ribosome;GO:0022627//cytosolic small ribosomal subunit;GO:0042788//polysomal ribosome	GO:0003735//structural constituent of ribosome	GO:0000028//ribosomal small subunit assembly;GO:0002181//cytoplasmic translation;GO:0006364//rRNA processing;GO:0006412//translation;GO:0030490//maturation of SSU-rRNA;GO:0042254//ribosome biogenesis;GO:0042274//ribosomal small subunit biogenesis
6	ENSGALG00000011290	RPL15	57.2105	14.3353	1.99671	0	0	RPL15	ribosomal protein L15 [Source:NCBI gene;Acc:428442]	Genetic Information Processing	Translation	ko03010//Ribosome	K02877	GO:0005622//intracellular;GO:0005634//nucleus;GO:0005840//ribosome	GO:0003735//structural constituent of ribosome	GO:0006412//translation
6	ENSGALG00000015082	RPS6	44.5382	11.2183	1.98919	0	0	RPS6	ribosomal protein S6 [Source:NCBI gene;Acc:396148]	Environmental Information Processing;Genetic Information Processing;Organismal Systems;Environmental Information Processing	Signal transduction;Translation;Endocrine system;Signal transduction	ko04150//mTOR signaling pathway;ko03010//Ribosome;ko04910//Insulin signaling pathway;ko04371//Apelin signaling pathway	K02991;K02991;K02991;K02991	GO:0005622//intracellular;GO:0005634//nucleus;GO:0005730//nucleolus;GO:0005737//cytoplasm;GO:0005783//endoplasmic reticulum;GO:0005829//cytosol;GO:0005840//ribosome;GO:0005844//polysome;GO:0015935//small ribosomal subunit;GO:0022627//cytosolic small ribosomal subunit;GO:0030425//dendrite;GO:0036464//cytoplasmic ribonucleoprotein granule;GO:0044297//cell body;GO:0048471//perinuclear region of cyto…	GO:0003735//structural constituent of ribosome;GO:0019901//protein kinase binding	GO:0000082//G1/S transition of mitotic cell cycle;GO:0000278//mitotic cell cycle;GO:0002309//T cell proliferation involved in immune response;GO:0006364//rRNA processing;GO:0006412//translation;GO:0006924//activation-induced cell death of T cells;GO:0007093//mitotic cell cycle checkpoint;GO:0007369//gastrulation;GO:0022605//mammalian oogenesis stage;GO:0031929//TOR signaling;GO:0033077//T cell di…
6	ENSGALG00000000150	RPL9	29.5585	7.46395	1.98556	0	0	RPL9	ribosomal protein L9 [Source:NCBI gene;Acc:425468]	Genetic Information Processing	Translation	ko03010//Ribosome	K02940	GO:0005622//intracellular;GO:0005840//ribosome;GO:0022625//cytosolic large ribosomal subunit	GO:0003735//structural constituent of ribosome;GO:0019843//rRNA binding	GO:0002181//cytoplasmic translation;GO:0006412//translation
6	ENSGALG00000015617	RPS23	74.4509	18.8458	1.98205	0	0	-	ribosomal protein S23 [Source:NCBI gene;Acc:427323]	Genetic Information Processing	Translation	ko03010//Ribosome	K02973	GO:0005840//ribosome;GO:0015935//small ribosomal subunit;GO:0022627//cytosolic small ribosomal subunit	GO:0003735//structural constituent of ribosome	GO:0006412//translation
6	ENSGALG00000029512	SPTBN1	7.69009	1.94837	1.98074	0	0	SPTBN1	spectrin beta, non-erythrocytic 1 [Source:NCBI gene;Acc:421216]	-	-	-	-	GO:0005634//nucleus;GO:0005730//nucleolus;GO:0005737//cytoplasm;GO:0005815//microtubule organizing center;GO:0005856//cytoskeleton;GO:0005886//plasma membrane;GO:0008091//spectrin;GO:0014069//postsynaptic density;GO:0016020//membrane;GO:0030673//axolemma;GO:0030863//cortical cytoskeleton;GO:0031430//M band;GO:0031941//filamentous actin;GO:0032437//cuticular plate	GO:0003779//actin binding;GO:0005200//structural constituent of cytoskeleton;GO:0005515//protein binding;GO:0005543//phospholipid binding;GO:0030506//ankyrin binding;GO:0051020//GTPase binding	GO:0000281//mitotic cytokinesis;GO:0007009//plasma membrane organization;GO:0007010//cytoskeleton organization;GO:0007182//common-partner SMAD protein phosphorylation;GO:0030036//actin cytoskeleton organization;GO:0043001//Golgi to plasma membrane protein transport;GO:0051693//actin filament capping;GO:0060390//regulation of SMAD protein signal transduction;GO:0071709//membrane assembly;GO:007265…
6	ENSGALG00000048612	RPS26	36.0251	9.24789	1.96181	0	0	RPS26	ribosomal protein S26 [Source:NCBI gene;Acc:100857770]	Genetic Information Processing	Translation	ko03010//Ribosome	K02976	GO:0005622//intracellular;GO:0005840//ribosome;GO:0022627//cytosolic small ribosomal subunit;GO:0042788//polysomal ribosome	GO:0003729//mRNA binding;GO:0003735//structural constituent of ribosome	GO:0002181//cytoplasmic translation;GO:0006412//translation;GO:0033119//negative regulation of RNA splicing
6	ENSGALG00000008443	ARHGDIA	2.31537	0.595019	1.96023	3.08415e-221	6.83634e-217	ARHGDIA	Rho GDP dissociation inhibitor alpha [Source:NCBI gene;Acc:769231]	-	-	-	-	GO:0001772//immunological synapse;GO:0005634//nucleus;GO:0005737//cytoplasm;GO:0005829//cytosol;GO:0016020//membrane	GO:0005094//Rho GDP-dissociation inhibitor activity;GO:0048365//Rac GTPase binding	GO:0007266//Rho protein signal transduction;GO:0032880//regulation of protein localization;GO:0050790//regulation of catalytic activity;GO:0071526//semaphorin-plexin signaling pathway
6	ENSGALG00000000542	ZNF593	7.72955	1.99271	1.95565	0	0	ZNF593	zinc finger protein 593 [Source:NCBI gene;Acc:419549]	-	-	-	-	GO:0005634//nucleus;GO:0005730//nucleolus;GO:0030687//preribosome, large subunit precursor	GO:0003676//nucleic acid binding;GO:0008270//zinc ion binding;GO:0043023//ribosomal large subunit binding;GO:0046872//metal ion binding	GO:0000055//ribosomal large subunit export from nucleus;GO:0045944//positive regulation of transcription by RNA polymerase II;GO:1903026//negative regulation of RNA polymerase II regulatory region sequence-specific DNA binding
6	ENSGALG00000035252	RPL7	30.363	7.88324	1.94545	0	0	RPL7	ribosomal protein L7 [Source:NCBI gene;Acc:420182]	Genetic Information Processing	Translation	ko03010//Ribosome	K02937	GO:0005840//ribosome;GO:0005844//polysome;GO:0014069//postsynaptic density;GO:0022625//cytosolic large ribosomal subunit;GO:0045202//synapse;GO:1990904//ribonucleoprotein complex	GO:0003677//DNA binding;GO:0003723//RNA binding;GO:0003729//mRNA binding;GO:0003735//structural constituent of ribosome;GO:0042803//protein homodimerization activity	GO:0000463//maturation of LSU-rRNA from tricistronic rRNA transcript (SSU-rRNA, 5.8S rRNA, LSU-rRNA);GO:0006364//rRNA processing;GO:0042273//ribosomal large subunit biogenesis
6	ENSGALG00000029856	TOMM7	5.53232	1.43868	1.94313	0	0	TOMM7	translocase of outer mitochondrial membrane 7 [Source:NCBI gene;Acc:420610]	Cellular Processes	Transport and catabolism	ko04137//Mitophagy - animal	K17771	GO:0005739//mitochondrion;GO:0005742//mitochondrial outer membrane translocase complex;GO:0016020//membrane;GO:0016021//integral component of membrane	-	GO:0030150//protein import into mitochondrial matrix;GO:0031647//regulation of protein stability;GO:0098779//positive regulation of mitophagy in response to mitochondrial depolarization;GO:1903955//positive regulation of protein targeting to mitochondrion
6	ENSGALG00000003966	RPL23A	40.1188	10.4402	1.94213	0	0	RPL23A	ribosomal protein L23a [Source:NCBI gene;Acc:417574]	Genetic Information Processing	Translation	ko03010//Ribosome	K02893	GO:0005622//intracellular;GO:0005634//nucleus;GO:0005840//ribosome;GO:0022625//cytosolic large ribosomal subunit	GO:0003735//structural constituent of ribosome	GO:0000027//ribosomal large subunit assembly;GO:0006412//translation;GO:0008283//cell proliferation
6	ENSGALG00000040522	EIF3H	4.9244	1.28325	1.94015	2.4271e-297	5.3799e-293	EIF3H	eukaryotic translation initiation factor 3 subunit H [Source:NCBI gene;Acc:420288]	Genetic Information Processing	Translation	ko03013//RNA transport	K03247	GO:0005737//cytoplasm;GO:0005829//cytosol;GO:0005852//eukaryotic translation initiation factor 3 complex;GO:0016282//eukaryotic 43S preinitiation complex;GO:0033290//eukaryotic 48S preinitiation complex;GO:0042788//polysomal ribosome;GO:0071541//eukaryotic translation initiation factor 3 complex, eIF3m	GO:0003743//translation initiation factor activity;GO:0005515//protein binding;GO:0008237//metallopeptidase activity	GO:0001732//formation of cytoplasmic translation initiation complex;GO:0002183//cytoplasmic translational initiation;GO:0006412//translation;GO:0006413//translational initiation;GO:0006508//proteolysis
6	ENSGALG00000008590	EEF1B2	24.3869	6.40065	1.92982	0	0	EEF1B2	eukaryotic translation elongation factor 1 beta 2 [Source:NCBI gene;Acc:395723]	-	-	-	-	GO:0005737//cytoplasm;GO:0005783//endoplasmic reticulum;GO:0005853//eukaryotic translation elongation factor 1 complex	GO:0003746//translation elongation factor activity	GO:0006412//translation;GO:0006414//translational elongation
6	ENSGALG00000027963	COX7C	4.92061	1.2931	1.928	9.18823e-294	2.03666e-289	COX7C	cytochrome c oxidase subunit 7C [Source:NCBI gene;Acc:431629]	Metabolism;Metabolism;Organismal Systems	Global and overview maps;Energy metabolism;Circulatory system	ko01100//Metabolic pathways;ko00190//Oxidative phosphorylation;ko04260//Cardiac muscle contraction	K02272;K02272;K02272	GO:0005739//mitochondrion;GO:0016020//membrane;GO:0016021//integral component of membrane	GO:0004129//cytochrome-c oxidase activity	GO:0006123//mitochondrial electron transport, cytochrome c to oxygen;GO:1902600//proton transmembrane transport
6	ENSGALG00000034811	RPLP2	101.062	26.6085	1.92528	0	0	RPLP2	ribosomal protein lateral stalk subunit P2 [Source:NCBI gene;Acc:426492]	Genetic Information Processing	Translation	ko03010//Ribosome	K02943	GO:0005622//intracellular;GO:0005840//ribosome;GO:0022625//cytosolic large ribosomal subunit;GO:0045202//synapse	GO:0003735//structural constituent of ribosome	GO:0006414//translational elongation
6	ENSGALG00000002771	CRIP1	3.57432	0.943454	1.92164	1.74824e-265	3.87515e-261	CRIP1	cysteine rich protein 1 [Source:NCBI gene;Acc:101747696]	-	-	-	-	GO:0005737//cytoplasm	GO:0003680//AT DNA binding;GO:0008270//zinc ion binding;GO:0008301//DNA binding, bending;GO:0042277//peptide binding;GO:0046872//metal ion binding	GO:0008630//intrinsic apoptotic signaling pathway in response to DNA damage;GO:0010043//response to zinc ion;GO:0071236//cellular response to antibiotic;GO:0071493//cellular response to UV-B
6	ENSGALG00000040098	EEF1D	22.1025	5.87514	1.91152	0	0	EEF1D	eukaryotic translation elongation factor 1 delta [Source:NCBI gene;Acc:107049004]	Human Diseases	Infectious diseases	ko05168//Herpes simplex infection	K15410	GO:0001650//fibrillar center;GO:0005634//nucleus;GO:0005737//cytoplasm;GO:0005783//endoplasmic reticulum;GO:0005829//cytosol;GO:0005853//eukaryotic translation elongation factor 1 complex	GO:0003746//translation elongation factor activity	GO:0006414//translational elongation;GO:0071479//cellular response to ionizing radiation
6	ENSGALG00000004167	ENSGALG00000004167	4.31773	1.1548	1.90262	5.97431e-274	1.32427e-269	-	serglycin [Source:NCBI gene;Acc:423695]	-	-	-	-	-	-	-
6	ENSGALG00000005326	EIF3F	6.28597	1.68846	1.89643	8.57287e-303	1.90026e-298	EIF3F	eukaryotic translation initiation factor 3 subunit F [Source:NCBI gene;Acc:423748]	Genetic Information Processing	Translation	ko03013//RNA transport	K03249	GO:0005737//cytoplasm;GO:0005852//eukaryotic translation initiation factor 3 complex;GO:0016282//eukaryotic 43S preinitiation complex;GO:0033290//eukaryotic 48S preinitiation complex;GO:0071541//eukaryotic translation initiation factor 3 complex, eIF3m	GO:0003743//translation initiation factor activity;GO:0004843//thiol-dependent ubiquitin-specific protease activity;GO:0005515//protein binding;GO:0031369//translation initiation factor binding	GO:0001732//formation of cytoplasmic translation initiation complex;GO:0002183//cytoplasmic translational initiation;GO:0006412//translation;GO:0006413//translational initiation;GO:0016579//protein deubiquitination;GO:0075522//IRES-dependent viral translational initiation
6	ENSGALG00000017357	SRSF2	3.52935	0.95022	1.89307	1.62849e-249	3.6097e-245	SRSF2	serine and arginine rich splicing factor 2 [Source:NCBI gene;Acc:396195]	Human Diseases;Genetic Information Processing	Infectious diseases;Transcription	ko05168//Herpes simplex infection;ko03040//Spliceosome	K12891;K12891	GO:0005634//nucleus;GO:0005681//spliceosomal complex;GO:0005737//cytoplasm;GO:0016607//nuclear speck	GO:0003676//nucleic acid binding;GO:0003723//RNA binding;GO:0036002//pre-mRNA binding	GO:0000381//regulation of alternative mRNA splicing, via spliceosome;GO:0006397//mRNA processing;GO:0008380//RNA splicing;GO:0043484//regulation of RNA splicing;GO:0045292//mRNA cis splicing, via spliceosome
6	ENSGALG00000052471	MRPS21	1.957	0.529932	1.88477	1.17864e-203	2.61257e-199	MRPS21	mitochondrial ribosomal protein S21 [Source:NCBI gene;Acc:426666]	Genetic Information Processing	Translation	ko03010//Ribosome	K02970	GO:0005840//ribosome	GO:0003735//structural constituent of ribosome	GO:0006412//translation
6	ENSGALG00000001658	RPL19	38.7095	10.5278	1.87849	0	0	RPL19	ribosomal protein L19 [Source:NCBI gene;Acc:420003]	Genetic Information Processing	Translation	ko03010//Ribosome	K02885	GO:0005622//intracellular;GO:0005840//ribosome;GO:0022625//cytosolic large ribosomal subunit;GO:0042788//polysomal ribosome;GO:0045202//synapse	GO:0003723//RNA binding;GO:0003735//structural constituent of ribosome	GO:0002181//cytoplasmic translation;GO:0006412//translation
6	ENSGALG00000010077	RPS3A	62.5142	17.083	1.87162	0	0	RPS3A	ribosomal protein S3A [Source:NCBI gene;Acc:422477]	Genetic Information Processing	Translation	ko03010//Ribosome	K02984	GO:0005622//intracellular;GO:0005634//nucleus;GO:0005730//nucleolus;GO:0005737//cytoplasm;GO:0005783//endoplasmic reticulum;GO:0005829//cytosol;GO:0005840//ribosome;GO:0022627//cytosolic small ribosomal subunit;GO:0045202//synapse;GO:1990904//ribonucleoprotein complex	GO:0003735//structural constituent of ribosome;GO:0048027//mRNA 5'-UTR binding	GO:0006412//translation;GO:0043066//negative regulation of apoptotic process
6	ENSGALG00000032207	HMGN4	6.39726	1.77406	1.8504	0	0	HMGN4	high mobility group nucleosomal binding domain 4 [Source:NCBI gene;Acc:768675]	-	-	-	-	GO:0000785//chromatin;GO:0005634//nucleus	GO:0003677//DNA binding;GO:0031492//nucleosomal DNA binding	-
6	ENSGALG00000006179	RPL13	53.9088	15.0824	1.83766	0	0	RPL13	ribosomal protein L13 [Source:NCBI gene;Acc:395849]	Genetic Information Processing	Translation	ko03010//Ribosome	K02873	GO:0005622//intracellular;GO:0005730//nucleolus;GO:0005783//endoplasmic reticulum;GO:0005829//cytosol;GO:0005840//ribosome;GO:0022625//cytosolic large ribosomal subunit	GO:0003735//structural constituent of ribosome	GO:0006412//translation
6	ENSGALG00000032658	FMNL1	4.23181	1.19422	1.82521	5.21153e-260	1.15519e-255	FMNL1	formin like 1 [Source:NCBI gene;Acc:419965]	-	-	-	-	GO:0005829//cytosol;GO:0005884//actin filament;GO:0005886//plasma membrane;GO:0045335//phagocytic vesicle	GO:0003779//actin binding;GO:0005522//profilin binding;GO:0008017//microtubule binding;GO:0017048//Rho GTPase binding;GO:0032794//GTPase activating protein binding;GO:0048365//Rac GTPase binding;GO:0051015//actin filament binding	GO:0006929//substrate-dependent cell migration;GO:0007010//cytoskeleton organization;GO:0008360//regulation of cell shape;GO:0009987//cellular process;GO:0016043//cellular component organization;GO:0030036//actin cytoskeleton organization;GO:0030866//cortical actin cytoskeleton organization;GO:0045010//actin nucleation;GO:0051014//actin filament severing
6	ENSGALG00000004701	SET	5.42849	1.53619	1.82119	0	0	SET	SET nuclear proto-oncogene [Source:NCBI gene;Acc:417210]	-	-	-	-	GO:0005634//nucleus	-	GO:0006334//nucleosome assembly
6	ENSGALG00000036774	RPL17	50.5623	14.4689	1.8051	0	0	RPL17	ribosomal protein L17 [Source:NCBI gene;Acc:426845]	Genetic Information Processing	Translation	ko03010//Ribosome	K02880	GO:0005622//intracellular;GO:0005840//ribosome;GO:0015934//large ribosomal subunit	GO:0003735//structural constituent of ribosome	GO:0006412//translation
6	ENSGALG00000016067	HMGN1	2.18295	0.634014	1.78369	8.89713e-203	1.97214e-198	HMGN1	high mobility group nucleosome binding domain 1 [Source:NCBI gene;Acc:395999]	Human Diseases	Infectious diseases	ko05168//Herpes simplex infection	K11299	GO:0000785//chromatin;GO:0005634//nucleus	GO:0003677//DNA binding;GO:0003682//chromatin binding;GO:0031492//nucleosomal DNA binding	GO:0000720//pyrimidine dimer repair by nucleotide-excision repair;GO:0006283//transcription-coupled nucleotide-excision repair;GO:0006325//chromatin organization;GO:0006357//regulation of transcription by RNA polymerase II;GO:0010224//response to UV-B;GO:0010225//response to UV-C;GO:0040034//regulation of development, heterochronic;GO:0048597//post-embryonic camera-type eye morphogenesis;GO:00506…
6	ENSGALG00000008684	EIF4A2	14.8335	4.31284	1.78214	0	0	EIF4A2	eukaryotic translation initiation factor 4A2 [Source:NCBI gene;Acc:395232]	Genetic Information Processing	Translation	ko03013//RNA transport	K03257	GO:0048471//perinuclear region of cytoplasm	GO:0000166//nucleotide binding;GO:0003676//nucleic acid binding;GO:0003723//RNA binding;GO:0003743//translation initiation factor activity;GO:0004004//ATP-dependent RNA helicase activity;GO:0004386//helicase activity;GO:0005524//ATP binding;GO:0016787//hydrolase activity;GO:0016887//ATPase activity	GO:0006412//translation;GO:0006413//translational initiation;GO:1900260//negative regulation of RNA-directed 5'-3' RNA polymerase activity;GO:1990830//cellular response to leukemia inhibitory factor
6	ENSGALG00000014833	RPL37	50.7705	14.96	1.76288	0	0	RPL37	ribosomal protein L37 [Source:NCBI gene;Acc:427186]	Genetic Information Processing	Translation	ko03010//Ribosome	K02922	GO:0005622//intracellular;GO:0005840//ribosome;GO:0022625//cytosolic large ribosomal subunit;GO:0045202//synapse	GO:0003723//RNA binding;GO:0003735//structural constituent of ribosome;GO:0019843//rRNA binding;GO:0046872//metal ion binding	GO:0006412//translation
6	ENSGALG00000029244	SMAP2	3.90587	1.15968	1.75191	3.0525e-272	6.76618e-268	SMAP2	small ArfGAP2 [Source:NCBI gene;Acc:419641]	Cellular Processes	Transport and catabolism	ko04144//Endocytosis	K12486	-	GO:0005096//GTPase activator activity;GO:0046872//metal ion binding	GO:0043547//positive regulation of GTPase activity
6	ENSGALG00000004831	RPS4X	33.4111	9.96238	1.74577	4.71072e-291	1.04418e-286	RPS4X	ribosomal protein S4 X-linked [Source:NCBI gene;Acc:396001]	Genetic Information Processing	Translation	ko03010//Ribosome	K02987	GO:0005622//intracellular;GO:0005840//ribosome;GO:0005844//polysome;GO:0015935//small ribosomal subunit;GO:0022627//cytosolic small ribosomal subunit;GO:0036464//cytoplasmic ribonucleoprotein granule;GO:1990904//ribonucleoprotein complex	GO:0003723//RNA binding;GO:0003735//structural constituent of ribosome;GO:0019843//rRNA binding	GO:0006412//translation;GO:0007275//multicellular organism development;GO:0008284//positive regulation of cell proliferation;GO:0045727//positive regulation of translation
6	ENSGALG00000017330	RPS3	39.8332	11.8959	1.7435	0	0	RPS3	ribosomal protein S3 [Source:NCBI gene;Acc:419069]	Genetic Information Processing	Translation	ko03010//Ribosome	K02985	GO:0005840//ribosome;GO:0015935//small ribosomal subunit	GO:0003723//RNA binding;GO:0003735//structural constituent of ribosome	GO:0006412//translation
6	ENSGALG00000034344	MTHFD2	2.06021	0.617837	1.73749	3.91271e-189	8.67291e-185	MTHFD2	methylenetetrahydrofolate dehydrogenase (NADP+ dependent) 2, methenyltetrahydrofolate cyclohydrolase [Source:NCBI gene;Acc:426126]	Metabolism;Metabolism	Global and overview maps;Metabolism of cofactors and vitamins	ko01100//Metabolic pathways;ko00670//One carbon pool by folate	K13403;K13403	-	GO:0003824//catalytic activity;GO:0004477//methenyltetrahydrofolate cyclohydrolase activity;GO:0004487//methylenetetrahydrofolate dehydrogenase (NAD+) activity;GO:0004488//methylenetetrahydrofolate dehydrogenase (NADP+) activity	GO:0035999//tetrahydrofolate interconversion;GO:0046653//tetrahydrofolate metabolic process;GO:0055114//oxidation-reduction process
6	ENSGALG00000027035	RPL21	60.3139	18.1862	1.72965	0	0	RPL21	ribosomal protein L21 [Source:NCBI gene;Acc:418933]	Genetic Information Processing	Translation	ko03010//Ribosome	K02889	GO:0005622//intracellular;GO:0005840//ribosome;GO:0022625//cytosolic large ribosomal subunit	GO:0003735//structural constituent of ribosome	GO:0006412//translation
6	ENSGALG00000004952	RPL36AL	43.6185	13.2805	1.71563	0	0	RPL36AL	ribosomal protein L36a [Source:NCBI gene;Acc:100859914]	Genetic Information Processing	Translation	ko03010//Ribosome	K02929	GO:0005622//intracellular;GO:0005634//nucleus;GO:0005783//endoplasmic reticulum;GO:0005829//cytosol;GO:0005840//ribosome;GO:0005886//plasma membrane;GO:0022625//cytosolic large ribosomal subunit	GO:0003735//structural constituent of ribosome	GO:0006412//translation
6	ENSGALG00000029343	EIF3K	3.50022	1.06613	1.71506	6.11852e-223	1.35623e-218	EIF3K	transglutaminase 2 [Source:NCBI gene;Acc:396432]	-	-	-	-	GO:0005634//nucleus;GO:0005737//cytoplasm;GO:0005829//cytosol;GO:0005852//eukaryotic translation initiation factor 3 complex;GO:0016282//eukaryotic 43S preinitiation complex;GO:0033290//eukaryotic 48S preinitiation complex	GO:0003723//RNA binding;GO:0003743//translation initiation factor activity;GO:0043022//ribosome binding	GO:0001732//formation of cytoplasmic translation initiation complex;GO:0002183//cytoplasmic translational initiation;GO:0006412//translation;GO:0006413//translational initiation;GO:0006446//regulation of translational initiation
6	ENSGALG00000011957	TOB2	8.15504	2.51231	1.69868	2.04292e-278	4.52834e-274	TOB2	transducer of ERBB2, 2 [Source:NCBI gene;Acc:417992]	Genetic Information Processing	Folding, sorting and degradation	ko03018//RNA degradation	K14443	GO:0005634//nucleus;GO:0005737//cytoplasm;GO:0005829//cytosol	GO:0003714//transcription corepressor activity;GO:0042809//vitamin D receptor binding	GO:0008285//negative regulation of cell proliferation;GO:0010468//regulation of gene expression;GO:0045671//negative regulation of osteoclast differentiation;GO:0045778//positive regulation of ossification;GO:1903507//negative regulation of nucleic acid-templated transcription
6	ENSGALG00000033678	EHMT1	2.78909	0.862303	1.69353	1.29195e-203	2.86373e-199	EHMT1	euchromatic histone lysine methyltransferase 1 [Source:NCBI gene;Acc:417250]	Metabolism	Amino acid metabolism	ko00310//Lysine degradation	K11420	GO:0005634//nucleus;GO:0005654//nucleoplasm;GO:0005694//chromosome;GO:0016604//nuclear body	GO:0002039//p53 binding;GO:0005515//protein binding;GO:0008168//methyltransferase activity;GO:0008270//zinc ion binding;GO:0016279//protein-lysine N-methyltransferase activity;GO:0018024//histone-lysine N-methyltransferase activity;GO:0046974//histone methyltransferase activity (H3-K9 specific);GO:0046976//histone methyltransferase activity (H3-K27 specific);GO:0070742//C2H2 zinc finger domain bi…	GO:0000122//negative regulation of transcription by RNA polymerase II;GO:0006306//DNA methylation;GO:0006325//chromatin organization;GO:0016571//histone methylation;GO:0018026//peptidyl-lysine monomethylation;GO:0018027//peptidyl-lysine dimethylation;GO:0034968//histone lysine methylation;GO:0045892//negative regulation of transcription, DNA-templated;GO:0045995//regulation of embryonic developme…
6	ENSGALG00000031853	PIGBOS1	2.40656	0.752806	1.67662	2.06475e-199	4.57672e-195	PIGBOS1	PIGB opposite strand 1 [Source:NCBI gene;Acc:105694155]	-	-	-	-	GO:0016020//membrane;GO:0016021//integral component of membrane	-	-
6	ENSGALG00000000719	RPL22	32.7393	10.2672	1.67298	1.88921e-280	4.18763e-276	RPL22	ribosomal protein L22 [Source:NCBI gene;Acc:373937]	Genetic Information Processing	Translation	ko03010//Ribosome	K02891	GO:0005622//intracellular;GO:0005840//ribosome;GO:0022625//cytosolic large ribosomal subunit;GO:0098793//presynapse;GO:0098978//glutamatergic synapse	GO:0003723//RNA binding;GO:0003735//structural constituent of ribosome;GO:0008201//heparin binding;GO:0045182//translation regulator activity	GO:0006412//translation;GO:0046632//alpha-beta T cell differentiation;GO:0099577//regulation of translation at presynapse, modulating synaptic transmission
6	ENSGALG00000035996	COX6C	2.7647	0.867472	1.67223	4.59687e-182	1.01894e-177	COX6C	cytochrome c oxidase subunit 6C [Source:NCBI gene;Acc:420243]	Metabolism;Metabolism;Organismal Systems	Global and overview maps;Energy metabolism;Circulatory system	ko01100//Metabolic pathways;ko00190//Oxidative phosphorylation;ko04260//Cardiac muscle contraction	K02268;K02268;K02268	-	GO:0004129//cytochrome-c oxidase activity	GO:0022900//electron transport chain;GO:1902600//proton transmembrane transport
6	ENSGALG00000035299	TOMM20	3.58924	1.13576	1.66002	6.3089e-217	1.39843e-212	TOMM20	translocase of outer mitochondrial membrane 20 like [Source:NCBI gene;Acc:426309]	-	-	-	-	GO:0005739//mitochondrion;GO:0005740//mitochondrial envelope;GO:0005741//mitochondrial outer membrane;GO:0005742//mitochondrial outer membrane translocase complex;GO:0016020//membrane;GO:0016021//integral component of membrane;GO:0031307//integral component of mitochondrial outer membrane;GO:0044233//Mitochondria-associated ER Membrane	GO:0008320//protein transmembrane transporter activity;GO:0015450//P-P-bond-hydrolysis-driven protein transmembrane transporter activity;GO:0030943//mitochondrion targeting sequence binding;GO:0051082//unfolded protein binding	GO:0006605//protein targeting;GO:0006626//protein targeting to mitochondrion;GO:0006886//intracellular protein transport;GO:0016031//tRNA import into mitochondrion;GO:0030150//protein import into mitochondrial matrix;GO:0070096//mitochondrial outer membrane translocase complex assembly
6	ENSGALG00000033609	NACA	2.17915	0.69957	1.63922	2.72422e-171	6.03852e-167	NACA	nascent polypeptide associated complex subunit alpha [Source:NCBI gene;Acc:396544]	-	-	-	-	GO:0005854//nascent polypeptide-associated complex	-	-
6	ENSGALG00000004871	RPS24	48.3882	15.5593	1.63688	1.1492e-291	2.54731e-287	RPS24	ribosomal protein S24 [Source:NCBI gene;Acc:423726]	Genetic Information Processing	Translation	ko03010//Ribosome	K02974	GO:0005622//intracellular;GO:0005840//ribosome;GO:0022627//cytosolic small ribosomal subunit	GO:0003735//structural constituent of ribosome	GO:0006364//rRNA processing;GO:0006412//translation;GO:0034101//erythrocyte homeostasis;GO:0042274//ribosomal small subunit biogenesis
6	ENSGALG00000001000	HSPA5	6.93424	2.24476	1.62717	7.08652e-259	1.5708e-254	HSPA5	heat shock 70kDa protein 5 (glucose-regulated protein, 78kDa) [Source:NCBI gene;Acc:396487]	Genetic Information Processing;Genetic Information Processing	Folding, sorting and degradation;Folding, sorting and degradation	ko04141//Protein processing in endoplasmic reticulum;ko03060//Protein export	K09490;K09490	GO:0005634//nucleus;GO:0005737//cytoplasm;GO:0005783//endoplasmic reticulum;GO:0005788//endoplasmic reticulum lumen;GO:0016020//membrane;GO:0034663//endoplasmic reticulum chaperone complex	GO:0000166//nucleotide binding;GO:0005515//protein binding;GO:0005524//ATP binding;GO:0016787//hydrolase activity;GO:0016887//ATPase activity;GO:0031072//heat shock protein binding;GO:0042623//ATPase activity, coupled;GO:0044183//protein binding involved in protein folding;GO:0051082//unfolded protein binding;GO:0051787//misfolded protein binding	GO:0006986//response to unfolded protein;GO:0030433//ubiquitin-dependent ERAD pathway;GO:0030968//endoplasmic reticulum unfolded protein response;GO:0034605//cellular response to heat;GO:0034620//cellular response to unfolded protein;GO:0042026//protein refolding;GO:0051085//chaperone cofactor-dependent protein refolding;GO:0090074//negative regulation of protein homodimerization activity;GO:1903…
6	ENSGALG00000006446	NAP1L4	2.78185	0.902732	1.62367	1.30958e-189	2.90281e-185	NAP1L4	nucleosome assembly protein 1 like 4 [Source:NCBI gene;Acc:423087]	-	-	-	-	GO:0005634//nucleus;GO:0005737//cytoplasm	GO:0031491//nucleosome binding	GO:0006334//nucleosome assembly
6	ENSGALG00000005638	IL2RG	6.44701	2.09749	1.61996	7.06919e-268	1.56696e-263	IL2RG	interleukin 2 receptor subunit gamma [Source:NCBI gene;Acc:395199]	Cellular Processes;Environmental Information Processing	Transport and catabolism;Signaling molecules and interaction	ko04144//Endocytosis;ko04060//Cytokine-cytokine receptor interaction	K05070;K05070	GO:0016020//membrane;GO:0016021//integral component of membrane	GO:0004896//cytokine receptor activity;GO:0005515//protein binding	GO:0019221//cytokine-mediated signaling pathway
6	ENSGALG00000015339	RPL24	41.6033	13.5544	1.61793	1.61595e-279	3.58192e-275	RPL24	ribosomal protein L24 [Source:NCBI gene;Acc:418401]	Genetic Information Processing	Translation	ko03010//Ribosome	K02896	GO:0005737//cytoplasm;GO:0005783//endoplasmic reticulum;GO:0005829//cytosol;GO:0022625//cytosolic large ribosomal subunit;GO:0042788//polysomal ribosome;GO:0045202//synapse	GO:0003723//RNA binding;GO:0003735//structural constituent of ribosome	GO:0000027//ribosomal large subunit assembly;GO:0002181//cytoplasmic translation;GO:0006412//translation;GO:0007093//mitotic cell cycle checkpoint;GO:0010458//exit from mitosis;GO:0021554//optic nerve development;GO:0031290//retinal ganglion cell axon guidance;GO:0060041//retina development in camera-type eye;GO:1902626//assembly of large subunit precursor of preribosome
6	ENSGALG00000002837	RPL27	31.1903	10.1832	1.61491	9.07769e-261	2.01216e-256	RPL27	ribosomal protein L27 [Source:NCBI gene;Acc:396280]	Genetic Information Processing	Translation	ko03010//Ribosome	K02901	GO:0005622//intracellular;GO:0005737//cytoplasm;GO:0005783//endoplasmic reticulum;GO:0005791//rough endoplasmic reticulum;GO:0005829//cytosol;GO:0005840//ribosome;GO:0015934//large ribosomal subunit;GO:0022625//cytosolic large ribosomal subunit;GO:0098556//cytoplasmic side of rough endoplasmic reticulum membrane	GO:0003735//structural constituent of ribosome	GO:0006412//translation
6	ENSGALG00000007965	JPT1	3.8704	1.26657	1.61155	9.32809e-232	2.06766e-227	JPT1	Jupiter microtubule associated homolog 1 [Source:NCBI gene;Acc:422119]	-	-	-	-	-	-	-
6	ENSGALG00000013512	BTF3	3.03089	0.991899	1.61148	3.09747e-172	6.86585e-168	BTF3	basic transcription factor 3 [Source:NCBI gene;Acc:426154]	-	-	-	-	GO:0005829//cytosol	-	-
6	ENSGALG00000015917	EEF1A1	80.8796	26.6222	1.60315	0	0	EEF1A1	eukaryotic translation elongation factor 1 alpha 1 [Source:NCBI gene;Acc:373963]	Genetic Information Processing	Translation	ko03013//RNA transport	K03231	-	GO:0000166//nucleotide binding;GO:0003746//translation elongation factor activity;GO:0003924//GTPase activity;GO:0005525//GTP binding	GO:0006414//translational elongation
6	ENSGALG00000029968	GADD45B	9.07515	2.99846	1.5977	7.09895e-272	1.57355e-267	GADD45B	growth arrest and DNA damage inducible beta [Source:NCBI gene;Acc:100859853]	Environmental Information Processing;Cellular Processes;Environmental Information Processing;Cellular Processes;Cellular Processes;Cellular Processes	Signal transduction;Cell growth and death;Signal transduction;Cell growth and death;Cell growth and death;Cell growth and death	ko04010//MAPK signaling pathway;ko04218//Cellular senescence;ko04068//FoxO signaling pathway;ko04210//Apoptosis;ko04110//Cell cycle;ko04115//p53 signaling pathway	K04402;K04402;K04402;K04402;K04402;K04402	GO:0005634//nucleus;GO:0005737//cytoplasm	-	GO:0000185//activation of MAPKKK activity;GO:0000186//activation of MAPKK activity;GO:0006469//negative regulation of protein kinase activity;GO:0043065//positive regulation of apoptotic process;GO:0046330//positive regulation of JNK cascade;GO:0051726//regulation of cell cycle;GO:1900745//positive regulation of p38MAPK cascade
6	ENSGALG00000016392	RPS7	29.6833	9.82454	1.59519	1.0238e-258	2.26936e-254	RPS7	ribosomal protein S7 [Source:NCBI gene;Acc:421919]	Genetic Information Processing	Translation	ko03010//Ribosome	K02993	GO:0005622//intracellular;GO:0005634//nucleus;GO:0005730//nucleolus;GO:0005813//centrosome;GO:0005840//ribosome;GO:0022627//cytosolic small ribosomal subunit;GO:0032991//protein-containing complex;GO:0045202//synapse;GO:1990904//ribonucleoprotein complex	GO:0003730//mRNA 3'-UTR binding;GO:0003735//structural constituent of ribosome;GO:0019901//protein kinase binding;GO:0048027//mRNA 5'-UTR binding;GO:1990948//ubiquitin ligase inhibitor activity	GO:0001843//neural tube closure;GO:0006364//rRNA processing;GO:0006412//translation;GO:0010628//positive regulation of gene expression;GO:0030154//cell differentiation;GO:0042274//ribosomal small subunit biogenesis;GO:0050821//protein stabilization;GO:1902255//positive regulation of intrinsic apoptotic signaling pathway by p53 class mediator;GO:1904667//negative regulation of ubiquitin protein li…
6	ENSGALG00000016340	EIF2S3	2.14951	0.712184	1.59368	1.7046e-154	3.77842e-150	EIF2S3	eukaryotic translation initiation factor 2 subunit gamma [Source:NCBI gene;Acc:418597]	Genetic Information Processing	Translation	ko03013//RNA transport	K03242	GO:0005737//cytoplasm;GO:0005829//cytosol;GO:0005850//eukaryotic translation initiation factor 2 complex	GO:0003743//translation initiation factor activity;GO:0003924//GTPase activity;GO:0005525//GTP binding	GO:0001731//formation of translation preinitiation complex
6	ENSGALG00000031718	CSNK2A2	2.23231	0.740391	1.59218	2.21547e-158	4.91082e-154	CSNK2A2	casein kinase 2 alpha 2 [Source:NCBI gene;Acc:415626]	Human Diseases;Environmental Information Processing;Cellular Processes;Genetic Information Processing;Cellular Processes	Infectious diseases;Signal transduction;Cellular community - eukaryotes;Translation;Transport and catabolism	ko05168//Herpes simplex infection;ko04310//Wnt signaling pathway;ko04520//Adherens junction;ko03008//Ribosome biogenesis in eukaryotes;ko04137//Mitophagy - animal	K03097;K03097;K03097;K03097;K03097	GO:0005634//nucleus;GO:0031519//PcG protein complex	GO:0000166//nucleotide binding;GO:0004672//protein kinase activity;GO:0004674//protein serine/threonine kinase activity;GO:0005524//ATP binding;GO:0016301//kinase activity;GO:0016740//transferase activity;GO:0047485//protein N-terminus binding	GO:0006468//protein phosphorylation;GO:0016055//Wnt signaling pathway;GO:0016310//phosphorylation;GO:0018105//peptidyl-serine phosphorylation;GO:0051726//regulation of cell cycle;GO:1905818//regulation of chromosome separation;GO:2000059//negative regulation of ubiquitin-dependent protein catabolic process
6	ENSGALG00000029569	ENSGALG00000029569	2.65607	0.882865	1.58903	7.74482e-174	1.71672e-169	-	GTPase IMAP family member 7-like [Source:NCBI gene;Acc:429682]	-	-	-	-	-	GO:0005525//GTP binding	-
6	ENSGALG00000002868	RPL26L1	38.5539	12.845	1.58567	2.83257e-264	6.27868e-260	RPL26L1	ribosomal protein L26 like 1 [Source:NCBI gene;Acc:396400]	Genetic Information Processing	Translation	ko03010//Ribosome	K02898	GO:0005622//intracellular;GO:0005840//ribosome;GO:0015934//large ribosomal subunit;GO:0022625//cytosolic large ribosomal subunit	GO:0003723//RNA binding;GO:0003735//structural constituent of ribosome	GO:0002181//cytoplasmic translation;GO:0006412//translation;GO:0042273//ribosomal large subunit biogenesis
6	ENSGALG00000037716	UBA52	28.783	9.65663	1.57563	6.8879e-260	1.52677e-255	UBA52	ubiquitin A-52 residue ribosomal protein fusion product 1 [Source:NCBI gene;Acc:395958]	Genetic Information Processing	Translation	ko03010//Ribosome	K02927	GO:0005654//nucleoplasm;GO:0005783//endoplasmic reticulum;GO:0005829//cytosol;GO:0005840//ribosome;GO:0005886//plasma membrane	GO:0003735//structural constituent of ribosome;GO:0005515//protein binding	GO:0006412//translation
6	ENSGALG00000026970	IFITM3	7.40652	2.48668	1.57457	0	0	IFITM3	interferon-induced transmembrane protein 3 [Source:NCBI gene;Acc:770612]	-	-	-	-	GO:0005886//plasma membrane;GO:0016020//membrane;GO:0016021//integral component of membrane	-	GO:0030282//bone mineralization;GO:0060349//bone morphogenesis
6	ENSGALG00000028600	PPIA	15.3059	5.14025	1.57418	6.27124e-266	1.39008e-261	PPIA	peptidylprolyl isomerase A [Source:NCBI gene;Acc:776282]	Cellular Processes	Cell growth and death	ko04217//Necroptosis	K03767	GO:0005623//cell	GO:0003755//peptidyl-prolyl cis-trans isomerase activity;GO:0016018//cyclosporin A binding;GO:0016853//isomerase activity;GO:0051082//unfolded protein binding	GO:0000413//protein peptidyl-prolyl isomerization;GO:0006457//protein folding;GO:0042026//protein refolding
6	ENSGALG00000037067	EIF3E	5.68714	1.92422	1.56343	7.83581e-226	1.73689e-221	EIF3E	eukaryotic translation initiation factor 3 subunit E [Source:NCBI gene;Acc:420272]	Genetic Information Processing	Translation	ko03013//RNA transport	K03250	GO:0005634//nucleus;GO:0005737//cytoplasm;GO:0005829//cytosol;GO:0005852//eukaryotic translation initiation factor 3 complex;GO:0016282//eukaryotic 43S preinitiation complex;GO:0016604//nuclear body;GO:0016605//PML body;GO:0033290//eukaryotic 48S preinitiation complex;GO:0071540//eukaryotic translation initiation factor 3 complex, eIF3e	GO:0003743//translation initiation factor activity;GO:0047485//protein N-terminus binding	GO:0000184//nuclear-transcribed mRNA catabolic process, nonsense-mediated decay;GO:0001732//formation of cytoplasmic translation initiation complex;GO:0002183//cytoplasmic translational initiation;GO:0006412//translation;GO:0006413//translational initiation;GO:0045727//positive regulation of translation;GO:1902416//positive regulation of mRNA binding
6	ENSGALG00000032002	RPL34	48.3332	16.3732	1.56168	1.23742e-275	2.74285e-271	RPL34	ribosomal protein L34 [Source:NCBI gene;Acc:422526]	Genetic Information Processing	Translation	ko03010//Ribosome	K02915	GO:0005622//intracellular;GO:0005840//ribosome	GO:0003735//structural constituent of ribosome	GO:0006412//translation
6	ENSGALG00000002813	RPS10	42.0199	14.2612	1.55898	8.23652e-282	1.82571e-277	RPS10	ribosomal protein S10 [Source:NCBI gene;Acc:419904]	Genetic Information Processing	Translation	ko03010//Ribosome	K02947	GO:0022627//cytosolic small ribosomal subunit	GO:0003735//structural constituent of ribosome	GO:0000028//ribosomal small subunit assembly
6	ENSGALG00000054143	ENSGALG00000054143	3.58165	1.21962	1.55419	9.70313e-200	2.1508e-195	-	-	-	-	-	-	-	-	-
6	ENSGALG00000030378	RPL11	38.1654	13.0207	1.55146	2.03802e-248	4.51747e-244	RPL11	ribosomal protein L11 [Source:NCBI gene;Acc:419682]	Genetic Information Processing	Translation	ko03010//Ribosome	K02868	GO:0005622//intracellular;GO:0005654//nucleoplasm;GO:0005730//nucleolus;GO:0005737//cytoplasm;GO:0005840//ribosome;GO:0022625//cytosolic large ribosomal subunit;GO:0032991//protein-containing complex;GO:0042788//polysomal ribosome	GO:0003735//structural constituent of ribosome;GO:0008097//5S rRNA binding;GO:0031625//ubiquitin protein ligase binding;GO:1990948//ubiquitin ligase inhibitor activity	GO:0000027//ribosomal large subunit assembly;GO:0002181//cytoplasmic translation;GO:0006364//rRNA processing;GO:0006412//translation;GO:0006605//protein targeting;GO:0010628//positive regulation of gene expression;GO:0032092//positive regulation of protein binding;GO:0032435//negative regulation of proteasomal ubiquitin-dependent protein catabolic process;GO:0034504//protein localization to nucle…
6	ENSGALG00000010256	TIPARP	2.97686	1.01944	1.54602	3.2837e-129	7.27864e-125	TIPARP	TCDD inducible poly(ADP-ribose) polymerase [Source:NCBI gene;Acc:425026]	-	-	-	-	GO:0005634//nucleus	GO:0003950//NAD+ ADP-ribosyltransferase activity;GO:0008270//zinc ion binding;GO:0035326//enhancer binding;GO:0046872//metal ion binding;GO:1990404//protein ADP-ribosylase activity	GO:0001570//vasculogenesis;GO:0001822//kidney development;GO:0006471//protein ADP-ribosylation;GO:0006807//nitrogen compound metabolic process;GO:0008209//androgen metabolic process;GO:0008210//estrogen metabolic process;GO:0008585//female gonad development;GO:0009791//post-embryonic development;GO:0010629//negative regulation of gene expression;GO:0030097//hemopoiesis;GO:0045732//positive regula…
6	ENSGALG00000006205	GTF2B	3.00677	1.0356	1.53774	7.12079e-195	1.57839e-190	GTF2B	general transcription factor IIB [Source:NCBI gene;Acc:424518]	Genetic Information Processing	Transcription	ko03022//Basal transcription factors	K03124	GO:0005634//nucleus;GO:0005669//transcription factor TFIID complex;GO:0005694//chromosome;GO:0016604//nuclear body;GO:0032993//protein-DNA complex;GO:0090575//RNA polymerase II transcription factor complex;GO:0097550//transcriptional preinitiation complex	GO:0000979//RNA polymerase II core promoter sequence-specific DNA binding;GO:0000993//RNA polymerase II complex binding;GO:0001047//core promoter binding;GO:0001139//RNA polymerase II complex recruiting activity;GO:0003677//DNA binding;GO:0008134//transcription factor binding;GO:0008270//zinc ion binding;GO:0016251//RNA polymerase II general transcription initiation factor activity;GO:0016407//ac…	GO:0001174//transcriptional start site selection at RNA polymerase II promoter;GO:0006352//DNA-templated transcription, initiation;GO:0006355//regulation of transcription, DNA-templated;GO:0006366//transcription by RNA polymerase II;GO:0006367//transcription initiation from RNA polymerase II promoter;GO:0006473//protein acetylation;GO:0043923//positive regulation by host of viral transcription;GO…
6	ENSGALG00000011695	HIPK3	2.33084	0.8097	1.52539	8.39674e-150	1.86122e-145	HIPK3	homeodomain interacting protein kinase 3 [Source:NCBI gene;Acc:421597]	Cellular Processes	Cell growth and death	ko04218//Cellular senescence	K08826	GO:0005737//cytoplasm;GO:0005829//cytosol;GO:0016604//nuclear body;GO:0016605//PML body	GO:0004672//protein kinase activity;GO:0004674//protein serine/threonine kinase activity;GO:0005524//ATP binding	GO:0006468//protein phosphorylation;GO:0009299//mRNA transcription;GO:0018105//peptidyl-serine phosphorylation;GO:0018107//peptidyl-threonine phosphorylation;GO:0043066//negative regulation of apoptotic process;GO:0043508//negative regulation of JUN kinase activity
6	ENSGALG00000013990	RPS12	34.2352	11.9233	1.5217	5.04877e-249	1.11911e-244	RPS12	ribosomal protein S12 [Source:NCBI gene;Acc:421698]	Genetic Information Processing	Translation	ko03010//Ribosome	K02951	GO:0005622//intracellular;GO:0005737//cytoplasm;GO:0005794//Golgi apparatus;GO:0005829//cytosol;GO:0005840//ribosome;GO:0022627//cytosolic small ribosomal subunit;GO:0043231//intracellular membrane-bounded organelle	GO:0003735//structural constituent of ribosome	GO:0006412//translation
6	ENSGALG00000032079	CYTB	55.393	19.3254	1.51921	3.48559e-273	7.72616e-269	CYTB	cytochrome b [Source:NCBI gene;Acc:807641]	Metabolism;Metabolism;Organismal Systems	Global and overview maps;Energy metabolism;Circulatory system	ko01100//Metabolic pathways;ko00190//Oxidative phosphorylation;ko04260//Cardiac muscle contraction	K00412;K00412;K00412	GO:0005737//cytoplasm;GO:0005739//mitochondrion;GO:0005743//mitochondrial inner membrane;GO:0005750//mitochondrial respiratory chain complex III;GO:0016020//membrane;GO:0016021//integral component of membrane;GO:0031305//integral component of mitochondrial inner membrane;GO:0045275//respiratory chain complex III;GO:0070469//respiratory chain	GO:0008121//ubiquinol-cytochrome-c reductase activity;GO:0009055//electron transfer activity;GO:0016491//oxidoreductase activity;GO:0020037//heme binding;GO:0046872//metal ion binding	GO:0006122//mitochondrial electron transport, ubiquinol to cytochrome c;GO:0006979//response to oxidative stress;GO:0022904//respiratory electron transport chain;GO:0055114//oxidation-reduction process
6	ENSGALG00000027142	RPL32	55.5812	19.4347	1.51596	9.95159e-282	2.20587e-277	RPL32	ribosomal protein L32 [Source:NCBI gene;Acc:416122]	Genetic Information Processing	Translation	ko03010//Ribosome	K02912	GO:0005622//intracellular;GO:0005840//ribosome;GO:0022625//cytosolic large ribosomal subunit	GO:0003735//structural constituent of ribosome	GO:0006412//translation
6	ENSGALG00000015830	SYNCRIP	2.58284	0.90562	1.51198	3.01065e-158	6.6734e-154	SYNCRIP	synaptotagmin binding cytoplasmic RNA interacting protein [Source:NCBI gene;Acc:421831]	-	-	-	-	GO:0005634//nucleus;GO:0005737//cytoplasm;GO:0070937//CRD-mediated mRNA stability complex;GO:0071013//catalytic step 2 spliceosome;GO:0071204//histone pre-mRNA 3'end processing complex;GO:0097452//GAIT complex;GO:1990904//ribonucleoprotein complex	GO:0003676//nucleic acid binding;GO:0003723//RNA binding;GO:0003729//mRNA binding;GO:0008143//poly(A) binding;GO:0048027//mRNA 5'-UTR binding	GO:0017148//negative regulation of translation;GO:0070934//CRD-mediated mRNA stabilization;GO:0071346//cellular response to interferon-gamma
6	ENSGALG00000003197	RPL7A	27.2648	9.58076	1.50883	8.41646e-238	1.86559e-233	RPL7A	ribosomal protein L7a [Source:NCBI gene;Acc:417158]	Genetic Information Processing	Translation	ko03010//Ribosome	K02936	GO:0005840//ribosome;GO:0016020//membrane;GO:0022625//cytosolic large ribosomal subunit;GO:0042788//polysomal ribosome;GO:1990904//ribonucleoprotein complex	GO:0003723//RNA binding	GO:0000470//maturation of LSU-rRNA;GO:0042254//ribosome biogenesis
6	ENSGALG00000045581	ENSGALG00000045581	2.35301	0.834657	1.49525	1.15739e-152	2.56546e-148	-	GTPase IMAP family member 8-like [Source:NCBI gene;Acc:420368]	-	-	-	-	-	GO:0005525//GTP binding	-
6	ENSGALG00000014922	ROCK1	2.48122	0.893529	1.47346	2.83949e-117	6.294e-113	ROCK1	Rho-associated, coiled-coil containing protein kinase 1 [Source:NCBI gene;Acc:373970]	Cellular Processes;Cellular Processes;Cellular Processes;Organismal Systems;Environmental Information Processing;Human Diseases	Cell motility;Cellular community - eukaryotes;Cellular community - eukaryotes;Circulatory system;Signal transduction;Infectious diseases	ko04810//Regulation of actin cytoskeleton;ko04510//Focal adhesion;ko04530//Tight junction;ko04270//Vascular smooth muscle contraction;ko04350//TGF-beta signaling pathway;ko05132//Salmonella infection	K04514;K04514;K04514;K04514;K04514;K04514	GO:0001726//ruffle;GO:0005856//cytoskeleton;GO:0005886//plasma membrane;GO:0010494//cytoplasmic stress granule;GO:0030027//lamellipodium;GO:0106003//amyloid-beta complex	GO:0000166//nucleotide binding;GO:0004672//protein kinase activity;GO:0004674//protein serine/threonine kinase activity;GO:0005524//ATP binding;GO:0016301//kinase activity;GO:0016740//transferase activity;GO:0017048//Rho GTPase binding;GO:0017049//GTP-Rho binding;GO:0046872//metal ion binding;GO:0072518//Rho-dependent protein serine/threonine kinase activity	GO:0003383//apical constriction;GO:0006468//protein phosphorylation;GO:0007159//leukocyte cell-cell adhesion;GO:0007249//I-kappaB kinase/NF-kappaB signaling;GO:0007266//Rho protein signal transduction;GO:0010508//positive regulation of autophagy;GO:0010613//positive regulation of cardiac muscle hypertrophy;GO:0010628//positive regulation of gene expression;GO:0016310//phosphorylation;GO:0016525//…
6	ENSGALG00000032142	COX1	155.085	55.9556	1.4707	0	0	COX1	cytochrome c oxidase subunit I [Source:NCBI gene;Acc:807639]	Metabolism;Metabolism;Organismal Systems	Global and overview maps;Energy metabolism;Circulatory system	ko01100//Metabolic pathways;ko00190//Oxidative phosphorylation;ko04260//Cardiac muscle contraction	K02256;K02256;K02256	GO:0005739//mitochondrion;GO:0005743//mitochondrial inner membrane;GO:0005750//mitochondrial respiratory chain complex III;GO:0005751//mitochondrial respiratory chain complex IV;GO:0016020//membrane;GO:0016021//integral component of membrane;GO:0045277//respiratory chain complex IV;GO:0070469//respiratory chain	GO:0004129//cytochrome-c oxidase activity;GO:0016491//oxidoreductase activity;GO:0020037//heme binding;GO:0046872//metal ion binding	GO:0006119//oxidative phosphorylation;GO:0006123//mitochondrial electron transport, cytochrome c to oxygen;GO:0009060//aerobic respiration;GO:0015990//electron transport coupled proton transport;GO:0055114//oxidation-reduction process
6	ENSGALG00000007291	C16orf72	2.38757	0.863162	1.46784	6.71768e-153	1.48904e-148	C16orf72	chromosome 16 open reading frame 72 [Source:NCBI gene;Acc:416639]	-	-	-	-	-	-	-
6	ENSGALG00000009379	SEC62	2.4896	0.914522	1.44482	9.35022e-155	2.07257e-150	SEC62	SEC62 homolog, preprotein translocation factor [Source:NCBI gene;Acc:424993]	Genetic Information Processing;Genetic Information Processing	Folding, sorting and degradation;Folding, sorting and degradation	ko04141//Protein processing in endoplasmic reticulum;ko03060//Protein export	K12275;K12275	GO:0005783//endoplasmic reticulum;GO:0005789//endoplasmic reticulum membrane;GO:0016020//membrane;GO:0016021//integral component of membrane;GO:0030176//integral component of endoplasmic reticulum membrane	GO:0008565//protein transporter activity	GO:0006620//posttranslational protein targeting to endoplasmic reticulum membrane;GO:0015031//protein transport;GO:0031204//posttranslational protein targeting to membrane, translocation
6	ENSGALG00000014526	TPI1	3.42293	1.26218	1.43932	2.65948e-185	5.895e-181	TPI1	triosephosphate isomerase 1 [Source:NCBI gene;Acc:396435]	Metabolism;Metabolism;Metabolism;Metabolism;Metabolism;Metabolism	Global and overview maps;Global and overview maps;Carbohydrate metabolism;Global and overview maps;Carbohydrate metabolism;Carbohydrate metabolism	ko01100//Metabolic pathways;ko01200//Carbon metabolism;ko00562//Inositol phosphate metabolism;ko01230//Biosynthesis of amino acids;ko00010//Glycolysis / Gluconeogenesis;ko00051//Fructose and mannose metabolism	K01803;K01803;K01803;K01803;K01803;K01803	GO:0005737//cytoplasm;GO:0005829//cytosol	GO:0003824//catalytic activity;GO:0004807//triose-phosphate isomerase activity;GO:0008929//methylglyoxal synthase activity;GO:0016829//lyase activity;GO:0016853//isomerase activity;GO:0031625//ubiquitin protein ligase binding;GO:0042803//protein homodimerization activity	GO:0006006//glucose metabolic process;GO:0006094//gluconeogenesis;GO:0006096//glycolytic process;GO:0007275//multicellular organism development;GO:0019242//methylglyoxal biosynthetic process;GO:0019563//glycerol catabolic process;GO:0019682//glyceraldehyde-3-phosphate metabolic process;GO:0046166//glyceraldehyde-3-phosphate biosynthetic process
6	ENSGALG00000038536	SH3BGRL3	3.50819	1.29505	1.43772	4.02913e-160	8.93097e-156	SH3BGRL3	SH3 domain binding glutamate rich protein like 3 [Source:NCBI gene;Acc:768795]	-	-	-	-	GO:0005623//cell;GO:0016604//nuclear body	GO:0009055//electron transfer activity;GO:0015035//protein disulfide oxidoreductase activity	GO:0022900//electron transport chain;GO:0045454//cell redox homeostasis;GO:0055114//oxidation-reduction process
6	ENSGALG00000032730	NOP56	2.18226	0.810953	1.42813	1.11078e-153	2.46215e-149	NOP56	NOP56 ribonucleoprotein [Source:NCBI gene;Acc:426574]	Genetic Information Processing	Translation	ko03008//Ribosome biogenesis in eukaryotes	K14564	GO:0001650//fibrillar center;GO:0005732//small nucleolar ribonucleoprotein complex;GO:0031428//box C/D snoRNP complex;GO:0032040//small-subunit processome;GO:0070761//pre-snoRNP complex	GO:0030515//snoRNA binding;GO:1990226//histone methyltransferase binding	-
6	ENSGALG00000028037	FOS	21.4116	7.9642	1.42679	6.39715e-237	1.41799e-232	FOS	Fos proto-oncogene, AP-1 transcription factor subunit [Source:NCBI gene;Acc:396512]	Environmental Information Processing;Human Diseases;Cellular Processes;Organismal Systems;Human Diseases	Signal transduction;Infectious diseases;Cell growth and death;Immune system;Infectious diseases	ko04010//MAPK signaling pathway;ko05168//Herpes simplex infection;ko04210//Apoptosis;ko04620//Toll-like receptor signaling pathway;ko05132//Salmonella infection	K04379;K04379;K04379;K04379;K04379	GO:0005634//nucleus;GO:0005654//nucleoplasm;GO:0005667//transcription factor complex;GO:0005737//cytoplasm;GO:0005783//endoplasmic reticulum;GO:0005829//cytosol;GO:0032993//protein-DNA complex;GO:0035976//transcription factor AP-1 complex	GO:0000978//RNA polymerase II proximal promoter sequence-specific DNA binding;GO:0000979//RNA polymerase II core promoter sequence-specific DNA binding;GO:0001102//RNA polymerase II activating transcription factor binding;GO:0001228//DNA-binding transcription activator activity, RNA polymerase II-specific;GO:0003677//DNA binding;GO:0003682//chromatin binding;GO:0003700//DNA-binding transcription …	GO:0006355//regulation of transcription, DNA-templated;GO:0006357//regulation of transcription by RNA polymerase II;GO:0007179//transforming growth factor beta receptor signaling pathway;GO:0007399//nervous system development;GO:0010468//regulation of gene expression;GO:0031668//cellular response to extracellular stimulus;GO:0034614//cellular response to reactive oxygen species;GO:0035914//skelet…
6	ENSGALG00000023199	HNRNPDL	6.61375	2.46049	1.42653	1.82739e-229	4.05059e-225	HNRNPDL	heterogeneous nuclear ribonucleoprotein D like [Source:NCBI gene;Acc:422601]	-	-	-	-	GO:0005634//nucleus;GO:0005654//nucleoplasm;GO:0005737//cytoplasm;GO:1990904//ribonucleoprotein complex	GO:0003676//nucleic acid binding;GO:0003677//DNA binding;GO:0003723//RNA binding;GO:0008143//poly(A) binding;GO:0034046//poly(G) binding;GO:0043565//sequence-specific DNA binding;GO:1990837//sequence-specific double-stranded DNA binding	-
6	ENSGALG00000012529	EIF3D	3.4815	1.30539	1.41523	1.24728e-158	2.76473e-154	EIF3D	eukaryotic translation initiation factor 3 subunit D [Source:NCBI gene;Acc:771356]	Genetic Information Processing	Translation	ko03013//RNA transport	K03251	GO:0005737//cytoplasm;GO:0005852//eukaryotic translation initiation factor 3 complex;GO:0016282//eukaryotic 43S preinitiation complex;GO:0033290//eukaryotic 48S preinitiation complex;GO:0071541//eukaryotic translation initiation factor 3 complex, eIF3m	GO:0003723//RNA binding;GO:0003743//translation initiation factor activity;GO:0098808//mRNA cap binding	GO:0001732//formation of cytoplasmic translation initiation complex;GO:0002183//cytoplasmic translational initiation;GO:0002191//cap-dependent translational initiation;GO:0006412//translation;GO:0006413//translational initiation;GO:0045727//positive regulation of translation;GO:0075522//IRES-dependent viral translational initiation;GO:0075525//viral translational termination-reinitiation;GO:19024…
6	ENSGALG00000054971	ARHGAP30	4.59325	1.73988	1.40053	1.40421e-220	3.11258e-216	ARHGAP30	Rho GTPase activating protein 30 [Source:NCBI gene;Acc:101749378]	-	-	-	-	-	-	GO:0007165//signal transduction
6	ENSGALG00000036850	DNAJA4	2.2842	0.871729	1.38974	7.00317e-134	1.55232e-129	DNAJA4	DnaJ heat shock protein family (Hsp40) member A4 [Source:NCBI gene;Acc:415360]	-	-	-	-	GO:0005829//cytosol;GO:0016020//membrane	GO:0005524//ATP binding;GO:0031072//heat shock protein binding;GO:0046872//metal ion binding;GO:0051082//unfolded protein binding;GO:0051087//chaperone binding	GO:0006457//protein folding;GO:0009408//response to heat;GO:0042026//protein refolding;GO:0090084//negative regulation of inclusion body assembly
6	ENSGALG00000005749	COX4I2	6.68263	2.55729	1.3858	2.51131e-219	5.56657e-215	COX4I2	cytochrome c oxidase subunit 4I2 [Source:NCBI gene;Acc:415826]	Metabolism;Metabolism;Organismal Systems	Global and overview maps;Energy metabolism;Circulatory system	ko01100//Metabolic pathways;ko00190//Oxidative phosphorylation;ko04260//Cardiac muscle contraction	K02263;K02263;K02263	GO:0005634//nucleus;GO:0005739//mitochondrion;GO:0005743//mitochondrial inner membrane;GO:0005751//mitochondrial respiratory chain complex IV;GO:0016020//membrane;GO:0016021//integral component of membrane;GO:0031966//mitochondrial membrane	GO:0004129//cytochrome-c oxidase activity	GO:0006123//mitochondrial electron transport, cytochrome c to oxygen;GO:1902600//proton transmembrane transport
6	ENSGALG00000000990	SRSF6	3.00974	1.15647	1.37991	5.91543e-170	1.31121e-165	SRSF6	serine and arginine rich splicing factor 6 [Source:NCBI gene;Acc:419116]	Human Diseases;Genetic Information Processing	Infectious diseases;Transcription	ko05168//Herpes simplex infection;ko03040//Spliceosome	K12893;K12893	GO:0005634//nucleus;GO:0016607//nuclear speck	GO:0003676//nucleic acid binding;GO:0003723//RNA binding;GO:0036002//pre-mRNA binding	GO:0000380//alternative mRNA splicing, via spliceosome;GO:0000381//regulation of alternative mRNA splicing, via spliceosome;GO:0006376//mRNA splice site selection;GO:0010837//regulation of keratinocyte proliferation;GO:0045292//mRNA cis splicing, via spliceosome;GO:0045617//negative regulation of keratinocyte differentiation;GO:0048025//negative regulation of mRNA splicing, via spliceosome;GO:006…
6	ENSGALG00000007528	TCERG1	2.13102	0.820706	1.37661	5.3028e-133	1.17542e-128	TCERG1	transcription elongation regulator 1 [Source:NCBI gene;Acc:416349]	Genetic Information Processing	Transcription	ko03040//Spliceosome	K12824	GO:0005634//nucleus;GO:0005654//nucleoplasm	GO:0001103//RNA polymerase II repressing transcription factor binding;GO:0003714//transcription corepressor activity;GO:0005515//protein binding;GO:0042802//identical protein binding	GO:0000122//negative regulation of transcription by RNA polymerase II
6	ENSGALG00000041857	ZC3H15	2.05915	0.799192	1.36543	7.62458e-141	1.69007e-136	ZC3H15	zinc finger CCCH-type containing 15 [Source:NCBI gene;Acc:423992]	-	-	-	-	GO:0005730//nucleolus;GO:0005829//cytosol	GO:0046872//metal ion binding	GO:0002181//cytoplasmic translation;GO:0019221//cytokine-mediated signaling pathway;GO:0043547//positive regulation of GTPase activity
6	ENSGALG00000014555	C1H12ORF57	3.67629	1.4346	1.3576	5.78502e-156	1.28231e-151	C1H12ORF57	chromosome 1 open reading frame, human C12orf57 [Source:NCBI gene;Acc:771099]	-	-	-	-	GO:0005737//cytoplasm;GO:0016607//nuclear speck	-	GO:0009791//post-embryonic development;GO:0014819//regulation of skeletal muscle contraction;GO:0021540//corpus callosum morphogenesis;GO:0021678//third ventricle development;GO:0036343//psychomotor behavior;GO:0048593//camera-type eye morphogenesis;GO:0050890//cognition
6	ENSGALG00000041422	EGLN1	4.77128	1.86758	1.35321	1.7977e-190	3.98478e-186	EGLN1	egl-9 family hypoxia inducible factor 1 [Source:NCBI gene;Acc:768374]	-	-	-	-	GO:0005737//cytoplasm;GO:0005829//cytosol;GO:0014069//postsynaptic density;GO:0098978//glutamatergic synapse	GO:0005506//iron ion binding;GO:0008198//ferrous iron binding;GO:0016491//oxidoreductase activity;GO:0016705//oxidoreductase activity, acting on paired donors, with incorporation or reduction of molecular oxygen;GO:0016706//oxidoreductase activity, acting on paired donors, with incorporation or reduction of molecular oxygen, 2-oxoglutarate as one donor, and incorporation of one atom each of oxyge…	GO:0001666//response to hypoxia;GO:0006879//cellular iron ion homeostasis;GO:0018401//peptidyl-proline hydroxylation to 4-hydroxy-L-proline;GO:0032364//oxygen homeostasis;GO:0043433//negative regulation of DNA-binding transcription factor activity;GO:0045765//regulation of angiogenesis;GO:0045944//positive regulation of transcription by RNA polymerase II;GO:0055008//cardiac muscle tissue morphoge…
6	ENSGALG00000029500	ND5	35.7914	14.018	1.35233	1.47667e-223	3.27318e-219	ND5	NADH dehydrogenase subunit 5 [Source:NCBI gene;Acc:807642]	Metabolism;Metabolism	Global and overview maps;Energy metabolism	ko01100//Metabolic pathways;ko00190//Oxidative phosphorylation	K03883;K03883	GO:0005739//mitochondrion;GO:0005743//mitochondrial inner membrane;GO:0005747//mitochondrial respiratory chain complex I;GO:0016020//membrane;GO:0016021//integral component of membrane;GO:0070469//respiratory chain	GO:0003954//NADH dehydrogenase activity;GO:0008137//NADH dehydrogenase (ubiquinone) activity	GO:0042773//ATP synthesis coupled electron transport;GO:0055114//oxidation-reduction process
6	ENSGALG00000042875	HMGB1	4.43022	1.73803	1.34992	1.12063e-185	2.48399e-181	HMGB1	high mobility group box 1 [Source:NCBI gene;Acc:395724]	Cellular Processes;Cellular Processes;Genetic Information Processing	Cell growth and death;Transport and catabolism;Replication and repair	ko04217//Necroptosis;ko04140//Autophagy - animal;ko03410//Base excision repair	K10802;K10802;K10802	GO:0000790//nuclear chromatin;GO:0000793//condensed chromosome;GO:0005576//extracellular region;GO:0005615//extracellular space;GO:0005623//cell;GO:0005634//nucleus;GO:0005694//chromosome;GO:0005737//cytoplasm;GO:0005769//early endosome;GO:0009986//cell surface;GO:0017053//transcriptional repressor complex;GO:0035868//alphav-beta3 integrin-HMGB1 complex;GO:0043005//neuron projection	GO:0000400//four-way junction DNA binding;GO:0000405//bubble DNA binding;GO:0001530//lipopolysaccharide binding;GO:0001786//phosphatidylserine binding;GO:0003677//DNA binding;GO:0003684//damaged DNA binding;GO:0003690//double-stranded DNA binding;GO:0003713//transcription coactivator activity;GO:0003725//double-stranded RNA binding;GO:0003727//single-stranded RNA binding;GO:0005125//cytokine acti…	GO:0000122//negative regulation of transcription by RNA polymerase II;GO:0001654//eye development;GO:0001773//myeloid dendritic cell activation;GO:0001934//positive regulation of protein phosphorylation;GO:0001935//endothelial cell proliferation;GO:0002218//activation of innate immune response;GO:0002270//plasmacytoid dendritic cell activation;GO:0002281//macrophage activation involved in immune …
6	ENSGALG00000014948	HMGCR	3.15882	1.23994	1.34912	4.56497e-173	1.01187e-168	HMGCR	3-hydroxy-3-methylglutaryl-CoA reductase [Source:NCBI gene;Acc:395145]	Metabolism;Metabolism	Global and overview maps;Metabolism of terpenoids and polyketides	ko01100//Metabolic pathways;ko00900//Terpenoid backbone biosynthesis	K00021;K00021	GO:0005778//peroxisomal membrane;GO:0005783//endoplasmic reticulum;GO:0005789//endoplasmic reticulum membrane;GO:0016020//membrane;GO:0016021//integral component of membrane	GO:0004420//hydroxymethylglutaryl-CoA reductase (NADPH) activity;GO:0016491//oxidoreductase activity;GO:0016616//oxidoreductase activity, acting on the CH-OH group of donors, NAD or NADP as acceptor;GO:0042282//hydroxymethylglutaryl-CoA reductase activity;GO:0050661//NADP binding;GO:0050662//coenzyme binding;GO:0070402//NADPH binding	GO:0006695//cholesterol biosynthetic process;GO:0008299//isoprenoid biosynthetic process;GO:0008542//visual learning;GO:0015936//coenzyme A metabolic process;GO:0016126//sterol biosynthetic process;GO:0042177//negative regulation of protein catabolic process;GO:0043407//negative regulation of MAP kinase activity;GO:0050709//negative regulation of protein secretion;GO:0051262//protein tetramerizat…
6	ENSGALG00000048029	ENSGALG00000048029	3.83564	1.50727	1.34753	1.41799e-136	3.14311e-132	-	-	-	-	-	-	-	-	-
6	ENSGALG00000004571	PPP1CC	2.31624	0.911371	1.34568	5.27054e-115	1.16827e-110	PPP1CC	protein phosphatase 1 catalytic subunit gamma [Source:NCBI gene;Acc:416872]	Cellular Processes;Cellular Processes;Human Diseases;Cellular Processes;Organismal Systems;Organismal Systems;Organismal Systems;Cellular Processes;Genetic Information Processing	Cell motility;Cellular community - eukaryotes;Infectious diseases;Cell growth and death;Circulatory system;Endocrine system;Circulatory system;Cell growth and death;Translation	ko04810//Regulation of actin cytoskeleton;ko04510//Focal adhesion;ko05168//Herpes simplex infection;ko04218//Cellular senescence;ko04261//Adrenergic signaling in cardiomyocytes;ko04910//Insulin signaling pathway;ko04270//Vascular smooth muscle contraction;ko04114//Oocyte meiosis;ko03015//mRNA surveillance pathway	K06269;K06269;K06269;K06269;K06269;K06269;K06269;K06269;K06269	GO:0000164//protein phosphatase type 1 complex;GO:0000784//nuclear chromosome, telomeric region;GO:0005634//nucleus;GO:0005730//nucleolus;GO:0005737//cytoplasm;GO:0005739//mitochondrion;GO:0005741//mitochondrial outer membrane;GO:0032991//protein-containing complex;GO:0072357//PTW/PP1 phosphatase complex	GO:0004721//phosphoprotein phosphatase activity;GO:0004722//protein serine/threonine phosphatase activity;GO:0016787//hydrolase activity;GO:0016791//phosphatase activity;GO:0019901//protein kinase binding;GO:0046872//metal ion binding;GO:0047485//protein N-terminus binding	GO:0006470//protein dephosphorylation;GO:0032922//circadian regulation of gene expression;GO:0042752//regulation of circadian rhythm;GO:0043153//entrainment of circadian clock by photoperiod;GO:0046822//regulation of nucleocytoplasmic transport
6	ENSGALG00000025915	ARRDC3	6.67289	2.62564	1.34564	2.23962e-207	4.96434e-203	ARRDC3	arrestin domain containing 3 [Source:NCBI gene;Acc:427107]	-	-	-	-	GO:0005768//endosome;GO:0005886//plasma membrane	GO:0031699//beta-3 adrenergic receptor binding	GO:0001659//temperature homeostasis;GO:0031651//negative regulation of heat generation;GO:0043588//skin development;GO:0051443//positive regulation of ubiquitin-protein transferase activity;GO:0060613//fat pad development;GO:0071878//negative regulation of adenylate cyclase-activating adrenergic receptor signaling pathway;GO:0090327//negative regulation of locomotion involved in locomotory behavi…
6	ENSGALG00000011475	RPL37A	55.2487	21.8875	1.33583	1.8935e-241	4.19712e-237	RPL37A	ribosomal protein L37a [Source:NCBI gene;Acc:769981]	Genetic Information Processing	Translation	ko03010//Ribosome	K02921	GO:0005622//intracellular;GO:0005634//nucleus;GO:0005654//nucleoplasm;GO:0005662//DNA replication factor A complex;GO:0005840//ribosome;GO:0035861//site of double-strand break;GO:0043596//nuclear replication fork	GO:0003735//structural constituent of ribosome;GO:0005524//ATP binding;GO:0008094//DNA-dependent ATPase activity;GO:0036310//annealing helicase activity;GO:0046872//metal ion binding	GO:0000733//DNA strand renaturation;GO:0006259//DNA metabolic process;GO:0006281//DNA repair;GO:0006357//regulation of transcription by RNA polymerase II;GO:0006412//translation;GO:0006974//cellular response to DNA damage stimulus;GO:0031297//replication fork processing;GO:0036292//DNA rewinding;GO:0048478//replication fork protection
6	ENSGALG00000011514	SLC25A3	3.11211	1.23591	1.33232	2.03293e-177	4.5062e-173	SLC25A3	solute carrier family 25 member 3 [Source:NCBI gene;Acc:417924]	-	-	-	-	GO:0005739//mitochondrion;GO:0016020//membrane;GO:0016021//integral component of membrane;GO:0031305//integral component of mitochondrial inner membrane	GO:0005315//inorganic phosphate transmembrane transporter activity;GO:0022857//transmembrane transporter activity;GO:0044877//protein-containing complex binding	GO:0035435//phosphate ion transmembrane transport;GO:0055085//transmembrane transport
6	ENSGALG00000036229	ND4	34.0757	13.5678	1.32856	4.66511e-216	1.03407e-211	ND4	NADH dehydrogenase subunit 4 [Source:NCBI gene;Acc:807643]	Metabolism;Metabolism	Global and overview maps;Energy metabolism	ko01100//Metabolic pathways;ko00190//Oxidative phosphorylation	K03881;K03881	GO:0005739//mitochondrion;GO:0005747//mitochondrial respiratory chain complex I;GO:0016020//membrane;GO:0016021//integral component of membrane;GO:0031966//mitochondrial membrane;GO:0070469//respiratory chain	GO:0003954//NADH dehydrogenase activity;GO:0008137//NADH dehydrogenase (ubiquinone) activity;GO:0048039//ubiquinone binding	GO:0006120//mitochondrial electron transport, NADH to ubiquinone;GO:0009060//aerobic respiration;GO:0015990//electron transport coupled proton transport;GO:0042773//ATP synthesis coupled electron transport;GO:0055114//oxidation-reduction process
6	ENSGALG00000002990	PRELID1	2.97479	1.18504	1.32786	1.57896e-168	3.49992e-164	PRELID1	PRELI domain containing 1 [Source:NCBI gene;Acc:395819]	-	-	-	-	GO:0005654//nucleoplasm;GO:0005739//mitochondrion;GO:0005758//mitochondrial intermembrane space;GO:0032991//protein-containing complex	GO:1990050//phosphatidic acid transporter activity	GO:0010917//negative regulation of mitochondrial membrane potential;GO:0010950//positive regulation of endopeptidase activity;GO:0015914//phospholipid transport;GO:0043066//negative regulation of apoptotic process;GO:0045580//regulation of T cell differentiation;GO:0051881//regulation of mitochondrial membrane potential;GO:0070234//positive regulation of T cell apoptotic process;GO:0090201//negat…
6	ENSGALG00000023294	RPLP0	13.4012	5.35343	1.32383	9.92748e-186	2.20053e-181	RPLP0	ribosomal protein lateral stalk subunit P0 [Source:NCBI gene;Acc:395835]	Genetic Information Processing	Translation	ko03010//Ribosome	K02941	GO:0005622//intracellular;GO:0005634//nucleus;GO:0005737//cytoplasm;GO:0005783//endoplasmic reticulum;GO:0005829//cytosol;GO:0005840//ribosome;GO:0014069//postsynaptic density;GO:0022625//cytosolic large ribosomal subunit;GO:0030425//dendrite;GO:0036464//cytoplasmic ribonucleoprotein granule;GO:0098794//postsynapse;GO:1990904//ribonucleoprotein complex	GO:0003735//structural constituent of ribosome;GO:0070180//large ribosomal subunit rRNA binding	GO:0000027//ribosomal large subunit assembly;GO:0002181//cytoplasmic translation;GO:0042254//ribosome biogenesis;GO:0071353//cellular response to interleukin-4
6	ENSGALG00000000122	GNB2L1	33.5859	13.4252	1.32291	1.21897e-210	2.70197e-206	GNB2L1	receptor for activated C kinase 1 [Source:NCBI gene;Acc:417044]	-	-	-	-	GO:0001891//phagocytic cup;GO:0005634//nucleus;GO:0005654//nucleoplasm;GO:0005737//cytoplasm;GO:0005739//mitochondrion;GO:0005829//cytosol;GO:0005840//ribosome;GO:0005886//plasma membrane;GO:0016020//membrane;GO:0022627//cytosolic small ribosomal subunit;GO:0030425//dendrite;GO:0030496//midbody;GO:0042995//cell projection;GO:0043005//neuron projection;GO:0043025//neuronal cell body;GO:0043204//pe…	GO:0005080//protein kinase C binding;GO:0005515//protein binding;GO:0008200//ion channel inhibitor activity;GO:0008656//cysteine-type endopeptidase activator activity involved in apoptotic process;GO:0019899//enzyme binding;GO:0019903//protein phosphatase binding;GO:0030292//protein tyrosine kinase inhibitor activity;GO:0030332//cyclin binding;GO:0030971//receptor tyrosine kinase binding;GO:00355…	GO:0001934//positive regulation of protein phosphorylation;GO:0006412//translation;GO:0006919//activation of cysteine-type endopeptidase activity involved in apoptotic process;GO:0007165//signal transduction;GO:0010629//negative regulation of gene expression;GO:0016567//protein ubiquitination;GO:0030178//negative regulation of Wnt signaling pathway;GO:0030308//negative regulation of cell growth;G…
6	ENSGALG00000015791	AKIRIN2	4.68338	1.87287	1.3223	7.66124e-211	1.69819e-206	AKIRIN2	akirin 2 [Source:NCBI gene;Acc:421821]	-	-	-	-	GO:0005634//nucleus;GO:0005654//nucleoplasm	GO:0019899//enzyme binding	GO:0009792//embryo development ending in birth or egg hatching;GO:0032496//response to lipopolysaccharide;GO:0032755//positive regulation of interleukin-6 production;GO:0045944//positive regulation of transcription by RNA polymerase II
6	ENSGALG00000009305	TM7SF2	2.70681	1.08745	1.31565	5.45778e-158	1.20977e-153	TM7SF2	transmembrane 7 superfamily member 2 [Source:NCBI gene;Acc:396285]	-	-	-	-	GO:0005634//nucleus;GO:0005635//nuclear envelope;GO:0005637//nuclear inner membrane;GO:0005737//cytoplasm;GO:0005789//endoplasmic reticulum membrane;GO:0016020//membrane;GO:0016021//integral component of membrane;GO:0031965//nuclear membrane	GO:0016628//oxidoreductase activity, acting on the CH-CH group of donors, NAD or NADP as acceptor;GO:0050613//delta14-sterol reductase activity;GO:0070087//chromo shadow domain binding;GO:0070402//NADPH binding	GO:0006695//cholesterol biosynthetic process;GO:0016126//sterol biosynthetic process;GO:0030223//neutrophil differentiation;GO:0055114//oxidation-reduction process
6	ENSGALG00000010839	SPCS3	4.77434	1.91985	1.31431	1.43055e-183	3.17096e-179	SPCS3	signal peptidase complex subunit 3 [Source:NCBI gene;Acc:396234]	Genetic Information Processing	Folding, sorting and degradation	ko03060//Protein export	K12948	GO:0005783//endoplasmic reticulum;GO:0005787//signal peptidase complex;GO:0005789//endoplasmic reticulum membrane;GO:0016020//membrane;GO:0016021//integral component of membrane;GO:0031090//organelle membrane;GO:0043231//intracellular membrane-bounded organelle	GO:0008233//peptidase activity;GO:0016787//hydrolase activity	GO:0006465//signal peptide processing;GO:0006508//proteolysis;GO:0045047//protein targeting to ER
6	ENSGALG00000035677	RPL35	34.1817	13.7521	1.31357	7.09561e-204	1.57281e-199	RPL35	ribosomal protein L35 [Source:NCBI gene;Acc:374133]	Genetic Information Processing	Translation	ko03010//Ribosome	K02918	GO:0005622//intracellular;GO:0005840//ribosome;GO:0022625//cytosolic large ribosomal subunit	GO:0003729//mRNA binding;GO:0003735//structural constituent of ribosome	GO:0000463//maturation of LSU-rRNA from tricistronic rRNA transcript (SSU-rRNA, 5.8S rRNA, LSU-rRNA);GO:0006412//translation
6	ENSGALG00000003532	DDX5	36.6716	14.7541	1.31355	2.95533e-214	6.55079e-210	DDX5	DEAD-box helicase 5 [Source:NCBI gene;Acc:395629]	Genetic Information Processing	Transcription	ko03040//Spliceosome	K12823	GO:0005634//nucleus;GO:0005730//nucleolus;GO:0071013//catalytic step 2 spliceosome;GO:1990904//ribonucleoprotein complex	GO:0000166//nucleotide binding;GO:0003676//nucleic acid binding;GO:0003724//RNA helicase activity;GO:0003730//mRNA 3'-UTR binding;GO:0004386//helicase activity;GO:0005524//ATP binding;GO:0016787//hydrolase activity;GO:0035500//MH2 domain binding;GO:0036002//pre-mRNA binding;GO:0043021//ribonucleoprotein complex binding;GO:0046332//SMAD binding;GO:0050681//androgen receptor binding;GO:0070412//R-S…	GO:0000122//negative regulation of transcription by RNA polymerase II;GO:0000380//alternative mRNA splicing, via spliceosome;GO:0000381//regulation of alternative mRNA splicing, via spliceosome;GO:0000956//nuclear-transcribed mRNA catabolic process;GO:0001837//epithelial to mesenchymal transition;GO:0006357//regulation of transcription by RNA polymerase II;GO:0009299//mRNA transcription;GO:003050…
6	ENSGALG00000011229	SERBP1	8.97803	3.63801	1.30325	4.11762e-206	9.12711e-202	SERBP1	SERPINE1 mRNA binding protein 1 [Source:NCBI gene;Acc:424706]	-	-	-	-	GO:0005634//nucleus;GO:0005737//cytoplasm;GO:0005829//cytosol	GO:0003723//RNA binding;GO:0003730//mRNA 3'-UTR binding;GO:0032183//SUMO binding	GO:0030578//PML body organization
6	ENSGALG00000028937	TIMM13	2.30234	0.934582	1.30071	5.09162e-165	1.12861e-160	TIMM13	translocase of inner mitochondrial membrane 13 [Source:NCBI gene;Acc:100859352]	-	-	-	-	GO:0001650//fibrillar center;GO:0005739//mitochondrion;GO:0005743//mitochondrial inner membrane;GO:0005758//mitochondrial intermembrane space;GO:0042719//mitochondrial intermembrane space protein transporter complex	GO:0008565//protein transporter activity;GO:0046872//metal ion binding	GO:0015031//protein transport;GO:0045039//protein import into mitochondrial inner membrane;GO:0072321//chaperone-mediated protein transport
6	ENSGALG00000049408	HIST1H2B8	4.28473	1.74845	1.29313	1.02208e-174	2.26554e-170	HIST1H2B8	histone cluster 1, H2B-VIII [Source:NCBI gene;Acc:427886]	-	-	-	-	GO:0000786//nucleosome;GO:0005634//nucleus;GO:0005694//chromosome	GO:0003677//DNA binding;GO:0046982//protein heterodimerization activity	GO:0006334//nucleosome assembly
6	ENSGALG00000008677	VIM	4.59369	1.87893	1.28974	7.06152e-131	1.56526e-126	VIM	vimentin [Source:NCBI gene;Acc:420519]	-	-	-	-	GO:0005623//cell;GO:0005737//cytoplasm;GO:0005777//peroxisome;GO:0005829//cytosol;GO:0005844//polysome;GO:0005856//cytoskeleton;GO:0005882//intermediate filament;GO:0005886//plasma membrane;GO:0031252//cell leading edge;GO:0042995//cell projection;GO:0043005//neuron projection;GO:0045335//phagocytic vesicle;GO:1990904//ribonucleoprotein complex	GO:0003725//double-stranded RNA binding;GO:0005198//structural molecule activity;GO:0005200//structural constituent of cytoskeleton;GO:0005212//structural constituent of eye lens;GO:0019904//protein domain specific binding;GO:0042802//identical protein binding;GO:0097110//scaffold protein binding;GO:1990254//keratin filament binding	GO:0010628//positive regulation of gene expression;GO:0010977//negative regulation of neuron projection development;GO:0014002//astrocyte development;GO:0032967//positive regulation of collagen biosynthetic process;GO:0043488//regulation of mRNA stability;GO:0045103//intermediate filament-based process;GO:0045109//intermediate filament organization;GO:0045727//positive regulation of translation;G…
6	ENSGALG00000004588	RPS14	49.5315	20.3784	1.2813	3.68627e-226	8.17099e-222	RPS14	ribosomal protein S14 [Source:NCBI gene;Acc:416275]	Genetic Information Processing	Translation	ko03010//Ribosome	K02955	GO:0005730//nucleolus;GO:0005840//ribosome;GO:0014069//postsynaptic density;GO:0022627//cytosolic small ribosomal subunit	GO:0003735//structural constituent of ribosome;GO:0045182//translation regulator activity;GO:0048027//mRNA 5'-UTR binding;GO:0070181//small ribosomal subunit rRNA binding	GO:0000028//ribosomal small subunit assembly;GO:0000122//negative regulation of transcription by RNA polymerase II;GO:0000462//maturation of SSU-rRNA from tricistronic rRNA transcript (SSU-rRNA, 5.8S rRNA, LSU-rRNA);GO:0006412//translation;GO:0006417//regulation of translation;GO:0030218//erythrocyte differentiation
6	ENSGALG00000002157	RPS17	69.8475	29.1327	1.26157	6.83973e-243	1.51609e-238	RPS17	ribosomal protein S17 [Source:NCBI gene;Acc:374053]	Genetic Information Processing	Translation	ko03010//Ribosome	K02962	GO:0005622//intracellular;GO:0005840//ribosome;GO:0022627//cytosolic small ribosomal subunit;GO:0045202//synapse	GO:0003735//structural constituent of ribosome	GO:0006364//rRNA processing;GO:0006412//translation;GO:0034101//erythrocyte homeostasis;GO:0042274//ribosomal small subunit biogenesis
6	ENSGALG00000009286	ATP5MC3	3.12209	1.30341	1.26023	1.98041e-161	4.38978e-157	ATP5MC3	ATP synthase membrane subunit c locus 3 [Source:NCBI gene;Acc:424142]	Metabolism;Metabolism	Global and overview maps;Energy metabolism	ko01100//Metabolic pathways;ko00190//Oxidative phosphorylation	K02128;K02128	GO:0000276//mitochondrial proton-transporting ATP synthase complex, coupling factor F(o);GO:0016020//membrane;GO:0016021//integral component of membrane;GO:0033177//proton-transporting two-sector ATPase complex, proton-transporting domain;GO:0045263//proton-transporting ATP synthase complex, coupling factor F(o)	GO:0008289//lipid binding;GO:0015078//proton transmembrane transporter activity;GO:0046933//proton-transporting ATP synthase activity, rotational mechanism	GO:0006811//ion transport;GO:0015986//ATP synthesis coupled proton transport;GO:0015991//ATP hydrolysis coupled proton transport
6	ENSGALG00000027262	CAB39	2.13859	0.894037	1.25825	2.88994e-126	6.40583e-122	CAB39	calcium binding protein 39 [Source:NCBI gene;Acc:424830]	Environmental Information Processing	Signal transduction	ko04150//mTOR signaling pathway	K08272	-	GO:0004674//protein serine/threonine kinase activity;GO:0019900//kinase binding;GO:0030295//protein kinase activator activity;GO:0043539//protein serine/threonine kinase activator activity	GO:0010800//positive regulation of peptidyl-threonine phosphorylation;GO:0018105//peptidyl-serine phosphorylation;GO:0023014//signal transduction by protein phosphorylation;GO:0032147//activation of protein kinase activity;GO:0035556//intracellular signal transduction;GO:0071902//positive regulation of protein serine/threonine kinase activity
6	ENSGALG00000001634	RPL23	64.589	27.0147	1.25755	8.3296e-248	1.84634e-243	RPL23	ribosomal protein L23 [Source:NCBI gene;Acc:420001]	Genetic Information Processing	Translation	ko03010//Ribosome	K02894	GO:0005654//nucleoplasm;GO:0005730//nucleolus;GO:0005737//cytoplasm;GO:0005840//ribosome;GO:0022625//cytosolic large ribosomal subunit;GO:0032991//protein-containing complex	GO:0001223//transcription coactivator binding;GO:0003735//structural constituent of ribosome;GO:0031625//ubiquitin protein ligase binding;GO:0070180//large ribosomal subunit rRNA binding;GO:1990948//ubiquitin ligase inhibitor activity	GO:0000122//negative regulation of transcription by RNA polymerase II;GO:0006412//translation;GO:0008284//positive regulation of cell proliferation;GO:0010628//positive regulation of gene expression;GO:0032986//protein-DNA complex disassembly;GO:0050821//protein stabilization;GO:0071157//negative regulation of cell cycle arrest;GO:0071158//positive regulation of cell cycle arrest;GO:0072717//cell…
6	ENSGALG00000009309	EIF5A2	3.65703	1.5402	1.24756	2.05815e-169	4.5621e-165	EIF5A2	eukaryotic translation initiation factor 5A [Source:NCBI gene;Acc:396545]	-	-	-	-	GO:0005634//nucleus;GO:0005643//nuclear pore;GO:0005737//cytoplasm;GO:0005783//endoplasmic reticulum;GO:0005789//endoplasmic reticulum membrane;GO:0016020//membrane;GO:0043231//intracellular membrane-bounded organelle	GO:0003723//RNA binding;GO:0003743//translation initiation factor activity;GO:0003746//translation elongation factor activity;GO:0043022//ribosome binding	GO:0006412//translation;GO:0006413//translational initiation;GO:0006414//translational elongation;GO:0006452//translational frameshifting;GO:0008284//positive regulation of cell proliferation;GO:0015031//protein transport;GO:0045901//positive regulation of translational elongation;GO:0045905//positive regulation of translational termination;GO:0051028//mRNA transport
6	ENSGALG00000039967	DDX19B	3.54999	1.49627	1.24645	7.24797e-171	1.60658e-166	DDX19B	ATP-dependent RNA helicase DDX19B [Source:NCBI gene;Acc:426504]	-	-	-	-	-	GO:0003676//nucleic acid binding;GO:0005524//ATP binding	-
6	ENSGALG00000014432	RPS20	44.2548	18.6601	1.24588	5.18587e-191	1.1495e-186	RPS20	ribosomal protein S20 [Source:NCBI gene;Acc:430990]	Genetic Information Processing	Translation	ko03010//Ribosome	K02969	GO:0005622//intracellular;GO:0005840//ribosome;GO:0015935//small ribosomal subunit;GO:0022627//cytosolic small ribosomal subunit;GO:0045202//synapse	GO:0003723//RNA binding;GO:0003735//structural constituent of ribosome	GO:0006412//translation
6	ENSGALG00000033447	H2AFV	3.14032	1.33664	1.2323	1.47407e-150	3.26741e-146	H2AFV	H2A histone family, member V [Source:NCBI gene;Acc:426617]	Cellular Processes	Cell growth and death	ko04217//Necroptosis	K11251	GO:0000786//nucleosome;GO:0000790//nuclear chromatin;GO:0005634//nucleus;GO:0005694//chromosome	GO:0003677//DNA binding;GO:0046982//protein heterodimerization activity	GO:0006325//chromatin organization
6	ENSGALG00000038667	MRPS12	2.24626	0.958439	1.22877	1.27753e-153	2.83178e-149	MRPS12	mitochondrial ribosomal protein S12 [Source:NCBI gene;Acc:770472]	Genetic Information Processing	Translation	ko03010//Ribosome	K02950	GO:0005763//mitochondrial small ribosomal subunit;GO:0005840//ribosome;GO:0015935//small ribosomal subunit	GO:0003735//structural constituent of ribosome	GO:0006412//translation
6	ENSGALG00000015751	ATP5PF	1.98238	0.855759	1.21196	3.26914e-106	7.24637e-102	ATP5PF	ATP synthase peripheral stalk subunit F6 [Source:NCBI gene;Acc:418477]	Metabolism;Metabolism	Global and overview maps;Energy metabolism	ko01100//Metabolic pathways;ko00190//Oxidative phosphorylation	K02131;K02131	GO:0000276//mitochondrial proton-transporting ATP synthase complex, coupling factor F(o);GO:0005739//mitochondrion;GO:0005743//mitochondrial inner membrane;GO:0005753//mitochondrial proton-transporting ATP synthase complex;GO:0016020//membrane	GO:0015078//proton transmembrane transporter activity;GO:0016887//ATPase activity	GO:0006811//ion transport;GO:0015986//ATP synthesis coupled proton transport
6	ENSGALG00000016691	SLC25A6	10.2034	4.46733	1.19157	8.42176e-171	1.86677e-166	SLC25A6	solute carrier family 25 member 6 [Source:NCBI gene;Acc:374072]	Environmental Information Processing;Cellular Processes;Human Diseases;Cellular Processes	Signal transduction;Cell growth and death;Infectious diseases;Cell growth and death	ko04020//Calcium signaling pathway;ko04218//Cellular senescence;ko05164//Influenza A;ko04217//Necroptosis	K05863;K05863;K05863;K05863	GO:0005739//mitochondrion;GO:0005743//mitochondrial inner membrane;GO:0016020//membrane;GO:0016021//integral component of membrane	GO:0005471//ATP:ADP antiporter activity;GO:0022857//transmembrane transporter activity	GO:0015866//ADP transport;GO:0015867//ATP transport;GO:0055085//transmembrane transport
6	ENSGALG00000012304	NFKB1	4.1304	1.81017	1.19016	3.9959e-154	8.85732e-150	NFKB1	nuclear factor kappa B subunit 1 [Source:NCBI gene;Acc:396033]	Environmental Information Processing;Human Diseases;Cellular Processes;Human Diseases;Organismal Systems;Cellular Processes;Human Diseases;Organismal Systems;Human Diseases;Organismal Systems;Organismal Systems;Organismal Systems	Signal transduction;Infectious diseases;Cell growth and death;Infectious diseases;Immune system;Cell growth and death;Endocrine and metabolic diseases;Immune system;Infectious diseases;Endocrine system;Immune system;Immune system	ko04010//MAPK signaling pathway;ko05168//Herpes simplex infection;ko04218//Cellular senescence;ko05164//Influenza A;ko04621//NOD-like receptor signaling pathway;ko04210//Apoptosis;ko04933//AGE-RAGE signaling pathway in diabetic complications;ko04620//Toll-like receptor signaling pathway;ko05132//Salmonella infection;ko04920//Adipocytokine signaling pathway;ko04622//RIG-I-like receptor signaling p…	K02580;K02580;K02580;K02580;K02580;K02580;K02580;K02580;K02580;K02580;K02580;K02580	GO:0005634//nucleus;GO:0005654//nucleoplasm;GO:0005737//cytoplasm;GO:0005739//mitochondrion;GO:0005829//cytosol	GO:0000976//transcription regulatory region sequence-specific DNA binding;GO:0000977//RNA polymerase II regulatory region sequence-specific DNA binding;GO:0000980//RNA polymerase II distal enhancer sequence-specific DNA binding;GO:0001227//DNA-binding transcription repressor activity, RNA polymerase II-specific;GO:0001228//DNA-binding transcription activator activity, RNA polymerase II-specific;G…	GO:0000122//negative regulation of transcription by RNA polymerase II;GO:0001818//negative regulation of cytokine production;GO:0006355//regulation of transcription, DNA-templated;GO:0006357//regulation of transcription by RNA polymerase II;GO:0007165//signal transduction;GO:0010629//negative regulation of gene expression;GO:0010956//negative regulation of calcidiol 1-monooxygenase activity;GO:00…
6	ENSGALG00000001452	ATP5PB	2.14669	0.950315	1.17564	1.00809e-133	2.23453e-129	ATP5PB	ATP synthase, H+ transporting, mitochondrial Fo complex subunit B1 [Source:NCBI gene;Acc:419866]	Metabolism;Metabolism	Global and overview maps;Energy metabolism	ko01100//Metabolic pathways;ko00190//Oxidative phosphorylation	K02127;K02127	GO:0000276//mitochondrial proton-transporting ATP synthase complex, coupling factor F(o)	GO:0015078//proton transmembrane transporter activity;GO:0046933//proton-transporting ATP synthase activity, rotational mechanism	GO:0015986//ATP synthesis coupled proton transport;GO:0099132//ATP hydrolysis coupled cation transmembrane transport
6	ENSGALG00000027571	ENSGALG00000027571	7.39333	3.28037	1.17236	1.34289e-205	2.97664e-201	-	histone cluster 1, H2B-VII-like 2 [Source:NCBI gene;Acc:770188]	-	-	-	-	GO:0000786//nucleosome;GO:0005634//nucleus;GO:0005694//chromosome	GO:0003677//DNA binding;GO:0046982//protein heterodimerization activity	GO:0006334//nucleosome assembly;GO:0042742//defense response to bacterium
6	ENSGALG00000053058	LAMTOR2	3.27462	1.45864	1.1667	1.16807e-169	2.58914e-165	LAMTOR2	late endosomal/lysosomal adaptor, MAPK and MTOR activator 2 [Source:NCBI gene;Acc:100859842]	Environmental Information Processing	Signal transduction	ko04150//mTOR signaling pathway	K20398	GO:0071986//Ragulator complex	GO:0005085//guanyl-nucleotide exchange factor activity;GO:0032947//protein-containing complex scaffold activity	GO:0032008//positive regulation of TOR signaling;GO:0071230//cellular response to amino acid stimulus
6	ENSGALG00000006355	SPTY2D1	3.80753	1.70121	1.1623	3.64507e-151	8.07966e-147	SPTY2D1	SPT2 chromatin protein domain containing 1 [Source:NCBI gene;Acc:423083]	-	-	-	-	GO:0005634//nucleus;GO:0005730//nucleolus	GO:0001042//RNA polymerase I core binding;GO:0003677//DNA binding;GO:0042393//histone binding	GO:0006334//nucleosome assembly;GO:0006355//regulation of transcription, DNA-templated;GO:0006360//transcription by RNA polymerase I;GO:0010847//regulation of chromatin assembly;GO:0043486//histone exchange
6	ENSGALG00000001465	RPL38	25.6748	11.5055	1.15802	5.5077e-162	1.22084e-157	RPL38	ribosomal protein L38 [Source:NCBI gene;Acc:771528]	Genetic Information Processing	Translation	ko03010//Ribosome	K02923	GO:0005622//intracellular;GO:0005840//ribosome;GO:0014069//postsynaptic density;GO:0022625//cytosolic large ribosomal subunit;GO:0033291//eukaryotic 80S initiation complex;GO:0042788//polysomal ribosome;GO:0045202//synapse	GO:0003735//structural constituent of ribosome	GO:0001501//skeletal system development;GO:0001503//ossification;GO:0002181//cytoplasmic translation;GO:0006412//translation;GO:0006417//regulation of translation;GO:0007605//sensory perception of sound;GO:0034463//90S preribosome assembly;GO:0042474//middle ear morphogenesis;GO:0048318//axial mesoderm development
6	ENSGALG00000015195	RPS15	64.3488	29.0348	1.14813	4.40828e-231	9.77139e-227	RPS15	ribosomal protein S15 [Source:NCBI gene;Acc:396448]	Genetic Information Processing	Translation	ko03010//Ribosome	K02958	GO:0005840//ribosome;GO:0015935//small ribosomal subunit;GO:0022627//cytosolic small ribosomal subunit	GO:0003723//RNA binding;GO:0003735//structural constituent of ribosome	GO:0000028//ribosomal small subunit assembly;GO:0006412//translation
6	ENSGALG00000042011	HNRNPA1	6.97087	3.17419	1.13495	4.46011e-176	9.88628e-172	HNRNPA1	heterogeneous nuclear ribonucleoprotein A1 [Source:NCBI gene;Acc:424136]	Genetic Information Processing	Transcription	ko03040//Spliceosome	K12741	GO:1990904//ribonucleoprotein complex	GO:0003676//nucleic acid binding;GO:0003723//RNA binding;GO:0003729//mRNA binding	-
6	ENSGALG00000008497	SLC38A2	6.42156	2.93476	1.12968	1.24567e-151	2.76115e-147	SLC38A2	solute carrier family 38 member 2 [Source:NCBI gene;Acc:417807]	-	-	-	-	GO:0005886//plasma membrane;GO:0005887//integral component of plasma membrane;GO:0016020//membrane;GO:0016021//integral component of membrane	GO:0015171//amino acid transmembrane transporter activity;GO:0015186//L-glutamine transmembrane transporter activity	GO:0003333//amino acid transmembrane transport;GO:0006865//amino acid transport;GO:0006868//glutamine transport
6	ENSGALG00000039455	VAPA	2.15573	0.994875	1.11559	4.56486e-113	1.01185e-108	VAPA	VAMP associated protein A [Source:NCBI gene;Acc:768928]	-	-	-	-	GO:0000139//Golgi membrane;GO:0005783//endoplasmic reticulum;GO:0005789//endoplasmic reticulum membrane;GO:0005886//plasma membrane;GO:0005923//bicellular tight junction;GO:0015630//microtubule cytoskeleton;GO:0016020//membrane;GO:0016021//integral component of membrane;GO:0031982//vesicle;GO:0048471//perinuclear region of cytoplasm	GO:0008017//microtubule binding;GO:0019904//protein domain specific binding;GO:0033149//FFAT motif binding;GO:0046982//protein heterodimerization activity	GO:0006888//ER to Golgi vesicle-mediated transport;GO:0008219//cell death;GO:0031175//neuron projection development;GO:0044791//positive regulation by host of viral release from host cell;GO:0044828//negative regulation by host of viral genome replication;GO:0044829//positive regulation by host of viral genome replication;GO:0070972//protein localization to endoplasmic reticulum;GO:0090114//COPII…
6	ENSGALG00000037353	TMEM131	4.44304	2.05865	1.10985	5.99659e-132	1.32921e-127	TMEM131	transmembrane protein 131 [Source:NCBI gene;Acc:418689]	-	-	-	-	GO:0016020//membrane;GO:0016021//integral component of membrane	-	-
6	ENSGALG00000032595	NDUFB2	2.20645	1.02334	1.10844	5.94753e-127	1.31833e-122	NDUFB2	NADH:ubiquinone oxidoreductase subunit B2 [Source:NCBI gene;Acc:418118]	Metabolism;Metabolism	Global and overview maps;Energy metabolism	ko01100//Metabolic pathways;ko00190//Oxidative phosphorylation	K03958;K03958	GO:0005743//mitochondrial inner membrane;GO:0005747//mitochondrial respiratory chain complex I	-	GO:0032981//mitochondrial respiratory chain complex I assembly
6	ENSGALG00000032930	NCL	9.6444	4.52005	1.09335	3.78584e-161	8.39169e-157	NCL	nucleolin [Source:NCBI gene;Acc:396201]	-	-	-	-	GO:0005730//nucleolus;GO:1990904//ribonucleoprotein complex	GO:0003676//nucleic acid binding;GO:0003723//RNA binding	-
6	ENSGALG00000035903	FAM46A	3.2983	1.55126	1.08828	9.74799e-120	2.16074e-115	FAM46A	family with sequence similarity 46 member A [Source:NCBI gene;Acc:421845]	-	-	-	-	-	GO:1990817//RNA adenylyltransferase activity	GO:0009617//response to bacterium
6	ENSGALG00000016739	HERC2	4.59315	2.21239	1.05388	9.27366e-144	2.0556e-139	HERC2	HECT and RLD domain containing E3 ubiquitin protein ligase 2 [Source:NCBI gene;Acc:418682]	Genetic Information Processing	Folding, sorting and degradation	ko04120//Ubiquitin mediated proteolysis	K10595	GO:0005634//nucleus;GO:0005737//cytoplasm	GO:0004842//ubiquitin-protein transferase activity;GO:0008270//zinc ion binding;GO:0016740//transferase activity;GO:0031625//ubiquitin protein ligase binding;GO:0032183//SUMO binding;GO:0046872//metal ion binding	GO:0006974//cellular response to DNA damage stimulus;GO:0007283//spermatogenesis;GO:0016567//protein ubiquitination;GO:0043161//proteasome-mediated ubiquitin-dependent protein catabolic process
6	ENSGALG00000006599	ZMYND11	2.20316	1.06202	1.05277	3.16969e-109	7.02593e-105	ZMYND11	zinc finger MYND-type containing 11 [Source:NCBI gene;Acc:420455]	-	-	-	-	GO:0005634//nucleus;GO:0005654//nucleoplasm	GO:0003690//double-stranded DNA binding;GO:0005515//protein binding;GO:0008270//zinc ion binding;GO:0035064//methylated histone binding;GO:0046872//metal ion binding	GO:0043124//negative regulation of I-kappaB kinase/NF-kappaB signaling;GO:0046329//negative regulation of JNK cascade;GO:0051607//defense response to virus;GO:2001237//negative regulation of extrinsic apoptotic signaling pathway
6	ENSGALG00000030086	ENSGALG00000030086	2.80296	1.36007	1.04327	2.47885e-120	5.49463e-116	-	ATP synthase membrane subunit c locus 2 [Source:NCBI gene;Acc:100858216]	Metabolism;Metabolism	Global and overview maps;Energy metabolism	ko01100//Metabolic pathways;ko00190//Oxidative phosphorylation	K02128;K02128	GO:0000276//mitochondrial proton-transporting ATP synthase complex, coupling factor F(o);GO:0016020//membrane;GO:0016021//integral component of membrane;GO:0033177//proton-transporting two-sector ATPase complex, proton-transporting domain;GO:0045263//proton-transporting ATP synthase complex, coupling factor F(o)	GO:0008289//lipid binding;GO:0015078//proton transmembrane transporter activity;GO:0046933//proton-transporting ATP synthase activity, rotational mechanism	GO:0006811//ion transport;GO:0015986//ATP synthesis coupled proton transport;GO:0015991//ATP hydrolysis coupled proton transport
6	ENSGALG00000002850	RASA2	2.29277	1.11727	1.03711	6.08386e-109	1.34855e-104	RASA2	RAS p21 protein activator 2 [Source:NCBI gene;Acc:424782]	Environmental Information Processing	Signal transduction	ko04010//MAPK signaling pathway	K08053	-	GO:0005096//GTPase activator activity;GO:0005543//phospholipid binding	GO:0007165//signal transduction;GO:0035556//intracellular signal transduction;GO:0043087//regulation of GTPase activity;GO:0043547//positive regulation of GTPase activity;GO:0046580//negative regulation of Ras protein signal transduction
6	ENSGALG00000008038	SF3B1	4.54836	2.21986	1.03488	1.16429e-167	2.58076e-163	SF3B1	splicing factor 3b subunit 1 [Source:NCBI gene;Acc:424056]	Genetic Information Processing	Transcription	ko03040//Spliceosome	K12828	GO:0005634//nucleus;GO:0005686//U2 snRNP;GO:0005689//U12-type spliceosomal complex;GO:0016607//nuclear speck;GO:0034693//U11/U12 snRNP;GO:0071004//U2-type prespliceosome;GO:0071005//U2-type precatalytic spliceosome;GO:0071013//catalytic step 2 spliceosome	GO:0003729//mRNA binding	GO:0000245//spliceosomal complex assembly;GO:0000398//mRNA splicing, via spliceosome
6	ENSGALG00000007863	COX7B	4.65595	2.27387	1.03393	7.5797e-149	1.68012e-144	COX7B	cytochrome c oxidase subunit 7B [Source:NCBI gene;Acc:771947]	Metabolism;Metabolism;Organismal Systems	Global and overview maps;Energy metabolism;Circulatory system	ko01100//Metabolic pathways;ko00190//Oxidative phosphorylation;ko04260//Cardiac muscle contraction	K02271;K02271;K02271	GO:0005746//mitochondrial respiratory chain;GO:0016020//membrane;GO:0016021//integral component of membrane;GO:0045277//respiratory chain complex IV	GO:0004129//cytochrome-c oxidase activity	GO:0022900//electron transport chain;GO:1902600//proton transmembrane transport
6	ENSGALG00000007093	CYTH1	4.15181	2.04002	1.02515	2.83762e-134	6.28987e-130	CYTH1	cytohesin 1 [Source:NCBI gene;Acc:422085]	Cellular Processes	Transport and catabolism	ko04144//Endocytosis	K18441	-	GO:0005086//ARF guanyl-nucleotide exchange factor activity	GO:0032012//regulation of ARF protein signal transduction
6	ENSGALG00000028872	TPT1	52.8601	25.9884	1.02431	1.43275e-152	3.17582e-148	TPT1	tumor protein, translationally-controlled 1 [Source:NCBI gene;Acc:396363]	-	-	-	-	GO:0000922//spindle pole;GO:0005615//extracellular space;GO:0005654//nucleoplasm;GO:0005737//cytoplasm;GO:0005771//multivesicular body;GO:0005829//cytosol;GO:0005881//cytoplasmic microtubule	GO:0005509//calcium ion binding;GO:0008134//transcription factor binding	GO:0019827//stem cell population maintenance;GO:2000384//negative regulation of ectoderm development
6	ENSGALG00000016433	YWHAQ	6.19315	3.10194	0.997504	1.9099e-139	4.23348e-135	YWHAQ	tyrosine 3-monooxygenase/tryptophan 5-monooxygenase activation protein theta [Source:NCBI gene;Acc:421932]	Cellular Processes;Cellular Processes	Cell growth and death;Cell growth and death	ko04110//Cell cycle;ko04114//Oocyte meiosis	K16197;K16197	GO:0005737//cytoplasm;GO:0032991//protein-containing complex	GO:0019904//protein domain specific binding;GO:0042802//identical protein binding;GO:0047485//protein N-terminus binding	GO:0006605//protein targeting;GO:0007264//small GTPase mediated signal transduction;GO:0045892//negative regulation of transcription, DNA-templated
6	ENSGALG00000038325	CORO7	2.4893	1.24821	0.995876	1.61798e-105	3.58641e-101	CORO7	coronin 7 [Source:NCBI gene;Acc:416670]	-	-	-	-	GO:0005794//Golgi apparatus;GO:0016021//integral component of membrane	GO:0005515//protein binding	GO:0007015//actin filament organization;GO:0007030//Golgi organization;GO:0016477//cell migration;GO:0030010//establishment of cell polarity
6	ENSGALG00000038635	ENSGALG00000038635	3.8546	1.94291	0.988359	6.91831e-120	1.53351e-115	-	myosin light chain 12B [Source:NCBI gene;Acc:770011]	Cellular Processes;Cellular Processes;Cellular Processes	Cell motility;Cellular community - eukaryotes;Cellular community - eukaryotes	ko04810//Regulation of actin cytoskeleton;ko04510//Focal adhesion;ko04530//Tight junction	K12757;K12757;K12757	-	GO:0005509//calcium ion binding	-
6	ENSGALG00000009328	EIF3A	2.78387	1.41038	0.981011	7.57289e-103	1.67861e-98	EIF3A	eukaryotic translation initiation factor 3 subunit A [Source:NCBI gene;Acc:423927]	Genetic Information Processing	Translation	ko03013//RNA transport	K03254	GO:0005634//nucleus;GO:0005730//nucleolus;GO:0005737//cytoplasm;GO:0005829//cytosol;GO:0005852//eukaryotic translation initiation factor 3 complex;GO:0014069//postsynaptic density;GO:0016282//eukaryotic 43S preinitiation complex;GO:0033290//eukaryotic 48S preinitiation complex;GO:0043614//multi-eIF complex;GO:0071540//eukaryotic translation initiation factor 3 complex, eIF3e;GO:0071541//eukaryoti…	GO:0003723//RNA binding;GO:0003729//mRNA binding;GO:0003743//translation initiation factor activity	GO:0001732//formation of cytoplasmic translation initiation complex;GO:0002183//cytoplasmic translational initiation;GO:0002188//translation reinitiation;GO:0006412//translation;GO:0006413//translational initiation;GO:0075522//IRES-dependent viral translational initiation;GO:0075525//viral translational termination-reinitiation
6	ENSGALG00000035325	PMAIP1	2.45315	1.26827	0.951777	1.30743e-81	2.89806e-77	PMAIP1	phorbol-12-myristate-13-acetate-induced protein 1 [Source:NCBI gene;Acc:770077]	Cellular Processes;Cellular Processes	Cell growth and death;Cell growth and death	ko04210//Apoptosis;ko04115//p53 signaling pathway	K10131;K10131	-	-	GO:0001836//release of cytochrome c from mitochondria;GO:0006915//apoptotic process;GO:0006919//activation of cysteine-type endopeptidase activity involved in apoptotic process;GO:0006974//cellular response to DNA damage stimulus
6	ENSGALG00000016231	DDX3X	11.798	6.10797	0.949773	3.42426e-136	7.59022e-132	DDX3X	DEAD-box helicase 3 X-linked [Source:NCBI gene;Acc:418567]	Organismal Systems	Immune system	ko04622//RIG-I-like receptor signaling pathway	K11594	-	GO:0000166//nucleotide binding;GO:0003676//nucleic acid binding;GO:0004386//helicase activity;GO:0005524//ATP binding;GO:0016787//hydrolase activity	-
6	ENSGALG00000045352	EIF4B	3.143	1.63941	0.938968	2.22054e-117	4.92205e-113	EIF4B	eukaryotic translation initiation factor 4B [Source:NCBI gene;Acc:100858349]	Environmental Information Processing;Genetic Information Processing	Signal transduction;Translation	ko04150//mTOR signaling pathway;ko03013//RNA transport	K03258;K03258	-	GO:0003676//nucleic acid binding;GO:0003723//RNA binding	GO:0006413//translational initiation;GO:0097010//eukaryotic translation initiation factor 4F complex assembly
6	ENSGALG00000032783	SUMO3	2.42588	1.27427	0.928836	9.30131e-144	2.06173e-139	SUMO3	small ubiquitin-like modifier 3 [Source:NCBI gene;Acc:770553]	Genetic Information Processing	Translation	ko03013//RNA transport	K12160	GO:0005634//nucleus;GO:0005737//cytoplasm;GO:0016605//PML body	GO:0005515//protein binding;GO:0019899//enzyme binding;GO:0031386//protein tag;GO:0044389//ubiquitin-like protein ligase binding	GO:0016925//protein sumoylation;GO:0043392//negative regulation of DNA binding
6	ENSGALG00000011870	HIF1A	2.32483	1.22698	0.922014	2.37691e-80	5.26865e-76	HIF1A	hypoxia inducible factor 1 subunit alpha [Source:NCBI gene;Acc:374177]	Cellular Processes;Cellular Processes	Transport and catabolism;Transport and catabolism	ko04140//Autophagy - animal;ko04137//Mitophagy - animal	K08268;K08268	GO:0005634//nucleus;GO:0005654//nucleoplasm;GO:0005667//transcription factor complex;GO:0005737//cytoplasm;GO:0005829//cytosol;GO:0016604//nuclear body;GO:0016607//nuclear speck;GO:0031514//motile cilium;GO:0032991//protein-containing complex;GO:0090575//RNA polymerase II transcription factor complex;GO:1904115//axon cytoplasm	GO:0000981//DNA-binding transcription factor activity, RNA polymerase II-specific;GO:0001228//DNA-binding transcription activator activity, RNA polymerase II-specific;GO:0002039//p53 binding;GO:0003677//DNA binding;GO:0003700//DNA-binding transcription factor activity;GO:0005515//protein binding;GO:0008134//transcription factor binding;GO:0019899//enzyme binding;GO:0019901//protein kinase binding…	GO:0001525//angiogenesis;GO:0001568//blood vessel development;GO:0001666//response to hypoxia;GO:0001755//neural crest cell migration;GO:0001837//epithelial to mesenchymal transition;GO:0001922//B-1 B cell homeostasis;GO:0001944//vasculature development;GO:0001947//heart looping;GO:0002052//positive regulation of neuroblast proliferation;GO:0002248//connective tissue replacement involved in infla…
6	ENSGALG00000002139	CSDE1	2.49741	1.33662	0.901842	3.96723e-113	8.79376e-109	CSDE1	cold shock domain containing E1 [Source:NCBI gene;Acc:419886]	-	-	-	-	GO:0005794//Golgi apparatus;GO:0005829//cytosol;GO:0005886//plasma membrane;GO:0070937//CRD-mediated mRNA stability complex	GO:0003676//nucleic acid binding	GO:0070966//nuclear-transcribed mRNA catabolic process, no-go decay
[truncated: 87 more rows]

## Sheet: Cluster 7
Target Cluster	Gene ID	Gene name	Target_Cluster_mean	Other_Cluster_mean	Log2FC	Pvalue	Qvalue	Symbol	Description	KEGG_A_class	KEGG_B_class	Pathway	K_ID	GO Component	GO Function	GO Process
7	ENSGALG00000037851	KK34	6.6672	0.0340605	7.61284	0	0	KK34	interleukin-like [Source:NCBI gene;Acc:407087]	-	-	-	-	-	-	-
[truncated: 357 more rows]

## Sheet: Cluster 8
Target Cluster	Gene ID	Gene name	Target_Cluster_mean	Other_Cluster_mean	Log2FC	Pvalue	Qvalue	Symbol	Description	KEGG_A_class	KEGG_B_class	Pathway	K_ID	GO Component	GO Function	GO Process
[truncated: 287 more rows]
