# Supplementary material for: Chicken Peripheral Blood Mononuclear Cells Response to Avian Leukosis Virus Subgroup J Infection Assessed by Single-Cell RNA Sequencing
Source: Front Microbiol. 2022 Mar 14;13:800618. doi: 10.3389/fmicb.2022.800618 (PMC8964181; doi:10.3389/fmicb.2022.800618)
Supplement: Supplementary file 3 [file Table_3.XLSX]

## Sheet: Cluster 0
Additional file 3： Up-regulated DEGs involved in “immune system process”, “response to stimulus” and “defense response to virus” GO terms in each PBMC cluster.
GO ID	Description	Cluster_0	All	pvalue	p.adjust	Genes
GO:0002376	immune system process	9	1262	9.5911e-05	0.00650063	ENSGALG00000001161(FLI1);ENSGALG00000007220(FTH1);ENSGALG00000012178(PDGFB);ENSGALG00000014297(IRF7);ENSGALG00000023296(TAL1);ENSGALG00000029260(H-RAS);ENSGALG00000037913(KLF10);ENSGALG00000039327(VAV3);ENSGALG00000052425(BATF3)
GO:0050896	response to stimulus	14	5369	0.0229895	0.0803835	ENSGALG00000001328(BSG);ENSGALG00000001962(PTBP1);ENSGALG00000003409(SOGA1);ENSGALG00000007220(FTH1);ENSGALG00000012178(PDGFB);ENSGALG00000014297(IRF7);ENSGALG00000023296(TAL1);ENSGALG00000028627(TIMP3);ENSGALG00000029260(H-RAS);ENSGALG00000037913(KLF10);ENSGALG00000039327(VAV3);ENSGALG00000040465(ZEB2);ENSGALG00000043727(NR4A1);ENSGALG00000052425(BATF3)
GO:0051607	defense response to virus	1	103	0.158659	0.239263	ENSGALG00000014297(IRF7)

## Sheet: Cluster 1
GO ID	Description	Cluster_1	All	pvalue	p.adjust	Genes
GO:0002376	immune system process	6	1262	0.0474598	0.171062	ENSGALG00000001446(GSN);ENSGALG00000005688(DNASE1L1);ENSGALG00000008620(RPL39);ENSGALG00000008660(CST7);ENSGALG00000014688(ZYX);ENSGALG00000043092(MYH9)
GO:0050896	response to stimulus	12	5369	0.499481	0.647676	ENSGALG00000000613(RAB11B);ENSGALG00000001446(GSN);ENSGALG00000005688(DNASE1L1);ENSGALG00000008620(RPL39);ENSGALG00000008660(CST7);ENSGALG00000009621(ACTB);ENSGALG00000010580(STRN);ENSGALG00000011203(HPSE);ENSGALG00000012802(F13A1);ENSGALG00000014688(ZYX);ENSGALG00000032456(COII);ENSGALG00000043092(MYH9)

## Sheet: Cluster 2
GO ID	Description	Cluster_2	All	pvalue	p.adjust	Genes
GO:0002376	immune system process	10	1262	0.000169616	0.0312364	ENSGALG00000003792(FYB);ENSGALG00000007220(FTH1);ENSGALG00000014727(PDE4D);ENSGALG00000027069(TSC22D3);ENSGALG00000029270(GATA3);ENSGALG00000033932(BF1);ENSGALG00000035841(PRRC2C);ENSGALG00000039327(VAV3);ENSGALG00000041380(BF2);ENSGALG00000041926(HEXIM1)
GO:0050896	response to stimulus	15	5369	0.123389	0.294803	ENSGALG00000003792(FYB);ENSGALG00000007220(FTH1);ENSGALG00000011708(MYLK);ENSGALG00000014727(PDE4D);ENSGALG00000015895(HTR1B);ENSGALG00000020249(RAPGEF2);ENSGALG00000021143(RGS18);ENSGALG00000027069(TSC22D3);ENSGALG00000029270(GATA3);ENSGALG00000032278(ATF6);ENSGALG00000033932(BF1);ENSGALG00000039264(SLA);ENSGALG00000039327(VAV3);ENSGALG00000041380(BF2);ENSGALG00000041926(HEXIM1)

## Sheet: Cluster 3
GO ID	Description	Cluster_3	All	pvalue	p.adjust	Genes
GO:0002376	immune system process	18	1262	0.0989059	0.387801	ENSGALG00000001446(GSN);ENSGALG00000002157(RPS17);ENSGALG00000002554(TSPAN2);ENSGALG00000004588(RPS14);ENSGALG00000004871(RPS24);ENSGALG00000008302(CIB1);ENSGALG00000008620(RPL39);ENSGALG00000008660(CST7);ENSGALG00000008677(VIM);ENSGALG00000012456(RAC2);ENSGALG00000014688(ZYX);ENSGALG00000015082(RPS6);ENSGALG00000028749(ACTG1);ENSGALG00000029897(RPL30);ENSGALG00000032701(LY96);ENSGALG00000033884(…
GO:0050896	response to stimulus	44	5369	0.98442	1	ENSGALG00000000122(GNB2L1);ENSGALG00000000613(RAB11B);ENSGALG00000001446(GSN);ENSGALG00000001634(RPL23);ENSGALG00000002554(TSPAN2);ENSGALG00000003521(TPM1);ENSGALG00000004143(YWHAB);ENSGALG00000005002(VDAC2);ENSGALG00000005490(RPS2);ENSGALG00000008302(CIB1);ENSGALG00000008620(RPL39);ENSGALG00000008660(CST7);ENSGALG00000008677(VIM);ENSGALG00000009621(ACTB);ENSGALG00000011031(JAK1);ENSGALG000000112…

## Sheet: Cluster 4
GO ID	Description	Cluster_4	All	pvalue	p.adjust	Genes
GO:0002376	immune system process	7	1262	0.00118132	0.0259533	ENSGALG00000003144(TRIM25);ENSGALG00000006785(IRF1);ENSGALG00000012037(ARID4A);ENSGALG00000013723(OASL);ENSGALG00000014297(IRF7);ENSGALG00000016400(RSAD2);ENSGALG00000045085(IFIT5)
GO:0050896	response to stimulus	11	5369	0.0901356	0.184588	ENSGALG00000003144(TRIM25);ENSGALG00000006785(IRF1);ENSGALG00000013723(OASL);ENSGALG00000014297(IRF7);ENSGALG00000014811(SMCHD1);ENSGALG00000016400(RSAD2);ENSGALG00000028982(CMPK2);ENSGALG00000030871(BCL2L10);ENSGALG00000035645(GNAI2);ENSGALG00000039269(-);ENSGALG00000045085(IFIT5)
GO:0051607	defense response to virus	5	103	2.62493e-07	0.000190307	ENSGALG00000006785(IRF1);ENSGALG00000013723(OASL);ENSGALG00000014297(IRF7);ENSGALG00000016400(RSAD2);ENSGALG00000045085(IFIT5)

## Sheet: Cluster 5
GO ID	Description	Cluster_5	All	pvalue	p.adjust	Genes
GO:0002376	immune system process	1	1262	0.652628	0.726956	ENSGALG00000041926(HEXIM1)
GO:0050896	response to stimulus	5	5369	0.435101	0.572051	ENSGALG00000000678(CITED4);ENSGALG00000008661(CYR61);ENSGALG00000027571(-);ENSGALG00000041926(HEXIM1);ENSGALG00000050309(-)

## Sheet: Cluster 6
GO ID	Description	Cluster_6	All	pvalue	p.adjust	Genes
GO:0002376	immune system process	61	1262	2.139e-05	0.000984183	ENSGALG00000000719(RPL22);ENSGALG00000001143(ETS1);ENSGALG00000002080(DOCK2);ENSGALG00000002157(RPS17);ENSGALG00000002816(STK10);ENSGALG00000002990(PRELID1);ENSGALG00000003267(STAT3);ENSGALG00000003750(PLCG1);ENSGALG00000003863(P2RX7);ENSGALG00000004588(RPS14);ENSGALG00000004621(PREX1);ENSGALG00000004871(RPS24);ENSGALG00000006388(IL16);ENSGALG00000006480(TCF7);ENSGALG00000006599(ZMYND11);ENSGALG0…
GO:0050896	response to stimulus	172	5369	0.0190707	0.157587	ENSGALG00000000122(GNB2L1);ENSGALG00000000535(ERRFI1);ENSGALG00000000990(SRSF6);ENSGALG00000001000(HSPA5);ENSGALG00000001143(ETS1);ENSGALG00000001220(HERPUD1);ENSGALG00000001475(STMN1);ENSGALG00000001476(-);ENSGALG00000001634(RPL23);ENSGALG00000001992(PKM);ENSGALG00000002080(DOCK2);ENSGALG00000002377(ENO1);ENSGALG00000002549(RGS1);ENSGALG00000002771(CRIP1);ENSGALG00000002816(STK10);ENSGALG0000000…
GO:0051607	defense response to virus	2	103	0.794535	0.881312	ENSGALG00000006599(ZMYND11);ENSGALG00000042598(PUM1)

## Sheet: Cluster 7
GO ID	Description	Cluster_7	All	pvalue	p.adjust	Genes
GO:0002376	immune system process	53	1262	0.000195992	0.00626273	ENSGALG00000000719(RPL22);ENSGALG00000001143(ETS1);ENSGALG00000002157(RPS17);ENSGALG00000002192(PTPRC);ENSGALG00000002816(STK10);ENSGALG00000002990(PRELID1);ENSGALG00000003267(STAT3);ENSGALG00000004435(RAB27A);ENSGALG00000004588(RPS14);ENSGALG00000004621(PREX1);ENSGALG00000004871(RPS24);ENSGALG00000006480(TCF7);ENSGALG00000006785(IRF1);ENSGALG00000007416(CD3E);ENSGALG00000007418(CD3D);ENSGALG0000…
GO:0050896	response to stimulus	158	5369	0.0111553	0.108683	ENSGALG00000000122(GNB2L1);ENSGALG00000000535(ERRFI1);ENSGALG00000000990(SRSF6);ENSGALG00000001000(HSPA5);ENSGALG00000001143(ETS1);ENSGALG00000001220(HERPUD1);ENSGALG00000001476(-);ENSGALG00000001634(RPL23);ENSGALG00000001992(PKM);ENSGALG00000002192(PTPRC);ENSGALG00000002377(ENO1);ENSGALG00000002549(RGS1);ENSGALG00000002771(CRIP1);ENSGALG00000002816(STK10);ENSGALG00000002850(RASA2);ENSGALG0000000…
GO:0051607	defense response to virus	3	103	0.493252	0.646334	ENSGALG00000002192(PTPRC);ENSGALG00000006785(IRF1);ENSGALG00000015004(RIOK3)

## Sheet: Cluster 8
GO ID	Description	Cluster_8	All	pvalue	p.adjust	Genes
GO:0002376	immune system process	41	1262	0.00145965	0.0331927	ENSGALG00000000141(BLB1);ENSGALG00000000251(CD79B);ENSGALG00000000719(RPL22);ENSGALG00000001143(ETS1);ENSGALG00000002157(RPS17);ENSGALG00000002816(STK10);ENSGALG00000002990(PRELID1);ENSGALG00000004588(RPS14);ENSGALG00000004594(Ii);ENSGALG00000004871(RPS24);ENSGALG00000005547(PIK3AP1);ENSGALG00000005750(SWAP70);ENSGALG00000006546(CD81);ENSGALG00000007418(CD3D);ENSGALG00000008620(RPL39);ENSGALG0000…
GO:0050896	response to stimulus	109	5369	0.493027	0.676192	ENSGALG00000000122(GNB2L1);ENSGALG00000000141(BLB1);ENSGALG00000000251(CD79B);ENSGALG00000000990(SRSF6);ENSGALG00000001000(HSPA5);ENSGALG00000001143(ETS1);ENSGALG00000001220(HERPUD1);ENSGALG00000001634(RPL23);ENSGALG00000002377(ENO1);ENSGALG00000002549(RGS1);ENSGALG00000002771(CRIP1);ENSGALG00000002816(STK10);ENSGALG00000002932(NME2);ENSGALG00000002990(PRELID1);ENSGALG00000003120(NCOR2);ENSGALG00…
