# Supplementary material for: Chicken Peripheral Blood Mononuclear Cells Response to Avian Leukosis Virus Subgroup J Infection Assessed by Single-Cell RNA Sequencing
Source: Front Microbiol. 2022 Mar 14;13:800618. doi: 10.3389/fmicb.2022.800618 (PMC8964181; doi:10.3389/fmicb.2022.800618)
Supplement: Supplementary file 4 [file Table_4.XLSX]

## Sheet: Additional file 4 Top5 marker.a
Additional file 4： Top 5 DEGs of each chicken PBMC cluster.
Cluster	Gene_ID	Gene_name	Cluster 0	Cluster 1	Cluster 2	Cluster 3	Cluster 4	Cluster 5	Cluster 6	Cluster 7	Cluster 8
0	ENSGALG00000031430	Selectin E	40.6372	18.8935	17.4675	8.01144	23.4235	14.5089	1.39318	3.2793	3.26422
0	ENSGALG00000037913	KLF10	25.4664	18.2921	21.0797	10.6692	20.3004	20.4072	1.77011	3.75368	3.41919
0	ENSGALG00000027864	NFKBIA	24.4855	11.7811	12.7851	6.11829	15.2416	11.9524	16.2572	32.9936	15.9101
0	ENSGALG00000014297	IRF7	8.76707	5.74246	3.85835	3.55082	9.35635	5.22158	0.599374	1.4484	1.05621
0	ENSGALG00000043727	NR4A1	9.6894	7.4249	6.33234	5.51813	7.2928	6.85531	1.25588	2.25311	2.57775
1	ENSGALG00000017299	RPS11	38.8726	97.1832	28.5066	177.563	59.0951	46.6703	70.6299	67.3258	64.9173
1	ENSGALG00000009621	ACTB	75.5575	112.28	43.3358	145.032	83.1776	70.913	26.8227	42.8467	49.3856
1	ENSGALG00000000318	CSRP1	6.68736	11.1156	4.27412	15.9404	8.31041	6.3796	0.66018	1.47602	1.56614
1	ENSGALG00000008660	CST7	4.75106	6.4439	2.15532	7.53883	5.72713	4.19472	0.481283	0.785792	1.00035
1	ENSGALG00000004252	Cathepsin L1-like	4.85558	7.00393	3.2438	7.45535	5.63251	4.28552	1.64195	2.54751	1.15821
2	ENSGALG00000041926	HEXIM1	15.7367	9.58308	26.278	5.82867	13.9445	21.2999	13.807	14.3087	8.50307
2	ENSGALG00000007331	SVIL	14.3895	11.9142	20.4828	9.27986	13.4442	16.6037	1.34213	2.31685	3.25677
2	ENSGALG00000041380	BF2	12.7197	10.3819	18.469	8.21551	13.3349	13.9401	3.20283	4.51631	4.3381
2	ENSGALG00000010651	TFB2M	12.6705	8.12509	19.653	5.31797	10.1457	14.7181	1.49114	2.40506	2.96687
2	ENSGALG00000045776	CPN2	6.15182	4.64633	9.9867	3.98383	6.54921	7.56365	0.350433	1.03516	1.78076
3	ENSGALG00000017299	RPS11	38.8726	97.1832	28.5066	177.563	59.0951	46.6703	70.6299	67.3258	64.9173
3	ENSGALG00000037067	EIF3E	1.0388	1.87788	1.48467	5.30504	1.39854	1.42811	5.68714	4.84681	4.32749
3	ENSGALG00000028872	TPT1	15.3392	34.067	12.0719	62.6967	21.8808	17.5085	52.8601	52.5008	47.975
3	ENSGALG00000012802	F13A1	4.51707	7.45071	5.62549	13.8131	5.77871	5.32633	0.461284	1.15481	1.3081
3	ENSGALG00000023294	RPLP0	3.47226	5.8041	3.85968	12.5176	4.17182	3.78752	13.4012	10.9393	12.4281
4	ENSGALG00000045085	IFIT5	2.02773	1.74656	1.98858	1.77436	43.0138	2.22206	0.366367	0.604544	0.572224
4	ENSGALG00000009479	sterile alpha motif domain containing 9 like,SAMD9L	0.353621	0.394979	0.465745	0.423493	5.93334	0.65097	0.0568677	0.234045	0
4	ENSGALG00000013723	OASL	3.23675	3.30317	2.60979	2.3665	34.1476	3.38067	0.804765	1.32285	0.807796
4	ENSGALG00000003144	TRIM25	0.518789	0.608296	0.598979	0.613612	6.00312	0.546752	0.954439	0.539351	0.699704
4	ENSGALG00000016400	RSAD2	3.71494	3.54748	3.10523	1.95667	28.6021	3.60264	0.62672	1.02061	0.361046
5	ENSGALG00000052284	H2A-VII	2.71229	2.95914	3.77488	2.79647	3.9613	21.692	2.59793	3.25384	2.84233
5	ENSGALG00000027064	HIST1H3H	4.9736	5.76511	6.00293	6.02539	6.7112	26.6758	6.89835	8.91098	6.20005
5	ENSGALG00000032645	H2A-VII	3.73005	3.70675	6.07799	3.58373	4.55164	20.9183	3.66823	4.96368	4.68897
5	ENSGALG00000049859	H2A-IX	0.888064	1.37362	0.792549	1.68651	1.53757	7.96907	3.02731	4.15621	3.27962
5	ENSGALG00000049408	HIST1H2B8	0.955605	1.36491	0.983326	1.72474	1.46465	8.30198	4.28473	4.06011	2.30697
6	ENSGALG00000014477	CD4	0.0749318	0.0446993	0.0788648	0.0242741	0.0335457	0.0225973	2.1366	0.339843	0.157753
6	ENSGALG00000008669	CD28	0.233085	0.153444	0.267577	0.0666776	0.160317	0.102184	7.81386	2.3104	0.406684
6	ENSGALG00000013372	IL7R	0.215649	0.168714	0.0986311	0.0523831	0.127135	0.272091	6.87722	1.92172	0.440851
6	ENSGALG00000031862	BCL11B	0.0739534	0.0745422	0.0858304	0.0535003	0.0674117	0.164417	4.98975	2.95365	0.434008
6	ENSGALG00000006480	TCF7	1.28324	0.863638	0.79889	0.618802	1.151	0.844286	38.6203	15.6414	2.04145
7	ENSGALG00000037851	KK34	0.0374841	0.0177508	0.0532634	0.0225425	0.00450982	0.0221513	0.171861	6.6672	0
7	ENSGALG00000040761	DRD4	0.0398284	0.0161056	0.0591206	0.0138381	0	0.0754916	0.0920486	6.32581	0
7	ENSGALG00000043654	ENSGALG00000043654	0.463018	0.313158	0.538655	0.251496	0.270618	0.530931	1.24778	46.0018	5.80956
7	ENSGALG00000031978	TARP	0.126468	0.0552709	0.189237	0.0780723	0.0472424	0.0615126	0.643692	10.7269	0.89728
7	ENSGALG00000012187	MGAT5	0.0208869	0.0170472	0.0253779	0.0233022	0.0364121	0.051662	0.372764	2.76437	0.698198
8	ENSGALG00000015461	Bu-1	0.0376801	0.0244877	0.00946513	0.0208241	0	0	0.0110702	0.0168104	4.77832
8	ENSGALG00000034048	BCL11A	0.060197	0.0332238	0.0519268	0.0342768	0.0316551	0.0475674	0	0.0520485	7.62563
8	ENSGALG00000004594	Ii	0.713511	0.529903	0.583066	0.409498	0.453668	0.54733	0.658297	1.46599	89.1753
8	ENSGALG00000044226	C-type lectin domain family 17 member A,CLEC17A	0.0400193	0.0313576	0.0877641	0.0144569	0.0397355	0.130936	0.0125445	0.02317	5.62753
8	ENSGALG00000045115	Fc fragment of IgE receptor II,FCER2	0.0760683	0.0338274	0.10186	0.0305839	0.0653532	0.14766	0.0242204	0.01535	6.70537
