# Supplementary material for: Chicken Peripheral Blood Mononuclear Cells Response to Avian Leukosis Virus Subgroup J Infection Assessed by Single-Cell RNA Sequencing
Source: Front Microbiol. 2022 Mar 14;13:800618. doi: 10.3389/fmicb.2022.800618 (PMC8964181; doi:10.3389/fmicb.2022.800618)
Supplement: Supplementary file 6 [file Table_6.XLSX]

## Sheet: Additional file 8
Additional file 8:Top 5 DEGs in clusters A0–A3
Cluster	Gene_ID	Gene_name	Cluster 0	Cluster 1	Cluster 2	Cluster 3	Description	KEGG_A_class	KEGG_B_class	Pathway	K_ID	GO Component	GO Function	GO Process
A0	ENSGALG00000013372	IL7R	7.18028	1.69982	3.51434	1.9087	interleukin 7 receptor [Source:NCBI gene;Acc:426054]	Environmental Information Processing;Environmental Information Processing	Signaling molecules and interaction;Signal transduction	ko04060//Cytokine-cytokine receptor interaction;ko04068//FoxO signaling pathway	K05072;K05072	GO:0009897//external side of plasma membrane;GO:0016020//membrane;GO:0016021//integral component of membrane	GO:0004896//cytokine receptor activity;GO:0005515//protein binding	GO:0000902//cell morphogenesis;GO:0001915//negative regulation of T cell mediated cytotoxicity;GO:0002377//immunoglobulin production;GO:0008284//positive regulation of cell proliferation;GO:0008361//regulation of cell size;GO:0010628//positive regulation of gene expression;GO:0019221//cytokine-mediated signaling pathway;GO:0030217//T cell differentiation;GO:0033089//positive regulation of T cell …
A0	ENSGALG00000012034	ADSL	3.81727	0.705095	1.65071	1.39638	adenylosuccinate lyase [Source:NCBI gene;Acc:396540]	Metabolism;Metabolism;Metabolism	Global and overview maps;Nucleotide metabolism;Amino acid metabolism	ko01100//Metabolic pathways;ko00230//Purine metabolism;ko00250//Alanine, aspartate and glutamate metabolism	K01756;K01756;K01756	GO:0005829//cytosol	GO:0003824//catalytic activity;GO:0004018//N6-(1,2-dicarboxyethyl)AMP AMP-lyase (fumarate-forming) activity;GO:0016829//lyase activity;GO:0070626//(S)-2-(5-amino-1-(5-phospho-D-ribosyl)imidazole-4-carboxamido)succinate AMP-lyase (fumarate-forming) activity	GO:0006164//purine nucleotide biosynthetic process;GO:0006167//AMP biosynthetic process;GO:0006189//'de novo' IMP biosynthetic process;GO:0009152//purine ribonucleotide biosynthetic process;GO:0044208//'de novo' AMP biosynthetic process;GO:0051262//protein tetramerization
A0	ENSGALG00000011254	SATB1	3.44097	0.472141	1.69193	0.949319	SATB homeobox 1 [Source:NCBI gene;Acc:420647]	-	-	-	-	GO:0000785//chromatin;GO:0005634//nucleus;GO:0005654//nucleoplasm;GO:0005720//nuclear heterochromatin;GO:0016363//nuclear matrix;GO:0016604//nuclear body;GO:0016605//PML body	GO:0000977//RNA polymerase II regulatory region sequence-specific DNA binding;GO:0001227//DNA-binding transcription repressor activity, RNA polymerase II-specific;GO:0003677//DNA binding;GO:0003682//chromatin binding;GO:0003700//DNA-binding transcription factor activity;GO:0043565//sequence-specific DNA binding	GO:0000122//negative regulation of transcription by RNA polymerase II;GO:0006325//chromatin organization;GO:0006338//chromatin remodeling;GO:0006355//regulation of transcription, DNA-templated;GO:0008544//epidermis development;GO:0016571//histone methylation;GO:0042110//T cell activation;GO:0043367//CD4-positive, alpha-beta T cell differentiation;GO:0043374//CD8-positive, alpha-beta T cell differ…
A0	ENSGALG00000014477	CD4	2.24989	0.249395	0.922898	0.336195	CD4 molecule [Source:NCBI gene;Acc:395362]	Environmental Information Processing;Environmental Information Processing	Signaling molecules and interaction;Signaling molecules and interaction	ko04060//Cytokine-cytokine receptor interaction;ko04514//Cell adhesion molecules (CAMs)	K06454;K06454	GO:0009897//external side of plasma membrane;GO:0016020//membrane;GO:0016021//integral component of membrane;GO:0044214//spanning component of plasma membrane;GO:0045121//membrane raft	GO:0015026//coreceptor activity;GO:0042289//MHC class II protein binding;GO:1990782//protein tyrosine kinase binding	GO:0006955//immune response;GO:0035723//interleukin-15-mediated signaling pathway;GO:0042110//T cell activation;GO:0070374//positive regulation of ERK1 and ERK2 cascade
A0	ENSGALG00000014213	PRR5	2.55824	0.371987	1.51041	0.866679	proline rich 5 [Source:NCBI gene;Acc:418237]	Environmental Information Processing	Signal transduction	ko04150//mTOR signaling pathway	K20411	GO:0031932//TORC2 complex	-	GO:0001934//positive regulation of protein phosphorylation;GO:0014068//positive regulation of phosphatidylinositol 3-kinase signaling;GO:0038203//TORC2 signaling
A1	ENSGALG00000040761	DRD4	0.0187857	9.31926	1.80222	0.11155	dopamine receptor D4 [Source:NCBI gene;Acc:423016]	Environmental Information Processing	Signaling molecules and interaction	ko04080//Neuroactive ligand-receptor interaction	K04147	GO:0005886//plasma membrane;GO:0005887//integral component of plasma membrane;GO:0016020//membrane;GO:0016021//integral component of membrane;GO:0030425//dendrite;GO:0098794//postsynapse;GO:0098978//glutamatergic synapse	GO:0001591//dopamine neurotransmitter receptor activity, coupled via Gi/Go;GO:0004930//G protein-coupled receptor activity;GO:0004952//dopamine neurotransmitter receptor activity;GO:0004993//G protein-coupled serotonin receptor activity;GO:0008144//drug binding;GO:0017124//SH3 domain binding;GO:0030594//neurotransmitter receptor activity;GO:0035240//dopamine binding;GO:0042802//identical protein …	GO:0000187//activation of MAPK activity;GO:0001975//response to amphetamine;GO:0007165//signal transduction;GO:0007186//G protein-coupled receptor signaling pathway;GO:0007187//G protein-coupled receptor signaling pathway, coupled to cyclic nucleotide second messenger;GO:0007195//adenylate cyclase-inhibiting dopamine receptor signaling pathway;GO:0007212//dopamine receptor signaling pathway;GO:00…
A1	ENSGALG00000037851	KK34	0.118687	9.80264	1.80246	0.662358	interleukin-like [Source:NCBI gene;Acc:407087]	-	-	-	-	-	-	-
A1	ENSGALG00000050981	ENSGALG00000050981	0	3.75255	1.0738	0	-	-	-	-	-	GO:0016020//membrane	GO:0005044//scavenger receptor activity	-
A1	ENSGALG00000047270	C1ORF186	0	2.20339	0.48957	0	chromosome 1 open reading frame 186 [Source:NCBI gene;Acc:101752310]	-	-	-	-	-	-	-
A1	ENSGALG00000028451	MT4L	0.0773268	5.33974	1.40953	0	metallothionein 4-like [Source:NCBI gene;Acc:396212]	-	-	-	-	GO:0005634//nucleus;GO:0005737//cytoplasm	GO:0008270//zinc ion binding;GO:0046872//metal ion binding	GO:0006882//cellular zinc ion homeostasis;GO:0010273//detoxification of copper ion;GO:0032496//response to lipopolysaccharide;GO:0070555//response to interleukin-1;GO:0071276//cellular response to cadmium ion;GO:0071280//cellular response to copper ion;GO:0071294//cellular response to zinc ion
A2	ENSGALG00000014412	CSTA	0.866383	1.30506	28.1687	5.7328	cystatin A [Source:NCBI gene;Acc:418268]	-	-	-	-	GO:0001533//cornified envelope;GO:0005615//extracellular space;GO:0005622//intracellular;GO:0005634//nucleus;GO:0005737//cytoplasm;GO:0005829//cytosol	GO:0002020//protease binding;GO:0004866//endopeptidase inhibitor activity;GO:0004869//cysteine-type endopeptidase inhibitor activity;GO:0005198//structural molecule activity;GO:0030674//protein binding, bridging	GO:0010466//negative regulation of peptidase activity;GO:0010951//negative regulation of endopeptidase activity;GO:0018149//peptide cross-linking;GO:0030216//keratinocyte differentiation;GO:0045861//negative regulation of proteolysis;GO:0098609//cell-cell adhesion
A2	ENSGALG00000007447	TUBB1	0.915438	0.9848	19.1184	3.60751	tubulin beta 1 class VI [Source:NCBI gene;Acc:396427]	Cellular Processes;Cellular Processes	Transport and catabolism;Cellular community - eukaryotes	ko04145//Phagosome;ko04540//Gap junction	K07375;K07375	GO:0005737//cytoplasm;GO:0005856//cytoskeleton;GO:0005874//microtubule	GO:0000166//nucleotide binding;GO:0003924//GTPase activity;GO:0005200//structural constituent of cytoskeleton;GO:0005525//GTP binding	GO:0000226//microtubule cytoskeleton organization;GO:0000278//mitotic cell cycle;GO:0007017//microtubule-based process;GO:0051225//spindle assembly
A2	ENSGALG00000005688	DNASE1L1	0.23032	0.495852	7.97123	1.59966	deoxyribonuclease 1 like 1 [Source:NCBI gene;Acc:416008]	-	-	-	-	GO:0005634//nucleus;GO:0005783//endoplasmic reticulum	GO:0003677//DNA binding;GO:0004518//nuclease activity;GO:0004519//endonuclease activity;GO:0004530//deoxyribonuclease I activity;GO:0004536//deoxyribonuclease activity;GO:0016787//hydrolase activity	GO:0000737//DNA catabolic process, endonucleolytic;GO:0002283//neutrophil activation involved in immune response;GO:0002673//regulation of acute inflammatory response;GO:0006308//DNA catabolic process;GO:0006309//apoptotic DNA fragmentation;GO:0010623//programmed cell death involved in cell development;GO:0070948//regulation of neutrophil mediated cytotoxicity
A2	ENSGALG00000005061	PPM1E	0.12335	0.22332	4.12382	0.502048	protein phosphatase, Mg2+/Mn2+ dependent 1E [Source:NCBI gene;Acc:417627]	-	-	-	-	GO:0005634//nucleus;GO:0005730//nucleolus;GO:0032991//protein-containing complex	GO:0003824//catalytic activity;GO:0004721//phosphoprotein phosphatase activity;GO:0004722//protein serine/threonine phosphatase activity;GO:0004724//magnesium-dependent protein serine/threonine phosphatase activity;GO:0016787//hydrolase activity;GO:0043169//cation binding;GO:0046872//metal ion binding	GO:0006469//negative regulation of protein kinase activity;GO:0006470//protein dephosphorylation;GO:0035690//cellular response to drug;GO:0035970//peptidyl-threonine dephosphorylation;GO:0051496//positive regulation of stress fiber assembly
A2	ENSGALG00000014903	ITGA2	0.0938344	0.0516112	2.56897	0.642314	integrin subunit alpha 2 [Source:NCBI gene;Acc:100857227]	Cellular Processes;Cellular Processes;Cellular Processes;Environmental Information Processing	Cell motility;Cellular community - eukaryotes;Transport and catabolism;Signaling molecules and interaction	ko04810//Regulation of actin cytoskeleton;ko04510//Focal adhesion;ko04145//Phagosome;ko04512//ECM-receptor interaction	K06481;K06481;K06481;K06481	GO:0005886//plasma membrane;GO:0005925//focal adhesion;GO:0008305//integrin complex;GO:0009897//external side of plasma membrane;GO:0009986//cell surface;GO:0016020//membrane;GO:0016021//integral component of membrane;GO:0034666//integrin alpha2-beta1 complex;GO:0045178//basal part of cell	GO:0001540//amyloid-beta binding;GO:0005518//collagen binding;GO:0038064//collagen receptor activity;GO:0044877//protein-containing complex binding;GO:0098639//collagen binding involved in cell-matrix adhesion	GO:0006929//substrate-dependent cell migration;GO:0007155//cell adhesion;GO:0007160//cell-matrix adhesion;GO:0007229//integrin-mediated signaling pathway;GO:0031589//cell-substrate adhesion;GO:0033627//cell adhesion mediated by integrin;GO:0038065//collagen-activated signaling pathway;GO:0048333//mesodermal cell differentiation
A3	ENSGALG00000012472	IL2RB	0.0184298	0.0908269	0.0587583	5.13884	interleukin 2 receptor subunit beta [Source:NCBI gene;Acc:100859707]	Cellular Processes;Environmental Information Processing	Transport and catabolism;Signaling molecules and interaction	ko04144//Endocytosis;ko04060//Cytokine-cytokine receptor interaction	K05069;K05069	GO:0016020//membrane;GO:0016021//integral component of membrane	GO:0004896//cytokine receptor activity;GO:0005515//protein binding	GO:0038110//interleukin-2-mediated signaling pathway
A3	ENSGALG00000032614	AT2	0.065869	0	0.0233492	6.32736	NAD--arginine ADP-ribosyltransferase 2 [Source:NCBI gene;Acc:395661]	-	-	-	-	-	GO:0003950//NAD+ ADP-ribosyltransferase activity;GO:0003956//NAD(P)+-protein-arginine ADP-ribosyltransferase activity;GO:0016740//transferase activity;GO:0016757//transferase activity, transferring glycosyl groups	GO:0006471//protein ADP-ribosylation;GO:0018120//peptidyl-arginine ADP-ribosylation
A3	ENSGALG00000042227	GNLY	2.20323	1.13051	3.7273	197.994	granulysin [Source:NCBI gene;Acc:693257]	-	-	-	-	-	-	GO:0006629//lipid metabolic process;GO:0042742//defense response to bacterium
A3	ENSGALG00000027247	EOMES	0.0158466	0	0.0286684	3.55206	eomesodermin [Source:NCBI gene;Acc:428443]	-	-	-	-	GO:0000790//nuclear chromatin;GO:0005634//nucleus	GO:0000977//RNA polymerase II regulatory region sequence-specific DNA binding;GO:0001102//RNA polymerase II activating transcription factor binding;GO:0003677//DNA binding;GO:0003682//chromatin binding;GO:0003700//DNA-binding transcription factor activity;GO:0043565//sequence-specific DNA binding	GO:0000122//negative regulation of transcription by RNA polymerase II;GO:0001706//endoderm formation;GO:0001707//mesoderm formation;GO:0001714//endodermal cell fate specification;GO:0002302//CD8-positive, alpha-beta T cell differentiation involved in immune response;GO:0006355//regulation of transcription, DNA-templated;GO:0006357//regulation of transcription by RNA polymerase II;GO:0007420//brai…
A3	ENSGALG00000015235	XCL1	0.0593997	0	0	3.60459	X-C motif chemokine ligand 1 [Source:NCBI gene;Acc:395914]	Environmental Information Processing	Signaling molecules and interaction	ko04060//Cytokine-cytokine receptor interaction	K05507	GO:0005576//extracellular region;GO:0005615//extracellular space	GO:0008009//chemokine activity;GO:0048020//CCR chemokine receptor binding	GO:0002548//monocyte chemotaxis;GO:0006954//inflammatory response;GO:0006955//immune response;GO:0007186//G protein-coupled receptor signaling pathway;GO:0030593//neutrophil chemotaxis;GO:0043547//positive regulation of GTPase activity;GO:0048247//lymphocyte chemotaxis;GO:0070098//chemokine-mediated signaling pathway;GO:0070374//positive regulation of ERK1 and ERK2 cascade;GO:0071346//cellular re…
