# Supplementary material for: Chicken Peripheral Blood Mononuclear Cells Response to Avian Leukosis Virus Subgroup J Infection Assessed by Single-Cell RNA Sequencing
Source: Front Microbiol. 2022 Mar 14;13:800618. doi: 10.3389/fmicb.2022.800618 (PMC8964181; doi:10.3389/fmicb.2022.800618)
Supplement: Supplementary file 7 [file Table_7.XLSX]

## Sheet: Cluster A0
Additional file 10: DEGs in clusters A0–A3 between the ALV-J infected and control samples.
Cluster	GeneID	control	ALV-J	cells.1	cells.2	pct.1	pct.2	log2FC	p_value	p_val_adjust	significance	Symbol	Description	KEGG_A_class	KEGG_B_class	Pathway	K_ID	GO Component	GO Function	GO Process
A0	ENSGALG00000011094	0.780345	5.33567	553	48	0.101	0.396	2.77349	6.15527e-09	0.000136438	up	PDE4B	phosphodiesterase 4B [Source:NCBI gene;Acc:424700]	Metabolism	Nucleotide metabolism	ko00230//Purine metabolism	K13293	GO:0005829//cytosol	GO:0004114//3',5'-cyclic-nucleotide phosphodiesterase activity;GO:0004115//3',5'-cyclic-AMP phosphodiesterase activity;GO:0005515//protein binding;GO:0008081//phosphoric diester hydrolase activity;GO:0016787//hydrolase activity;GO:0030552//cAMP binding;GO:0044325//ion channel binding;GO:0046872//metal ion binding	GO:0007165//signal transduction
A0	ENSGALG00000015184	0.525678	3.55933	553	48	0.074	0.271	2.75935	1.77028e-06	0.03924	up	TLE4Z1	transducin like enhancer of split 4-Z 1 [Source:NCBI gene;Acc:374080]	-	-	-	-	GO:0005634//nucleus;GO:0005667//transcription factor complex;GO:1990907//beta-catenin-TCF complex	GO:0000981//DNA-binding transcription factor activity, RNA polymerase II-specific;GO:0003682//chromatin binding;GO:0003714//transcription corepressor activity;GO:0005515//protein binding;GO:0070491//repressing transcription factor binding	GO:0000122//negative regulation of transcription by RNA polymerase II;GO:0001709//cell fate determination;GO:0003002//regionalization;GO:0006355//regulation of transcription, DNA-templated;GO:0007164//establishment of tissue polarity;GO:0010628//positive regulation of gene expression;GO:0010629//negative regulation of gene expression;GO:0016055//Wnt signaling pathway;GO:0030901//midbrain developm…
A0	ENSGALG00000014922	1.82955	10.9966	553	48	0.221	0.542	2.58749	1.12765e-14	2.49956e-10	up	ROCK1	Rho-associated, coiled-coil containing protein kinase 1 [Source:NCBI gene;Acc:373970]	Cellular Processes;Cellular Processes;Cellular Processes;Organismal Systems;Environmental Information Processing;Human Diseases	Cell motility;Cellular community - eukaryotes;Cellular community - eukaryotes;Circulatory system;Signal transduction;Infectious diseases	ko04810//Regulation of actin cytoskeleton;ko04510//Focal adhesion;ko04530//Tight junction;ko04270//Vascular smooth muscle contraction;ko04350//TGF-beta signaling pathway;ko05132//Salmonella infection	K04514;K04514;K04514;K04514;K04514;K04514	GO:0001726//ruffle;GO:0005856//cytoskeleton;GO:0005886//plasma membrane;GO:0010494//cytoplasmic stress granule;GO:0030027//lamellipodium;GO:0106003//amyloid-beta complex	GO:0000166//nucleotide binding;GO:0004672//protein kinase activity;GO:0004674//protein serine/threonine kinase activity;GO:0005524//ATP binding;GO:0016301//kinase activity;GO:0016740//transferase activity;GO:0017048//Rho GTPase binding;GO:0017049//GTP-Rho binding;GO:0046872//metal ion binding;GO:0072518//Rho-dependent protein serine/threonine kinase activity	GO:0003383//apical constriction;GO:0006468//protein phosphorylation;GO:0007159//leukocyte cell-cell adhesion;GO:0007249//I-kappaB kinase/NF-kappaB signaling;GO:0007266//Rho protein signal transduction;GO:0010508//positive regulation of autophagy;GO:0010613//positive regulation of cardiac muscle hypertrophy;GO:0010628//positive regulation of gene expression;GO:0016310//phosphorylation;GO:0016525//…
A0	ENSGALG00000008407	0.911908	3.87991	553	48	0.125	0.292	2.08906	1.35134e-06	0.0299538	up	IRAK2	interleukin 1 receptor associated kinase 2 [Source:NCBI gene;Acc:416118]	-	-	-	-	GO:0005634//nucleus;GO:0005737//cytoplasm;GO:0005886//plasma membrane	GO:0004672//protein kinase activity;GO:0004674//protein serine/threonine kinase activity;GO:0005515//protein binding;GO:0005524//ATP binding;GO:0042803//protein homodimerization activity;GO:0046982//protein heterodimerization activity	GO:0001959//regulation of cytokine-mediated signaling pathway;GO:0002755//MyD88-dependent toll-like receptor signaling pathway;GO:0006468//protein phosphorylation;GO:0006954//inflammatory response;GO:0007165//signal transduction;GO:0007249//I-kappaB kinase/NF-kappaB signaling;GO:0019221//cytokine-mediated signaling pathway;GO:0031663//lipopolysaccharide-mediated signaling pathway;GO:0032088//nega…
A0	ENSGALG00000038494	2.27217	9.60375	553	48	0.275	0.562	2.07953	1.54784e-11	3.43095e-07	up	CMIP	c-Maf inducing protein [Source:NCBI gene;Acc:425774]	-	-	-	-	GO:0005654//nucleoplasm;GO:0005829//cytosol	-	-
A0	ENSGALG00000007145	1.52089	5.9274	553	48	0.186	0.354	1.96248	4.75719e-07	0.0105448	up	ITGB1	integrin subunit beta 1 [Source:NCBI gene;Acc:374058]	Cellular Processes;Cellular Processes;Cellular Processes;Cellular Processes;Environmental Information Processing;Environmental Information Processing	Cell motility;Cellular community - eukaryotes;Cellular community - eukaryotes;Transport and catabolism;Signaling molecules and interaction;Signaling molecules and interaction	ko04810//Regulation of actin cytoskeleton;ko04510//Focal adhesion;ko04530//Tight junction;ko04145//Phagosome;ko04514//Cell adhesion molecules (CAMs);ko04512//ECM-receptor interaction	K05719;K05719;K05719;K05719;K05719;K05719	GO:0005623//cell;GO:0005737//cytoplasm;GO:0005886//plasma membrane;GO:0005925//focal adhesion;GO:0008305//integrin complex;GO:0009897//external side of plasma membrane;GO:0009986//cell surface;GO:0014704//intercalated disc;GO:0016020//membrane;GO:0016021//integral component of membrane;GO:0030175//filopodium;GO:0031410//cytoplasmic vesicle;GO:0031594//neuromuscular junction;GO:0032587//ruffle mem…	GO:0001968//fibronectin binding;GO:0002020//protease binding;GO:0003779//actin binding;GO:0005178//integrin binding;GO:0019960//C-X3-C chemokine binding;GO:0038023//signaling receptor activity;GO:0043236//laminin binding;GO:0044877//protein-containing complex binding;GO:0046982//protein heterodimerization activity;GO:0050839//cell adhesion molecule binding;GO:0098639//collagen binding involved in…	GO:0000082//G1/S transition of mitotic cell cycle;GO:0001708//cell fate specification;GO:0002042//cell migration involved in sprouting angiogenesis;GO:0007155//cell adhesion;GO:0007159//leukocyte cell-cell adhesion;GO:0007160//cell-matrix adhesion;GO:0007161//calcium-independent cell-matrix adhesion;GO:0007229//integrin-mediated signaling pathway;GO:0008284//positive regulation of cell proliferat…
A0	ENSGALG00000029709	1.76302	6.82665	553	48	0.231	0.438	1.95313	8.70682e-07	0.0192995	up	INPP4A	inositol polyphosphate-4-phosphatase type I A [Source:NCBI gene;Acc:418690]	Metabolism;Environmental Information Processing;Metabolism	Global and overview maps;Signal transduction;Carbohydrate metabolism	ko01100//Metabolic pathways;ko04070//Phosphatidylinositol signaling system;ko00562//Inositol phosphate metabolism	K01109;K01109;K01109	GO:0005737//cytoplasm	GO:0016316//phosphatidylinositol-3,4-bisphosphate 4-phosphatase activity	GO:0036092//phosphatidylinositol-3-phosphate biosynthetic process
A0	ENSGALG00000008553	1.09618	3.90183	553	48	0.157	0.312	1.83167	6.83971e-06	0.151609	up	INO80	INO80 complex subunit [Source:NCBI gene;Acc:423210]	-	-	-	-	GO:0005634//nucleus;GO:0005654//nucleoplasm;GO:0005886//plasma membrane;GO:0016604//nuclear body;GO:0031011//Ino80 complex;GO:0045111//intermediate filament cytoskeleton	GO:0003677//DNA binding;GO:0005524//ATP binding;GO:0008094//DNA-dependent ATPase activity;GO:0016887//ATPase activity;GO:0042393//histone binding;GO:0043014//alpha-tubulin binding;GO:0043140//ATP-dependent 3'-5' DNA helicase activity	GO:0000070//mitotic sister chromatid segregation;GO:0000724//double-strand break repair via homologous recombination;GO:0006281//DNA repair;GO:0006302//double-strand break repair;GO:0006338//chromatin remodeling;GO:0006351//transcription, DNA-templated;GO:0010571//positive regulation of nuclear cell cycle DNA replication;GO:0030307//positive regulation of cell growth;GO:0032508//DNA duplex unwind…
A0	ENSGALG00000038217	2.2353	7.62531	553	48	0.284	0.542	1.77033	4.52414e-10	1.00282e-05	up	CD82	CD82 molecule [Source:NCBI gene;Acc:423172]	Cellular Processes	Cell growth and death	ko04115//p53 signaling pathway	K06509	GO:0005887//integral component of plasma membrane;GO:0016020//membrane;GO:0016021//integral component of membrane	-	GO:0007166//cell surface receptor signaling pathway
A0	ENSGALG00000016443	2.57837	8.76148	553	48	0.293	0.458	1.76471	1.08486e-09	2.40469e-05	up	HPCAL1	hippocalcin like 1 [Source:NCBI gene;Acc:396161]	-	-	-	-	-	GO:0005509//calcium ion binding;GO:0005515//protein binding;GO:0046872//metal ion binding	-
A0	ENSGALG00000033513	2.18297	7.22966	553	48	0.255	0.458	1.72764	2.08584e-08	0.000462346	up	ELL	elongation factor for RNA polymerase II [Source:NCBI gene;Acc:420124]	-	-	-	-	GO:0008023//transcription elongation factor complex;GO:0015030//Cajal body;GO:0016607//nuclear speck;GO:0035327//transcriptionally active chromatin;GO:0035363//histone locus body	GO:0019902//phosphatase binding	GO:0006366//transcription by RNA polymerase II;GO:0006368//transcription elongation from RNA polymerase II promoter;GO:0010923//negative regulation of phosphatase activity;GO:0032968//positive regulation of transcription elongation from RNA polymerase II promoter;GO:0042795//snRNA transcription by RNA polymerase II;GO:0042796//snRNA transcription by RNA polymerase III;GO:0045945//positive regulat…
A0	ENSGALG00000005249	0.9943	3.09446	553	48	0.134	0.271	1.63793	0.00178261	1	up	BICD2	BICD cargo adaptor 2 [Source:NCBI gene;Acc:415990]	-	-	-	-	GO:0005635//nuclear envelope;GO:0005642//annulate lamellae;GO:0005643//nuclear pore;GO:0005737//cytoplasm;GO:0005794//Golgi apparatus;GO:0005813//centrosome;GO:0005829//cytosol;GO:0005886//plasma membrane;GO:0031410//cytoplasmic vesicle	GO:0008093//cytoskeletal adaptor activity;GO:0017137//Rab GTPase binding;GO:0034452//dynactin binding;GO:0051959//dynein light intermediate chain binding;GO:0070840//dynein complex binding	GO:0006890//retrograde vesicle-mediated transport, Golgi to ER;GO:0007018//microtubule-based movement;GO:0034067//protein localization to Golgi apparatus;GO:0051642//centrosome localization;GO:0070507//regulation of microtubule cytoskeleton organization;GO:0072385//minus-end-directed organelle transport along microtubule;GO:0072393//microtubule anchoring at microtubule organizing center
A0	ENSGALG00000041114	0.969237	3.0075	553	48	0.13	0.271	1.63364	0.000474526	1	up	GOLGA4	golgin A4 [Source:NCBI gene;Acc:420758]	-	-	-	-	GO:0005737//cytoplasm;GO:0005794//Golgi apparatus;GO:0005829//cytosol;GO:0043231//intracellular membrane-bounded organelle	GO:0051020//GTPase binding	GO:0043001//Golgi to plasma membrane protein transport;GO:0045773//positive regulation of axon extension
A0	ENSGALG00000039575	1.02301	2.94043	553	48	0.13	0.271	1.52321	0.00465249	1	up	AMD1	adenosylmethionine decarboxylase 1 [Source:NCBI gene;Acc:421755]	Metabolism;Metabolism;Metabolism	Global and overview maps;Amino acid metabolism;Amino acid metabolism	ko01100//Metabolic pathways;ko00330//Arginine and proline metabolism;ko00270//Cysteine and methionine metabolism	K01611;K01611;K01611	GO:0005829//cytosol	GO:0004014//adenosylmethionine decarboxylase activity;GO:0016829//lyase activity;GO:0016831//carboxy-lyase activity	GO:0006557//S-adenosylmethioninamine biosynthetic process;GO:0006596//polyamine biosynthetic process;GO:0006597//spermine biosynthetic process;GO:0008295//spermidine biosynthetic process
A0	ENSGALG00000031960	1.06373	3.04077	553	48	0.145	0.271	1.51531	0.000809367	1	up	LEF1	lymphoid enhancer binding factor 1 [Source:NCBI gene;Acc:395865]	Environmental Information Processing;Organismal Systems;Cellular Processes	Signal transduction;Endocrine system;Cellular community - eukaryotes	ko04310//Wnt signaling pathway;ko04916//Melanogenesis;ko04520//Adherens junction	K04492;K04492;K04492	GO:0005634//nucleus;GO:0005667//transcription factor complex;GO:0005737//cytoplasm;GO:0032993//protein-DNA complex;GO:1990907//beta-catenin-TCF complex	GO:0000977//RNA polymerase II regulatory region sequence-specific DNA binding;GO:0000978//RNA polymerase II proximal promoter sequence-specific DNA binding;GO:0000981//DNA-binding transcription factor activity, RNA polymerase II-specific;GO:0001228//DNA-binding transcription activator activity, RNA polymerase II-specific;GO:0003677//DNA binding;GO:0003682//chromatin binding;GO:0003700//DNA-bindin…	GO:0000122//negative regulation of transcription by RNA polymerase II;GO:0001569//branching involved in blood vessel morphogenesis;GO:0001649//osteoblast differentiation;GO:0001756//somitogenesis;GO:0001837//epithelial to mesenchymal transition;GO:0001944//vasculature development;GO:0002040//sprouting angiogenesis;GO:0006355//regulation of transcription, DNA-templated;GO:0006357//regulation of tr…
A0	ENSGALG00000041373	1.48275	4.23614	553	48	0.201	0.292	1.51447	6.56489e-06	0.145517	up	ARAP2	ArfGAP with RhoGAP domain, ankyrin repeat and PH domain 2 [Source:NCBI gene;Acc:428790]	Cellular Processes	Transport and catabolism	ko04144//Endocytosis	K18440	-	GO:0005096//GTPase activator activity;GO:0005515//protein binding;GO:0005547//phosphatidylinositol-3,4,5-trisphosphate binding;GO:0046872//metal ion binding	GO:0007165//signal transduction;GO:0043547//positive regulation of GTPase activity
A0	ENSGALG00000038026	1.25088	3.5187	553	48	0.172	0.271	1.49209	3.7757e-05	0.836921	up	AEBP2	AE binding protein 2 [Source:NCBI gene;Acc:418184]	-	-	-	-	GO:0005634//nucleus;GO:0035098//ESC/E(Z) complex	GO:0000978//RNA polymerase II proximal promoter sequence-specific DNA binding;GO:0001227//DNA-binding transcription repressor activity, RNA polymerase II-specific;GO:0003676//nucleic acid binding;GO:0003677//DNA binding;GO:0003714//transcription corepressor activity	GO:0000122//negative regulation of transcription by RNA polymerase II;GO:0006355//regulation of transcription, DNA-templated
A0	ENSGALG00000001725	1.41477	3.97779	553	48	0.186	0.292	1.4914	0.000256257	1	up	TNRC6C	trinucleotide repeat containing 6C [Source:NCBI gene;Acc:417348]	-	-	-	-	GO:0000932//P-body;GO:0005654//nucleoplasm;GO:0035068//micro-ribonucleoprotein complex	GO:0003676//nucleic acid binding;GO:0005515//protein binding	GO:0035195//gene silencing by miRNA;GO:0035278//miRNA mediated inhibition of translation;GO:0060213//positive regulation of nuclear-transcribed mRNA poly(A) tail shortening;GO:1900153//positive regulation of nuclear-transcribed mRNA catabolic process, deadenylation-dependent decay
A0	ENSGALG00000012702	3.95245	11.0844	553	48	0.445	0.625	1.48772	2.45995e-10	5.45272e-06	up	JARID2	jumonji and AT-rich interaction domain containing 2 [Source:NCBI gene;Acc:420839]	-	-	-	-	GO:0005634//nucleus;GO:0005739//mitochondrion;GO:0035097//histone methyltransferase complex;GO:0035098//ESC/E(Z) complex	GO:0000977//RNA polymerase II regulatory region sequence-specific DNA binding;GO:0001227//DNA-binding transcription repressor activity, RNA polymerase II-specific;GO:0003677//DNA binding;GO:0003682//chromatin binding;GO:0008134//transcription factor binding;GO:0032452//histone demethylase activity	GO:0000122//negative regulation of transcription by RNA polymerase II;GO:0001889//liver development;GO:0006338//chromatin remodeling;GO:0008285//negative regulation of cell proliferation;GO:0016577//histone demethylation;GO:0031061//negative regulation of histone methylation;GO:0034721//histone H3-K4 demethylation, trimethyl-H3-K4-specific;GO:0042127//regulation of cell proliferation;GO:0045892//…
A0	ENSGALG00000014638	1.19615	3.32782	553	48	0.152	0.271	1.47618	0.000881977	1	up	ASH1L	ASH1 like histone lysine methyltransferase [Source:NCBI gene;Acc:425064]	Metabolism	Amino acid metabolism	ko00310//Lysine degradation	K06101	GO:0005634//nucleus;GO:0005654//nucleoplasm;GO:0005794//Golgi apparatus	GO:0003677//DNA binding;GO:0003682//chromatin binding;GO:0005515//protein binding;GO:0008168//methyltransferase activity;GO:0016740//transferase activity;GO:0018024//histone-lysine N-methyltransferase activity;GO:0042800//histone methyltransferase activity (H3-K4 specific);GO:0046872//metal ion binding;GO:0046974//histone methyltransferase activity (H3-K9 specific);GO:0046975//histone methyltrans…	GO:0001501//skeletal system development;GO:0002674//negative regulation of acute inflammatory response;GO:0007338//single fertilization;GO:0009791//post-embryonic development;GO:0010468//regulation of gene expression;GO:0030317//flagellated sperm motility;GO:0032259//methylation;GO:0032635//interleukin-6 production;GO:0043124//negative regulation of I-kappaB kinase/NF-kappaB signaling;GO:0043409/…
A0	ENSGALG00000006446	2.51774	6.9678	553	48	0.295	0.417	1.46857	4.64646e-06	0.102993	up	NAP1L4	nucleosome assembly protein 1 like 4 [Source:NCBI gene;Acc:423087]	-	-	-	-	GO:0005634//nucleus;GO:0005737//cytoplasm	GO:0031491//nucleosome binding	GO:0006334//nucleosome assembly
A0	ENSGALG00000013640	2.31668	6.36251	553	48	0.273	0.479	1.45754	2.85225e-06	0.0632229	up	MBP	myelin basic protein [Source:NCBI gene;Acc:396217]	-	-	-	-	GO:0005886//plasma membrane;GO:0016020//membrane;GO:0032991//protein-containing complex;GO:0033269//internode region of axon;GO:0042995//cell projection;GO:0043025//neuronal cell body;GO:0043209//myelin sheath;GO:0043218//compact myelin;GO:0071944//cell periphery	GO:0002020//protease binding;GO:0005516//calmodulin binding;GO:0019911//structural constituent of myelin sheath	GO:0007605//sensory perception of sound;GO:0009636//response to toxic substance;GO:0042552//myelination;GO:0061024//membrane organization
A0	ENSGALG00000009332	1.47914	4.0176	553	48	0.193	0.312	1.44158	0.000706385	1	up	-	-	-	-	-	-	-	GO:0003676//nucleic acid binding;GO:0003723//RNA binding;GO:0003729//mRNA binding	GO:0000381//regulation of alternative mRNA splicing, via spliceosome;GO:0006397//mRNA processing
A0	ENSGALG00000011442	1.45786	3.92102	553	48	0.177	0.292	1.42738	0.000329647	1	up	TGFBR2	transforming growth factor beta receptor 2 [Source:NCBI gene;Acc:396399]	Environmental Information Processing;Cellular Processes;Environmental Information Processing;Cellular Processes;Environmental Information Processing;Human Diseases;Environmental Information Processing;Cellular Processes	Signal transduction;Transport and catabolism;Signaling molecules and interaction;Cell growth and death;Signal transduction;Endocrine and metabolic diseases;Signal transduction;Cellular community - eukaryotes	ko04010//MAPK signaling pathway;ko04144//Endocytosis;ko04060//Cytokine-cytokine receptor interaction;ko04218//Cellular senescence;ko04068//FoxO signaling pathway;ko04933//AGE-RAGE signaling pathway in diabetic complications;ko04350//TGF-beta signaling pathway;ko04520//Adherens junction	K04388;K04388;K04388;K04388;K04388;K04388;K04388;K04388	GO:0005623//cell;GO:0005886//plasma membrane;GO:0005887//integral component of plasma membrane;GO:0005901//caveola;GO:0009897//external side of plasma membrane;GO:0016020//membrane;GO:0016021//integral component of membrane;GO:0031012//extracellular matrix;GO:0043235//receptor complex;GO:0045121//membrane raft	GO:0000166//nucleotide binding;GO:0004672//protein kinase activity;GO:0004674//protein serine/threonine kinase activity;GO:0004675//transmembrane receptor protein serine/threonine kinase activity;GO:0005024//transforming growth factor beta-activated receptor activity;GO:0005026//transforming growth factor beta receptor activity, type II;GO:0005515//protein binding;GO:0005524//ATP binding;GO:00055…	GO:0001569//branching involved in blood vessel morphogenesis;GO:0001570//vasculogenesis;GO:0001654//eye development;GO:0001666//response to hypoxia;GO:0001775//cell activation;GO:0001947//heart looping;GO:0002053//positive regulation of mesenchymal cell proliferation;GO:0002088//lens development in camera-type eye;GO:0002651//positive regulation of tolerance induction to self antigen;GO:0002663//…
A0	ENSGALG00000015611	1.26209	3.38322	553	48	0.157	0.312	1.42259	0.00256414	1	up	CASP8AP2	caspase 8 associated protein 2 [Source:NCBI gene;Acc:421810]	-	-	-	-	-	GO:0002020//protease binding;GO:0003677//DNA binding;GO:0008656//cysteine-type endopeptidase activator activity involved in apoptotic process;GO:0042802//identical protein binding	GO:0006919//activation of cysteine-type endopeptidase activity involved in apoptotic process;GO:0008625//extrinsic apoptotic signaling pathway via death domain receptors;GO:0097190//apoptotic signaling pathway
A0	ENSGALG00000010642	1.65489	4.41041	553	48	0.204	0.312	1.41418	4.63573e-06	0.102756	up	IRF2	interferon regulatory factor 2 [Source:NCBI gene;Acc:396115]	-	-	-	-	GO:0005634//nucleus;GO:0005654//nucleoplasm;GO:0005829//cytosol;GO:0005925//focal adhesion	GO:0000977//RNA polymerase II regulatory region sequence-specific DNA binding;GO:0000981//DNA-binding transcription factor activity, RNA polymerase II-specific;GO:0001228//DNA-binding transcription activator activity, RNA polymerase II-specific;GO:0003677//DNA binding;GO:0003700//DNA-binding transcription factor activity;GO:0044212//transcription regulatory region DNA binding	GO:0002376//immune system process;GO:0006355//regulation of transcription, DNA-templated;GO:0008283//cell proliferation;GO:0045944//positive regulation of transcription by RNA polymerase II;GO:0051607//defense response to virus
A0	ENSGALG00000039228	1.7988	4.78046	553	48	0.237	0.292	1.41012	1.76503e-05	0.391236	up	ZFP36L1	ZFP36 ring finger protein like 1 [Source:NCBI gene;Acc:101751828]	Cellular Processes	Cell growth and death	ko04218//Cellular senescence	K18753	GO:0000932//P-body;GO:0005634//nucleus;GO:0005737//cytoplasm;GO:0005829//cytosol;GO:1990904//ribonucleoprotein complex	GO:0003729//mRNA binding;GO:0003730//mRNA 3'-UTR binding;GO:0035925//mRNA 3'-UTR AU-rich region binding;GO:0046872//metal ion binding;GO:0071889//14-3-3 protein binding	GO:0000165//MAPK cascade;GO:0000288//nuclear-transcribed mRNA catabolic process, deadenylation-dependent decay;GO:0001570//vasculogenesis;GO:0003342//proepicardium development;GO:0006417//regulation of translation;GO:0006915//apoptotic process;GO:0007507//heart development;GO:0008283//cell proliferation;GO:0009611//response to wounding;GO:0010468//regulation of gene expression;GO:0010837//regulat…
A0	ENSGALG00000031448	1.34433	3.35154	553	48	0.172	0.292	1.31793	0.000532983	1	up	MAPK6	mitogen-activated protein kinase 6 [Source:NCBI gene;Acc:415419]	-	-	-	-	GO:0005634//nucleus;GO:0005737//cytoplasm;GO:0005829//cytosol;GO:0032156//septin cytoskeleton;GO:0032991//protein-containing complex	GO:0000166//nucleotide binding;GO:0004672//protein kinase activity;GO:0004674//protein serine/threonine kinase activity;GO:0004707//MAP kinase activity;GO:0005524//ATP binding;GO:0016301//kinase activity;GO:0016740//transferase activity;GO:0019901//protein kinase binding;GO:0046982//protein heterodimerization activity	GO:0000165//MAPK cascade;GO:0006468//protein phosphorylation;GO:0007049//cell cycle;GO:0010468//regulation of gene expression;GO:0016310//phosphorylation;GO:0035556//intracellular signal transduction;GO:0060999//positive regulation of dendritic spine development;GO:0071310//cellular response to organic substance
A0	ENSGALG00000009328	2.63765	6.44486	553	48	0.32	0.458	1.28889	1.2885e-06	0.0285609	up	EIF3A	eukaryotic translation initiation factor 3 subunit A [Source:NCBI gene;Acc:423927]	Genetic Information Processing	Translation	ko03013//RNA transport	K03254	GO:0005634//nucleus;GO:0005730//nucleolus;GO:0005737//cytoplasm;GO:0005829//cytosol;GO:0005852//eukaryotic translation initiation factor 3 complex;GO:0014069//postsynaptic density;GO:0016282//eukaryotic 43S preinitiation complex;GO:0033290//eukaryotic 48S preinitiation complex;GO:0043614//multi-eIF complex;GO:0071540//eukaryotic translation initiation factor 3 complex, eIF3e;GO:0071541//eukaryoti…	GO:0003723//RNA binding;GO:0003729//mRNA binding;GO:0003743//translation initiation factor activity	GO:0001732//formation of cytoplasmic translation initiation complex;GO:0002183//cytoplasmic translational initiation;GO:0002188//translation reinitiation;GO:0006412//translation;GO:0006413//translational initiation;GO:0075522//IRES-dependent viral translational initiation;GO:0075525//viral translational termination-reinitiation
A0	ENSGALG00000001143	6.99826	16.8884	553	48	0.631	0.771	1.27096	1.0514e-12	2.33053e-08	up	ETS1	v-ets avian erythroblastosis virus E26 oncogene homolog 1 [Source:NCBI gene;Acc:396235]	Cellular Processes	Cell growth and death	ko04218//Cellular senescence	K02678	GO:0005634//nucleus;GO:0005654//nucleoplasm;GO:0005667//transcription factor complex	GO:0000978//RNA polymerase II proximal promoter sequence-specific DNA binding;GO:0000981//DNA-binding transcription factor activity, RNA polymerase II-specific;GO:0003677//DNA binding;GO:0003700//DNA-binding transcription factor activity;GO:0042802//identical protein binding;GO:0043565//sequence-specific DNA binding;GO:1990837//sequence-specific double-stranded DNA binding	GO:0006355//regulation of transcription, DNA-templated;GO:0006357//regulation of transcription by RNA polymerase II;GO:0010595//positive regulation of endothelial cell migration;GO:0010628//positive regulation of gene expression;GO:0030578//PML body organization;GO:0043536//positive regulation of blood vessel endothelial cell migration;GO:0045648//positive regulation of erythrocyte differentiatio…
A0	ENSGALG00000012638	2.13296	5.08468	553	48	0.248	0.312	1.2533	0.00108878	1	up	CRY1	cryptochrome circadian regulator 1 [Source:NCBI gene;Acc:374093]	-	-	-	-	GO:0005634//nucleus;GO:0005739//mitochondrion;GO:0005829//cytosol;GO:0042622//photoreceptor outer segment membrane;GO:0097381//photoreceptor disc membrane	GO:0003690//double-stranded DNA binding;GO:0008134//transcription factor binding;GO:0019900//kinase binding;GO:0019901//protein kinase binding;GO:0019902//phosphatase binding;GO:0035257//nuclear hormone receptor binding;GO:0042826//histone deacetylase binding;GO:0070888//E-box binding	GO:0000122//negative regulation of transcription by RNA polymerase II;GO:0006094//gluconeogenesis;GO:0006975//DNA damage induced protein phosphorylation;GO:0007623//circadian rhythm;GO:0009416//response to light stimulus;GO:0014823//response to activity;GO:0019915//lipid storage;GO:0031397//negative regulation of protein ubiquitination;GO:0031398//positive regulation of protein ubiquitination;GO:…
A0	ENSGALG00000049285	2.20106	5.14944	553	48	0.269	0.396	1.22622	2.22295e-05	0.492739	up	-	-	-	-	-	-	-	-	GO:0000381//regulation of alternative mRNA splicing, via spliceosome
A0	ENSGALG00000011870	2.0335	4.69581	553	48	0.25	0.375	1.20741	0.000305706	1	up	HIF1A	hypoxia inducible factor 1 subunit alpha [Source:NCBI gene;Acc:374177]	Cellular Processes;Cellular Processes	Transport and catabolism;Transport and catabolism	ko04140//Autophagy - animal;ko04137//Mitophagy - animal	K08268;K08268	GO:0005634//nucleus;GO:0005654//nucleoplasm;GO:0005667//transcription factor complex;GO:0005737//cytoplasm;GO:0005829//cytosol;GO:0016604//nuclear body;GO:0016607//nuclear speck;GO:0031514//motile cilium;GO:0032991//protein-containing complex;GO:0090575//RNA polymerase II transcription factor complex;GO:1904115//axon cytoplasm	GO:0000981//DNA-binding transcription factor activity, RNA polymerase II-specific;GO:0001228//DNA-binding transcription activator activity, RNA polymerase II-specific;GO:0002039//p53 binding;GO:0003677//DNA binding;GO:0003700//DNA-binding transcription factor activity;GO:0005515//protein binding;GO:0008134//transcription factor binding;GO:0019899//enzyme binding;GO:0019901//protein kinase binding…	GO:0001525//angiogenesis;GO:0001568//blood vessel development;GO:0001666//response to hypoxia;GO:0001755//neural crest cell migration;GO:0001837//epithelial to mesenchymal transition;GO:0001922//B-1 B cell homeostasis;GO:0001944//vasculature development;GO:0001947//heart looping;GO:0002052//positive regulation of neuroblast proliferation;GO:0002248//connective tissue replacement involved in infla…
A0	ENSGALG00000041454	1.51875	3.48904	553	48	0.197	0.271	1.19995	0.000306515	1	up	Dnmt3a	DNA methyltransferase 3 alpha [Source:NCBI gene;Acc:421991]	Metabolism;Metabolism	Global and overview maps;Amino acid metabolism	ko01100//Metabolic pathways;ko00270//Cysteine and methionine metabolism	K17398;K17398	GO:0000775//chromosome, centromeric region;GO:0000791//euchromatin;GO:0000792//heterochromatin;GO:0005634//nucleus;GO:0005654//nucleoplasm;GO:0005720//nuclear heterochromatin;GO:0005737//cytoplasm;GO:0016363//nuclear matrix	GO:0000978//RNA polymerase II proximal promoter sequence-specific DNA binding;GO:0003677//DNA binding;GO:0003682//chromatin binding;GO:0003886//DNA (cytosine-5-)-methyltransferase activity;GO:0008134//transcription factor binding;GO:0008168//methyltransferase activity;GO:0009008//DNA-methyltransferase activity;GO:0016740//transferase activity;GO:0042802//identical protein binding	GO:0000122//negative regulation of transcription by RNA polymerase II;GO:0006306//DNA methylation;GO:0006346//methylation-dependent chromatin silencing;GO:0006349//regulation of gene expression by genetic imprinting;GO:0007283//spermatogenesis;GO:0010468//regulation of gene expression;GO:0032259//methylation;GO:0043045//DNA methylation involved in embryo development;GO:0043046//DNA methylation in…
A0	ENSGALG00000005037	6.76291	15.508	553	48	0.492	0.583	1.1973	2.30448e-06	0.0510811	up	-	-	-	-	-	-	GO:0000776//kinetochore;GO:0030496//midbody;GO:0045171//intercellular bridge	GO:0004672//protein kinase activity;GO:0005524//ATP binding	GO:0006468//protein phosphorylation;GO:0007094//mitotic spindle assembly checkpoint;GO:0007140//male meiotic nuclear division;GO:0008608//attachment of spindle microtubules to kinetochore;GO:0043063//intercellular bridge organization;GO:0051306//mitotic sister chromatid separation
A0	ENSGALG00000008666	1.73691	3.94816	553	48	0.186	0.292	1.18466	0.0063351	1	up	CTLA4	cytotoxic T-lymphocyte associated protein 4 [Source:NCBI gene;Acc:424106]	Environmental Information Processing	Signaling molecules and interaction	ko04514//Cell adhesion molecules (CAMs)	K06538	GO:0005794//Golgi apparatus;GO:0005887//integral component of plasma membrane;GO:0009897//external side of plasma membrane;GO:0016020//membrane;GO:0016021//integral component of membrane;GO:0045334//clathrin-coated endocytic vesicle;GO:0048471//perinuclear region of cytoplasm;GO:0098636//protein complex involved in cell adhesion	-	GO:0006955//immune response;GO:0006974//cellular response to DNA damage stimulus;GO:0030889//negative regulation of B cell proliferation;GO:0042129//regulation of T cell proliferation;GO:0043065//positive regulation of apoptotic process;GO:0045590//negative regulation of regulatory T cell differentiation;GO:0050853//B cell receptor signaling pathway
A0	ENSGALG00000015233	3.65606	8.14435	553	48	0.382	0.479	1.15551	0.000184098	1	up	ATP1B1	ATPase Na+/K+ transporting subunit beta 1 [Source:NCBI gene;Acc:396529]	Organismal Systems;Organismal Systems	Circulatory system;Circulatory system	ko04261//Adrenergic signaling in cardiomyocytes;ko04260//Cardiac muscle contraction	K01540;K01540	GO:0005886//plasma membrane;GO:0005890//sodium:potassium-exchanging ATPase complex;GO:0014704//intercalated disc;GO:0016020//membrane;GO:0016021//integral component of membrane;GO:0016323//basolateral plasma membrane;GO:0016324//apical plasma membrane;GO:0042383//sarcolemma	GO:0001671//ATPase activator activity;GO:0005391//sodium:potassium-exchanging ATPase activity;GO:0005524//ATP binding;GO:0008022//protein C-terminus binding;GO:0008144//drug binding;GO:0016887//ATPase activity;GO:0019901//protein kinase binding;GO:0030955//potassium ion binding;GO:0031402//sodium ion binding;GO:0051117//ATPase binding	GO:0006811//ion transport;GO:0006813//potassium ion transport;GO:0006814//sodium ion transport;GO:0006874//cellular calcium ion homeostasis;GO:0006883//cellular sodium ion homeostasis;GO:0010248//establishment or maintenance of transmembrane electrochemical gradient;GO:0010468//regulation of gene expression;GO:0010882//regulation of cardiac muscle contraction by calcium ion signaling;GO:0030007//…
A0	ENSGALG00000003267	1.89462	4.19523	553	48	0.246	0.375	1.14684	0.000534019	1	up	STAT3	signal transducer and activator of transcription 3 [Source:NCBI gene;Acc:420027]	Cellular Processes;Environmental Information Processing;Human Diseases;Organismal Systems	Cell growth and death;Signal transduction;Endocrine and metabolic diseases;Endocrine system	ko04217//Necroptosis;ko04068//FoxO signaling pathway;ko04933//AGE-RAGE signaling pathway in diabetic complications;ko04920//Adipocytokine signaling pathway	K04692;K04692;K04692;K04692	GO:0000790//nuclear chromatin;GO:0005634//nucleus;GO:0005654//nucleoplasm;GO:0005667//transcription factor complex;GO:0005737//cytoplasm;GO:0005829//cytosol;GO:0005886//plasma membrane;GO:0090575//RNA polymerase II transcription factor complex	GO:0000978//RNA polymerase II proximal promoter sequence-specific DNA binding;GO:0000981//DNA-binding transcription factor activity, RNA polymerase II-specific;GO:0001103//RNA polymerase II repressing transcription factor binding;GO:0001228//DNA-binding transcription activator activity, RNA polymerase II-specific;GO:0003677//DNA binding;GO:0003700//DNA-binding transcription factor activity;GO:000…	GO:0001659//temperature homeostasis;GO:0001754//eye photoreceptor cell differentiation;GO:0006355//regulation of transcription, DNA-templated;GO:0006357//regulation of transcription by RNA polymerase II;GO:0006366//transcription by RNA polymerase II;GO:0006606//protein import into nucleus;GO:0006954//inflammatory response;GO:0007165//signal transduction;GO:0008283//cell proliferation;GO:0008285//…
A0	ENSGALG00000032730	1.96545	4.33713	553	48	0.241	0.312	1.14188	0.00078362	1	up	NOP56	NOP56 ribonucleoprotein [Source:NCBI gene;Acc:426574]	Genetic Information Processing	Translation	ko03008//Ribosome biogenesis in eukaryotes	K14564	GO:0001650//fibrillar center;GO:0005732//small nucleolar ribonucleoprotein complex;GO:0031428//box C/D snoRNP complex;GO:0032040//small-subunit processome;GO:0070761//pre-snoRNP complex	GO:0030515//snoRNA binding;GO:1990226//histone methyltransferase binding	-
A0	ENSGALG00000006355	3.7881	8.16045	553	48	0.401	0.562	1.10717	1.80858e-05	0.40089	up	SPTY2D1	SPT2 chromatin protein domain containing 1 [Source:NCBI gene;Acc:423083]	-	-	-	-	GO:0005634//nucleus;GO:0005730//nucleolus	GO:0001042//RNA polymerase I core binding;GO:0003677//DNA binding;GO:0042393//histone binding	GO:0006334//nucleosome assembly;GO:0006355//regulation of transcription, DNA-templated;GO:0006360//transcription by RNA polymerase I;GO:0010847//regulation of chromatin assembly;GO:0043486//histone exchange
A0	ENSGALG00000039182	2.45949	5.28962	553	48	0.298	0.375	1.10481	1.92683e-05	0.427101	up	TBL1XR1	transducin beta like 1 X-linked receptor 1 [Source:NCBI gene;Acc:426284]	Environmental Information Processing	Signal transduction	ko04310//Wnt signaling pathway	K04508	GO:0000118//histone deacetylase complex;GO:0005634//nucleus;GO:0017053//transcriptional repressor complex;GO:0072686//mitotic spindle	GO:0003677//DNA binding;GO:0003714//transcription corepressor activity;GO:0005515//protein binding;GO:0008013//beta-catenin binding;GO:0042393//histone binding;GO:0044212//transcription regulatory region DNA binding;GO:0047485//protein N-terminus binding	GO:0000122//negative regulation of transcription by RNA polymerase II;GO:0001835//blastocyst hatching;GO:0002021//response to dietary excess;GO:0006357//regulation of transcription by RNA polymerase II;GO:0010468//regulation of gene expression;GO:0016042//lipid catabolic process;GO:0016575//histone deacetylation;GO:0035264//multicellular organism growth;GO:0043161//proteasome-mediated ubiquitin-d…
A0	ENSGALG00000015200	2.11576	4.54329	553	48	0.268	0.375	1.10256	0.000124338	1	up	DAZAP1	DAZ associated protein 1 [Source:NCBI gene;Acc:427266]	Genetic Information Processing	Translation	ko03015//mRNA surveillance pathway	K14411	GO:0005634//nucleus;GO:0005654//nucleoplasm;GO:0005737//cytoplasm;GO:0005829//cytosol;GO:0032991//protein-containing complex;GO:1990904//ribonucleoprotein complex	GO:0003676//nucleic acid binding;GO:0003723//RNA binding;GO:0003730//mRNA 3'-UTR binding;GO:0008266//poly(U) RNA binding;GO:0034046//poly(G) binding;GO:0035613//RNA stem-loop binding	GO:0007283//spermatogenesis;GO:0008283//cell proliferation;GO:0048026//positive regulation of mRNA splicing, via spliceosome
A0	ENSGALG00000039120	3.68193	7.87428	553	48	0.414	0.458	1.09668	2.42742e-08	0.000538062	up	NBEAL2	neurobeachin like 2 [Source:NCBI gene;Acc:425984]	-	-	-	-	GO:0005783//endoplasmic reticulum	GO:0005515//protein binding	GO:0030220//platelet formation
A0	ENSGALG00000006418	2.20626	4.68204	553	48	0.277	0.375	1.08553	9.39581e-05	1	up	PDPK1	3-phosphoinositide dependent protein kinase 1 [Source:NCBI gene;Acc:416588]	Cellular Processes;Environmental Information Processing;Environmental Information Processing;Cellular Processes;Organismal Systems;Cellular Processes;Organismal Systems	Cellular community - eukaryotes;Signal transduction;Signal transduction;Cell growth and death;Endocrine system;Transport and catabolism;Endocrine system	ko04510//Focal adhesion;ko04150//mTOR signaling pathway;ko04068//FoxO signaling pathway;ko04210//Apoptosis;ko04910//Insulin signaling pathway;ko04140//Autophagy - animal;ko03320//PPAR signaling pathway	K06276;K06276;K06276;K06276;K06276;K06276;K06276	GO:0005737//cytoplasm;GO:0005886//plasma membrane;GO:0014069//postsynaptic density;GO:0031410//cytoplasmic vesicle;GO:0042995//cell projection	GO:0004672//protein kinase activity;GO:0004674//protein serine/threonine kinase activity;GO:0004676//3-phosphoinositide-dependent protein kinase activity;GO:0005524//ATP binding;GO:0016004//phospholipase activator activity;GO:0043274//phospholipase binding	GO:0003323//type B pancreatic cell development;GO:0006468//protein phosphorylation;GO:0006469//negative regulation of protein kinase activity;GO:0006972//hyperosmotic response;GO:0007173//epidermal growth factor receptor signaling pathway;GO:0010518//positive regulation of phospholipase activity;GO:0010594//regulation of endothelial cell migration;GO:0010667//negative regulation of cardiac muscle…
A0	ENSGALG00000015351	4.10046	8.65786	553	48	0.414	0.521	1.07822	6.78419e-06	0.150378	up	CBLB	Cbl proto-oncogene B [Source:NCBI gene;Acc:418406]	Cellular Processes;Genetic Information Processing;Organismal Systems;Environmental Information Processing	Transport and catabolism;Folding, sorting and degradation;Endocrine system;Signal transduction	ko04144//Endocytosis;ko04120//Ubiquitin mediated proteolysis;ko04910//Insulin signaling pathway;ko04012//ErbB signaling pathway	K22517;K22517;K22517;K22517	GO:0005886//plasma membrane;GO:0045121//membrane raft	GO:0001784//phosphotyrosine residue binding;GO:0004842//ubiquitin-protein transferase activity;GO:0005509//calcium ion binding;GO:0005515//protein binding;GO:0017124//SH3 domain binding;GO:0030971//receptor tyrosine kinase binding;GO:0061630//ubiquitin protein ligase activity	GO:0007165//signal transduction;GO:0007166//cell surface receptor signaling pathway;GO:0007175//negative regulation of epidermal growth factor-activated receptor activity;GO:0016567//protein ubiquitination;GO:0023051//regulation of signaling
A0	ENSGALG00000008318	5.55805	11.7014	553	48	0.535	0.604	1.07403	1.18166e-08	0.000261926	up	SLK	STE20 like kinase [Source:NCBI gene;Acc:423878]	Cellular Processes	Cell growth and death	ko04114//Oocyte meiosis	K08836	GO:0005737//cytoplasm;GO:0031252//cell leading edge;GO:0048471//perinuclear region of cytoplasm	GO:0004672//protein kinase activity;GO:0004674//protein serine/threonine kinase activity;GO:0005515//protein binding;GO:0005524//ATP binding;GO:0042802//identical protein binding;GO:0042803//protein homodimerization activity	GO:0006468//protein phosphorylation;GO:0023014//signal transduction by protein phosphorylation;GO:0030334//regulation of cell migration;GO:0031098//stress-activated protein kinase signaling cascade;GO:0031122//cytoplasmic microtubule organization;GO:0032147//activation of protein kinase activity;GO:0042981//regulation of apoptotic process;GO:0046777//protein autophosphorylation;GO:0051893//regula…
A0	ENSGALG00000008335	2.18459	4.57183	553	48	0.302	0.271	1.06541	1.20263e-09	2.66575e-05	up	PHTF2	putative homeodomain transcription factor 2 [Source:NCBI gene;Acc:417728]	-	-	-	-	GO:0005783//endoplasmic reticulum;GO:0016020//membrane;GO:0016021//integral component of membrane	-	-
A0	ENSGALG00000052842	8.00079	16.5317	553	48	0.627	0.667	1.04702	3.83003e-07	0.00848965	up	ANKRD11	ankyrin repeat domain 11 [Source:NCBI gene;Acc:415845]	-	-	-	-	GO:0005634//nucleus;GO:0005654//nucleoplasm;GO:0005829//cytosol;GO:0005886//plasma membrane	GO:0005515//protein binding	GO:0001701//in utero embryonic development;GO:0001894//tissue homeostasis;GO:0035264//multicellular organism growth;GO:0042475//odontogenesis of dentin-containing tooth;GO:0048705//skeletal system morphogenesis;GO:0060323//head morphogenesis;GO:0060325//face morphogenesis;GO:0060348//bone development
A0	ENSGALG00000011405	2.10978	4.34731	553	48	0.266	0.271	1.04303	1.75924e-06	0.0389953	up	SLC4A7	solute carrier family 4 member 7 [Source:NCBI gene;Acc:420658]	-	-	-	-	GO:0005887//integral component of plasma membrane;GO:0016020//membrane;GO:0016021//integral component of membrane	GO:0005452//inorganic anion exchanger activity;GO:0008509//anion transmembrane transporter activity;GO:0008510//sodium:bicarbonate symporter activity	GO:0006811//ion transport;GO:0006820//anion transport;GO:0015698//inorganic anion transport;GO:0015701//bicarbonate transport;GO:0051453//regulation of intracellular pH;GO:0098656//anion transmembrane transport
A0	ENSGALG00000020249	2.69774	5.55238	553	48	0.309	0.396	1.04135	0.000110089	1	up	RAPGEF2	Rap guanine nucleotide exchange factor 2 [Source:NCBI gene;Acc:422418]	Environmental Information Processing;Cellular Processes	Signal transduction;Cellular community - eukaryotes	ko04010//MAPK signaling pathway;ko04530//Tight junction	K08018;K08018	GO:0005622//intracellular;GO:0005737//cytoplasm;GO:0005770//late endosome;GO:0005829//cytosol;GO:0005923//bicellular tight junction;GO:0016020//membrane;GO:0016324//apical plasma membrane;GO:0030139//endocytic vesicle;GO:0048471//perinuclear region of cytoplasm	GO:0005085//guanyl-nucleotide exchange factor activity;GO:0005088//Ras guanyl-nucleotide exchange factor activity;GO:0005096//GTPase activator activity;GO:0005515//protein binding;GO:0017034//Rap guanyl-nucleotide exchange factor activity;GO:0030165//PDZ domain binding;GO:0030552//cAMP binding;GO:0031697//beta-1 adrenergic receptor binding;GO:0050699//WW domain binding;GO:0070300//phosphatidic ac…	GO:0007165//signal transduction;GO:0007186//G protein-coupled receptor signaling pathway;GO:0007218//neuropeptide signaling pathway;GO:0007264//small GTPase mediated signal transduction;GO:0008285//negative regulation of cell proliferation;GO:0019933//cAMP-mediated signaling;GO:0030033//microvillus assembly;GO:0031175//neuron projection development;GO:0032486//Rap protein signal transduction;GO:0…
A0	ENSGALG00000008097	1.64654	3.38646	553	48	0.215	0.292	1.04034	0.00154154	1	up	CELF1	CUGBP Elav-like family member 1 [Source:NCBI gene;Acc:373923]	-	-	-	-	GO:0005634//nucleus;GO:0005654//nucleoplasm;GO:0005737//cytoplasm;GO:1990904//ribonucleoprotein complex	GO:0003676//nucleic acid binding;GO:0003723//RNA binding;GO:0003729//mRNA binding;GO:0031369//translation initiation factor binding	GO:0000381//regulation of alternative mRNA splicing, via spliceosome;GO:0006376//mRNA splice site selection;GO:0007286//spermatid development;GO:0040018//positive regulation of multicellular organism growth
A0	ENSGALG00000027262	1.89919	3.86536	553	48	0.244	0.333	1.02522	0.00132107	1	up	CAB39	calcium binding protein 39 [Source:NCBI gene;Acc:424830]	Environmental Information Processing	Signal transduction	ko04150//mTOR signaling pathway	K08272	-	GO:0004674//protein serine/threonine kinase activity;GO:0019900//kinase binding;GO:0030295//protein kinase activator activity;GO:0043539//protein serine/threonine kinase activator activity	GO:0010800//positive regulation of peptidyl-threonine phosphorylation;GO:0018105//peptidyl-serine phosphorylation;GO:0023014//signal transduction by protein phosphorylation;GO:0032147//activation of protein kinase activity;GO:0035556//intracellular signal transduction;GO:0071902//positive regulation of protein serine/threonine kinase activity
A0	ENSGALG00000040546	2.16751	4.39329	553	48	0.257	0.292	1.01926	0.00245922	1	up	-	-	-	-	-	-	-	GO:0003676//nucleic acid binding	GO:0045892//negative regulation of transcription, DNA-templated
A0	ENSGALG00000001907	1.74576	3.52962	553	48	0.222	0.271	1.01566	0.000190232	1	up	WAPL	WAPL cohesin release factor [Source:NCBI gene;Acc:423608]	-	-	-	-	GO:0000785//chromatin;GO:0000795//synaptonemal complex;GO:0005634//nucleus;GO:0005737//cytoplasm;GO:0008278//cohesin complex	-	GO:0000278//mitotic cell cycle;GO:0008156//negative regulation of DNA replication;GO:0009636//response to toxic substance;GO:0035562//negative regulation of chromatin binding;GO:0045132//meiotic chromosome segregation;GO:0045875//negative regulation of sister chromatid cohesion;GO:0048146//positive regulation of fibroblast proliferation;GO:0051983//regulation of chromosome segregation;GO:0060623/…
A0	ENSGALG00000002719	1.7857	3.59554	553	48	0.226	0.271	1.00972	0.00159431	1	up	CSNK1D	casein kinase 1 delta [Source:NCBI gene;Acc:417378]	Cellular Processes;Environmental Information Processing	Cellular community - eukaryotes;Signal transduction	ko04540//Gap junction;ko04340//Hedgehog signaling pathway	K08959;K08959	GO:0005634//nucleus;GO:0005737//cytoplasm;GO:0005876//spindle microtubule	GO:0000166//nucleotide binding;GO:0004672//protein kinase activity;GO:0004674//protein serine/threonine kinase activity;GO:0005524//ATP binding	GO:0006468//protein phosphorylation;GO:0018105//peptidyl-serine phosphorylation;GO:0018107//peptidyl-threonine phosphorylation;GO:0030177//positive regulation of Wnt signaling pathway;GO:0032436//positive regulation of proteasomal ubiquitin-dependent protein catabolic process;GO:0032922//circadian regulation of gene expression;GO:0042752//regulation of circadian rhythm;GO:0051225//spindle assembl…
A0	ENSGALG00000041988	2.35582	4.72191	553	48	0.288	0.271	1.00314	4.02842e-06	0.089294	up	SIK1	salt inducible kinase 1 [Source:NCBI gene;Acc:395417]	-	-	-	-	GO:0005634//nucleus;GO:0005737//cytoplasm	GO:0000287//magnesium ion binding;GO:0004672//protein kinase activity;GO:0004674//protein serine/threonine kinase activity;GO:0005524//ATP binding;GO:0008140//cAMP response element binding protein binding;GO:0019901//protein kinase binding;GO:0042826//histone deacetylase binding;GO:0050321//tau-protein kinase activity	GO:0000226//microtubule cytoskeleton organization;GO:0006468//protein phosphorylation;GO:0007346//regulation of mitotic cell cycle;GO:0010830//regulation of myotube differentiation;GO:0010868//negative regulation of triglyceride biosynthetic process;GO:0032792//negative regulation of CREB transcription factor activity;GO:0035556//intracellular signal transduction;GO:0043153//entrainment of circad…
A0	ENSGALG00000008542	8.82512	4.38422	553	48	0.665	0.375	-1.0093	0.000427121	1	down	ADD3	adducin 3 (gamma) [Source:NCBI gene;Acc:373892]	-	-	-	-	GO:0000794//condensed nuclear chromosome;GO:0005654//nucleoplasm;GO:0005737//cytoplasm;GO:0005856//cytoskeleton;GO:0005886//plasma membrane;GO:0005903//brush border;GO:0005911//cell-cell junction;GO:0005938//cell cortex;GO:0014069//postsynaptic density;GO:0016020//membrane;GO:0044853//plasma membrane raft	GO:0005198//structural molecule activity;GO:0030507//spectrin binding;GO:0051015//actin filament binding	GO:0051016//barbed-end actin filament capping;GO:0051017//actin filament bundle assembly
A0	ENSGALG00000042148	3.0861	1.52715	553	48	0.363	0.146	-1.01495	0.00216526	1	down	FKBP51	FK506 binding protein 5 [Source:NCBI gene;Acc:421186]	-	-	-	-	GO:0005654//nucleoplasm;GO:0005737//cytoplasm	GO:0003755//peptidyl-prolyl cis-trans isomerase activity;GO:0005515//protein binding;GO:0005528//FK506 binding;GO:0016853//isomerase activity;GO:0031072//heat shock protein binding	GO:0000413//protein peptidyl-prolyl isomerization;GO:0009617//response to bacterium;GO:0061077//chaperone-mediated protein folding
A0	ENSGALG00000014432	47.6579	23.5437	553	48	0.986	0.812	-1.01738	1.89536e-14	4.20126e-10	down	RPS20	ribosomal protein S20 [Source:NCBI gene;Acc:430990]	Genetic Information Processing	Translation	ko03010//Ribosome	K02969	GO:0005622//intracellular;GO:0005840//ribosome;GO:0015935//small ribosomal subunit;GO:0022627//cytosolic small ribosomal subunit;GO:0045202//synapse	GO:0003723//RNA binding;GO:0003735//structural constituent of ribosome	GO:0006412//translation
A0	ENSGALG00000012456	7.48398	3.68168	553	48	0.637	0.292	-1.02344	1.25967e-05	0.279219	down	RAC2	Rac family small GTPase 2 [Source:NCBI gene;Acc:418044]	Environmental Information Processing;Cellular Processes;Cellular Processes;Environmental Information Processing;Cellular Processes;Environmental Information Processing	Signal transduction;Cell motility;Cellular community - eukaryotes;Signal transduction;Cellular community - eukaryotes;Signal transduction	ko04010//MAPK signaling pathway;ko04810//Regulation of actin cytoskeleton;ko04510//Focal adhesion;ko04310//Wnt signaling pathway;ko04520//Adherens junction;ko04370//VEGF signaling pathway	K07860;K07860;K07860;K07860;K07860;K07860	GO:0005622//intracellular;GO:0005635//nuclear envelope;GO:0005737//cytoplasm;GO:0005829//cytosol;GO:0005884//actin filament;GO:0005886//plasma membrane;GO:0016020//membrane;GO:0030027//lamellipodium;GO:0031410//cytoplasmic vesicle;GO:0042995//cell projection	GO:0000166//nucleotide binding;GO:0003924//GTPase activity;GO:0005525//GTP binding;GO:0019887//protein kinase regulator activity;GO:0019901//protein kinase binding	GO:0006935//chemotaxis;GO:0007015//actin filament organization;GO:0007186//G protein-coupled receptor signaling pathway;GO:0007264//small GTPase mediated signal transduction;GO:0007266//Rho protein signal transduction;GO:0008045//motor neuron axon guidance;GO:0008284//positive regulation of cell proliferation;GO:0010592//positive regulation of lamellipodium assembly;GO:0010810//regulation of cell…
A0	ENSGALG00000015346	5.35729	2.59719	553	48	0.481	0.229	-1.04455	0.00233486	1	down	NFKBIZ	NFKB inhibitor zeta [Source:NCBI gene;Acc:418404]	-	-	-	-	GO:0005634//nucleus;GO:0016607//nuclear speck;GO:0036464//cytoplasmic ribonucleoprotein granule	GO:0005515//protein binding	GO:0006954//inflammatory response;GO:0050729//positive regulation of inflammatory response;GO:0050852//T cell receptor signaling pathway;GO:2000321//positive regulation of T-helper 17 cell differentiation
A0	ENSGALG00000035317	8.17499	3.86685	553	48	0.608	0.292	-1.08006	0.000109929	1	down	ID3	inhibitor of DNA binding 3, HLH protein [Source:NCBI gene;Acc:395281]	Environmental Information Processing	Signal transduction	ko04350//TGF-beta signaling pathway	K17694	GO:0005634//nucleus;GO:0005737//cytoplasm	GO:0001085//RNA polymerase II transcription factor binding;GO:0003700//DNA-binding transcription factor activity;GO:0008134//transcription factor binding;GO:0046983//protein dimerization activity	GO:0007623//circadian rhythm;GO:0010628//positive regulation of gene expression;GO:0030182//neuron differentiation;GO:0043392//negative regulation of DNA binding;GO:0045665//negative regulation of neuron differentiation;GO:0045892//negative regulation of transcription, DNA-templated;GO:0051726//regulation of cell cycle
A0	ENSGALG00000012034	3.98577	1.87593	553	48	0.441	0.208	-1.08726	0.00451302	1	down	ADSL	adenylosuccinate lyase [Source:NCBI gene;Acc:396540]	Metabolism;Metabolism;Metabolism	Global and overview maps;Nucleotide metabolism;Amino acid metabolism	ko01100//Metabolic pathways;ko00230//Purine metabolism;ko00250//Alanine, aspartate and glutamate metabolism	K01756;K01756;K01756	GO:0005829//cytosol	GO:0003824//catalytic activity;GO:0004018//N6-(1,2-dicarboxyethyl)AMP AMP-lyase (fumarate-forming) activity;GO:0016829//lyase activity;GO:0070626//(S)-2-(5-amino-1-(5-phospho-D-ribosyl)imidazole-4-carboxamido)succinate AMP-lyase (fumarate-forming) activity	GO:0006164//purine nucleotide biosynthetic process;GO:0006167//AMP biosynthetic process;GO:0006189//'de novo' IMP biosynthetic process;GO:0009152//purine ribonucleotide biosynthetic process;GO:0044208//'de novo' AMP biosynthetic process;GO:0051262//protein tetramerization
A0	ENSGALG00000028872	57.5862	27.0012	553	48	0.995	0.917	-1.0927	6.22597e-22	1.38005e-17	down	TPT1	tumor protein, translationally-controlled 1 [Source:NCBI gene;Acc:396363]	-	-	-	-	GO:0000922//spindle pole;GO:0005615//extracellular space;GO:0005654//nucleoplasm;GO:0005737//cytoplasm;GO:0005771//multivesicular body;GO:0005829//cytosol;GO:0005881//cytoplasmic microtubule	GO:0005509//calcium ion binding;GO:0008134//transcription factor binding	GO:0019827//stem cell population maintenance;GO:2000384//negative regulation of ectoderm development
A0	ENSGALG00000023294	14.8349	6.8255	553	48	0.852	0.479	-1.11999	4.56801e-08	0.00101254	down	RPLP0	ribosomal protein lateral stalk subunit P0 [Source:NCBI gene;Acc:395835]	Genetic Information Processing	Translation	ko03010//Ribosome	K02941	GO:0005622//intracellular;GO:0005634//nucleus;GO:0005737//cytoplasm;GO:0005783//endoplasmic reticulum;GO:0005829//cytosol;GO:0005840//ribosome;GO:0014069//postsynaptic density;GO:0022625//cytosolic large ribosomal subunit;GO:0030425//dendrite;GO:0036464//cytoplasmic ribonucleoprotein granule;GO:0098794//postsynapse;GO:1990904//ribonucleoprotein complex	GO:0003735//structural constituent of ribosome;GO:0070180//large ribosomal subunit rRNA binding	GO:0000027//ribosomal large subunit assembly;GO:0002181//cytoplasmic translation;GO:0042254//ribosome biogenesis;GO:0071353//cellular response to interleukin-4
A0	ENSGALG00000053765	3.23195	1.48349	553	48	0.353	0.146	-1.12341	0.00536267	1	down	-	parathymosin [Source:NCBI gene;Acc:418286]	-	-	-	-	-	-	-
A0	ENSGALG00000020002	5.07285	2.26017	553	48	0.524	0.167	-1.16636	6.85394e-07	0.0151924	down	SLC22A3	solute carrier family 22 member 3 [Source:NCBI gene;Acc:421582]	-	-	-	-	GO:0016020//membrane;GO:0016021//integral component of membrane	GO:0005215//transporter activity;GO:0015101//organic cation transmembrane transporter activity;GO:0015651//quaternary ammonium group transmembrane transporter activity;GO:0022857//transmembrane transporter activity	GO:0015695//organic cation transport;GO:0015697//quaternary ammonium group transport;GO:0015844//monoamine transport;GO:0032098//regulation of appetite;GO:0051608//histamine transport;GO:0051615//histamine uptake;GO:0055085//transmembrane transport
A0	ENSGALG00000009312	4.31674	1.90948	553	48	0.448	0.146	-1.17676	2.24015e-05	0.496552	down	RPL22L1	ribosomal protein L22 like 1 [Source:NCBI gene;Acc:100858296]	Genetic Information Processing	Translation	ko03010//Ribosome	K02891	GO:0005622//intracellular;GO:0005840//ribosome	GO:0003735//structural constituent of ribosome	GO:0006412//translation
A0	ENSGALG00000008586	3.13333	1.37821	553	48	0.345	0.125	-1.1849	0.00124217	1	down	TUBB4B	tubulin beta 4B class IVb [Source:NCBI gene;Acc:417255]	Cellular Processes;Cellular Processes	Transport and catabolism;Cellular community - eukaryotes	ko04145//Phagosome;ko04540//Gap junction	K07375;K07375	GO:0005623//cell;GO:0005737//cytoplasm;GO:0005856//cytoskeleton;GO:0005874//microtubule	GO:0000166//nucleotide binding;GO:0003725//double-stranded RNA binding;GO:0003924//GTPase activity;GO:0005200//structural constituent of cytoskeleton;GO:0005525//GTP binding	GO:0000226//microtubule cytoskeleton organization;GO:0000278//mitotic cell cycle;GO:0007017//microtubule-based process
A0	ENSGALG00000007863	5.13173	2.24368	553	48	0.561	0.208	-1.19357	2.73024e-06	0.0605186	down	COX7B	cytochrome c oxidase subunit 7B [Source:NCBI gene;Acc:771947]	Metabolism;Metabolism;Organismal Systems	Global and overview maps;Energy metabolism;Circulatory system	ko01100//Metabolic pathways;ko00190//Oxidative phosphorylation;ko04260//Cardiac muscle contraction	K02271;K02271;K02271	GO:0005746//mitochondrial respiratory chain;GO:0016020//membrane;GO:0016021//integral component of membrane;GO:0045277//respiratory chain complex IV	GO:0004129//cytochrome-c oxidase activity	GO:0022900//electron transport chain;GO:1902600//proton transmembrane transport
A0	ENSGALG00000053706	2.0154	0.870204	553	48	0.251	0.083	-1.21164	0.00583812	1	down	ATP5MPL	ATP synthase membrane subunit 6.8PL [Source:NCBI gene;Acc:772187]	-	-	-	-	GO:0005739//mitochondrion;GO:0016020//membrane;GO:0016021//integral component of membrane	-	-
A0	ENSGALG00000038635	4.1567	1.79418	553	48	0.448	0.208	-1.21211	0.0036121	1	down	-	myosin light chain 12B [Source:NCBI gene;Acc:770011]	Cellular Processes;Cellular Processes;Cellular Processes	Cell motility;Cellular community - eukaryotes;Cellular community - eukaryotes	ko04810//Regulation of actin cytoskeleton;ko04510//Focal adhesion;ko04530//Tight junction	K12757;K12757;K12757	-	GO:0005509//calcium ion binding	-
A0	ENSGALG00000032595	2.30618	0.991866	553	48	0.307	0.104	-1.21729	0.00187758	1	down	NDUFB2	NADH:ubiquinone oxidoreductase subunit B2 [Source:NCBI gene;Acc:418118]	Metabolism;Metabolism	Global and overview maps;Energy metabolism	ko01100//Metabolic pathways;ko00190//Oxidative phosphorylation	K03958;K03958	GO:0005743//mitochondrial inner membrane;GO:0005747//mitochondrial respiratory chain complex I	-	GO:0032981//mitochondrial respiratory chain complex I assembly
A0	ENSGALG00000027571	8.01957	3.42642	553	48	0.658	0.312	-1.22682	1.85265e-05	0.410659	down	-	histone cluster 1, H2B-VII-like 2 [Source:NCBI gene;Acc:770188]	-	-	-	-	GO:0000786//nucleosome;GO:0005634//nucleus;GO:0005694//chromosome	GO:0003677//DNA binding;GO:0046982//protein heterodimerization activity	GO:0006334//nucleosome assembly;GO:0042742//defense response to bacterium
A0	ENSGALG00000001452	2.32717	0.992365	553	48	0.307	0.083	-1.22963	0.00012562	1	down	ATP5PB	ATP synthase, H+ transporting, mitochondrial Fo complex subunit B1 [Source:NCBI gene;Acc:419866]	Metabolism;Metabolism	Global and overview maps;Energy metabolism	ko01100//Metabolic pathways;ko00190//Oxidative phosphorylation	K02127;K02127	GO:0000276//mitochondrial proton-transporting ATP synthase complex, coupling factor F(o)	GO:0015078//proton transmembrane transporter activity;GO:0046933//proton-transporting ATP synthase activity, rotational mechanism	GO:0015986//ATP synthesis coupled proton transport;GO:0099132//ATP hydrolysis coupled cation transmembrane transport
A0	ENSGALG00000014786	3.12851	1.32048	553	48	0.362	0.146	-1.24441	0.00488111	1	down	PIK3R1	phosphoinositide-3-kinase regulatory subunit 1 [Source:NCBI gene;Acc:427171]	Cellular Processes;Cellular Processes;Cellular Processes;Environmental Information Processing;Human Diseases;Environmental Information Processing;Cellular Processes;Organismal Systems;Cellular Processes;Environmental Information Processing;Human Diseases;Organismal Systems;Organismal Systems;Environmental Information Processing;Environmental Information Processing	Cell motility;Cellular community - eukaryotes;Cell growth and death;Signal transduction;Infectious diseases;Signal transduction;Cell growth and death;Endocrine system;Transport and catabolism;Signal transduction;Endocrine and metabolic diseases;Immune system;Endocrine system;Signal transduction;Signal transduction	ko04810//Regulation of actin cytoskeleton;ko04510//Focal adhesion;ko04218//Cellular senescence;ko04150//mTOR signaling pathway;ko05164//Influenza A;ko04068//FoxO signaling pathway;ko04210//Apoptosis;ko04910//Insulin signaling pathway;ko04140//Autophagy - animal;ko04070//Phosphatidylinositol signaling system;ko04933//AGE-RAGE signaling pathway in diabetic complications;ko04620//Toll-like receptor …	K02649;K02649;K02649;K02649;K02649;K02649;K02649;K02649;K02649;K02649;K02649;K02649;K02649;K02649;K02649	GO:0005634//nucleus;GO:0005737//cytoplasm;GO:0005801//cis-Golgi network;GO:0005829//cytosol;GO:0005911//cell-cell junction;GO:0005942//phosphatidylinositol 3-kinase complex;GO:0016020//membrane;GO:0032991//protein-containing complex;GO:1990578//perinuclear endoplasmic reticulum membrane	GO:0001784//phosphotyrosine residue binding;GO:0005158//insulin receptor binding;GO:0005159//insulin-like growth factor receptor binding;GO:0005168//neurotrophin TRKA receptor binding;GO:0005515//protein binding;GO:0008134//transcription factor binding;GO:0019903//protein phosphatase binding;GO:0035014//phosphatidylinositol 3-kinase regulator activity;GO:0036312//phosphatidylinositol 3-kinase reg…	GO:0001678//cellular glucose homeostasis;GO:0001953//negative regulation of cell-matrix adhesion;GO:0006468//protein phosphorylation;GO:0006606//protein import into nucleus;GO:0007162//negative regulation of cell adhesion;GO:0007165//signal transduction;GO:0008286//insulin receptor signaling pathway;GO:0008625//extrinsic apoptotic signaling pathway via death domain receptors;GO:0008630//intrinsic…
A0	ENSGALG00000002055	8.43654	3.54988	553	48	0.667	0.312	-1.24888	1.01487e-05	0.224956	down	HES4	hes family bHLH transcription factor 4 [Source:NCBI gene;Acc:395128]	Genetic Information Processing;Environmental Information Processing	Replication and repair;Signal transduction	ko03460//Fanconi anemia pathway;ko04330//Notch signaling pathway	K06054;K06054	GO:0005634//nucleus	GO:0001222//transcription corepressor binding;GO:0003677//DNA binding;GO:0004565//beta-galactosidase activity;GO:0005515//protein binding;GO:0046983//protein dimerization activity	GO:0001756//somitogenesis;GO:0006355//regulation of transcription, DNA-templated;GO:0060173//limb development
A0	ENSGALG00000007971	3.75336	1.56409	553	48	0.418	0.146	-1.26286	0.000285571	1	down	SUMO2	small ubiquitin-like modifier 2 [Source:NCBI gene;Acc:770125]	Genetic Information Processing	Translation	ko03013//RNA transport	K12160	GO:0005634//nucleus	GO:0005515//protein binding;GO:0031386//protein tag;GO:0044389//ubiquitin-like protein ligase binding	GO:0016925//protein sumoylation
A0	ENSGALG00000041200	3.36729	1.37778	553	48	0.373	0.125	-1.28925	0.000461151	1	down	ZNF706	zinc finger protein 706 [Source:NCBI gene;Acc:768824]	-	-	-	-	GO:0005634//nucleus;GO:0005737//cytoplasm	GO:0046872//metal ion binding	GO:0006417//regulation of translation;GO:0045892//negative regulation of transcription, DNA-templated;GO:1902455//negative regulation of stem cell population maintenance
A0	ENSGALG00000047410	3.82214	1.55454	553	48	0.421	0.146	-1.29789	0.000144168	1	down	-	-	-	-	-	-	-	-	-
A0	ENSGALG00000030120	39.2122	15.9072	553	48	0.987	0.771	-1.30162	1.46538e-18	3.24815e-14	down	ITGB1BP3	integrin beta 1 binding protein 3 [Source:NCBI gene;Acc:415448]	Metabolism;Metabolism	Global and overview maps;Metabolism of cofactors and vitamins	ko01100//Metabolic pathways;ko00760//Nicotinate and nicotinamide metabolism	K10524;K10524	-	GO:0016301//kinase activity	GO:0016310//phosphorylation
A0	ENSGALG00000045199	2.67119	1.06635	553	48	0.297	0.104	-1.3248	0.00697779	1	down	-	dispanin subfamily A member 2b-like [Source:NCBI gene;Acc:107053353]	-	-	-	-	GO:0016021//integral component of membrane	-	-
A0	ENSGALG00000031368	4.16271	1.63668	553	48	0.465	0.188	-1.34675	0.000523921	1	down	PHF12	PHD finger protein 12 [Source:NCBI gene;Acc:417580]	-	-	-	-	GO:0005634//nucleus;GO:0005654//nucleoplasm;GO:0016580//Sin3 complex;GO:0017053//transcriptional repressor complex;GO:0070822//Sin3-type complex	GO:0001222//transcription corepressor binding;GO:0003714//transcription corepressor activity;GO:0005515//protein binding;GO:0035091//phosphatidylinositol binding;GO:0046872//metal ion binding	GO:0000122//negative regulation of transcription by RNA polymerase II;GO:0045892//negative regulation of transcription, DNA-templated
A0	ENSGALG00000008590	26.7264	10.2825	553	48	0.962	0.604	-1.37807	4.33887e-15	9.61753e-11	down	EEF1B2	eukaryotic translation elongation factor 1 beta 2 [Source:NCBI gene;Acc:395723]	-	-	-	-	GO:0005737//cytoplasm;GO:0005783//endoplasmic reticulum;GO:0005853//eukaryotic translation elongation factor 1 complex	GO:0003746//translation elongation factor activity	GO:0006412//translation;GO:0006414//translational elongation
A0	ENSGALG00000007205	4.04269	1.51298	553	48	0.443	0.146	-1.41793	6.7869e-05	1	down	COX6A1	cytochrome c oxidase subunit 6A1 [Source:NCBI gene;Acc:416978]	Metabolism;Metabolism;Organismal Systems	Global and overview maps;Energy metabolism;Circulatory system	ko01100//Metabolic pathways;ko00190//Oxidative phosphorylation;ko04260//Cardiac muscle contraction	K02266;K02266;K02266	GO:0005739//mitochondrion;GO:0005743//mitochondrial inner membrane;GO:0005751//mitochondrial respiratory chain complex IV;GO:0016020//membrane	GO:0004129//cytochrome-c oxidase activity;GO:0030234//enzyme regulator activity	GO:0006123//mitochondrial electron transport, cytochrome c to oxygen;GO:0009060//aerobic respiration;GO:0050790//regulation of catalytic activity;GO:1902600//proton transmembrane transport
A0	ENSGALG00000012357	9.99376	3.63699	553	48	0.691	0.25	-1.45828	1.473e-08	0.000326504	down	CXCR4	C-X-C motif chemokine receptor 4 [Source:NCBI gene;Acc:395324]	Cellular Processes;Environmental Information Processing;Cellular Processes;Environmental Information Processing;Organismal Systems	Transport and catabolism;Signaling molecules and interaction;Cell motility;Signal transduction;Immune system	ko04144//Endocytosis;ko04060//Cytokine-cytokine receptor interaction;ko04810//Regulation of actin cytoskeleton;ko04020//Calcium signaling pathway;ko04672//Intestinal immune network for IgA production	K04189;K04189;K04189;K04189;K04189	GO:0005764//lysosome;GO:0005769//early endosome;GO:0005770//late endosome;GO:0005886//plasma membrane;GO:0009897//external side of plasma membrane;GO:0009986//cell surface;GO:0016020//membrane;GO:0016021//integral component of membrane;GO:0031252//cell leading edge;GO:0031410//cytoplasmic vesicle;GO:0032991//protein-containing complex	GO:0003779//actin binding;GO:0004930//G protein-coupled receptor activity;GO:0004950//chemokine receptor activity;GO:0016493//C-C chemokine receptor activity;GO:0019955//cytokine binding;GO:0019956//chemokine binding;GO:0019957//C-C chemokine binding;GO:0031625//ubiquitin protein ligase binding;GO:0032027//myosin light chain binding;GO:0038147//C-X-C motif chemokine 12 receptor activity;GO:004313…	GO:0001666//response to hypoxia;GO:0006935//chemotaxis;GO:0006955//immune response;GO:0007154//cell communication;GO:0007165//signal transduction;GO:0007186//G protein-coupled receptor signaling pathway;GO:0007204//positive regulation of cytosolic calcium ion concentration;GO:0007420//brain development;GO:0014812//muscle cell migration;GO:0019722//calcium-mediated signaling;GO:0022008//neurogenes…
A0	ENSGALG00000038714	2.42209	0.864587	553	48	0.32	0.083	-1.48617	0.000147975	1	down	NDUFB7	NADH:ubiquinone oxidoreductase subunit B7 [Source:NCBI gene;Acc:107050898]	Metabolism;Metabolism	Global and overview maps;Energy metabolism	ko01100//Metabolic pathways;ko00190//Oxidative phosphorylation	K03963;K03963	GO:0005739//mitochondrion;GO:0005747//mitochondrial respiratory chain complex I;GO:0005758//mitochondrial intermembrane space	GO:0003954//NADH dehydrogenase activity;GO:0008137//NADH dehydrogenase (ubiquinone) activity	GO:0032981//mitochondrial respiratory chain complex I assembly;GO:0055114//oxidation-reduction process
A0	ENSGALG00000041577	4.09561	1.40114	553	48	0.432	0.146	-1.54748	0.000171983	1	down	ITGA4	integrin subunit alpha 4 [Source:NCBI gene;Acc:424121]	Cellular Processes;Cellular Processes;Environmental Information Processing;Environmental Information Processing;Organismal Systems	Cell motility;Cellular community - eukaryotes;Signaling molecules and interaction;Signaling molecules and interaction;Immune system	ko04810//Regulation of actin cytoskeleton;ko04510//Focal adhesion;ko04514//Cell adhesion molecules (CAMs);ko04512//ECM-receptor interaction;ko04672//Intestinal immune network for IgA production	K06483;K06483;K06483;K06483;K06483	GO:0005886//plasma membrane;GO:0008305//integrin complex;GO:0009986//cell surface;GO:0016020//membrane;GO:0016021//integral component of membrane;GO:0034669//integrin alpha4-beta7 complex	GO:0019960//C-X3-C chemokine binding;GO:0050839//cell adhesion molecule binding	GO:0003366//cell-matrix adhesion involved in ameboidal cell migration;GO:0007155//cell adhesion;GO:0007159//leukocyte cell-cell adhesion;GO:0007160//cell-matrix adhesion;GO:0007229//integrin-mediated signaling pathway;GO:0033631//cell-cell adhesion mediated by integrin;GO:0034113//heterotypic cell-cell adhesion;GO:0034446//substrate adhesion-dependent cell spreading;GO:0035987//endodermal cell di…
A0	ENSGALG00000003570	2.74733	0.935798	553	48	0.318	0.083	-1.55376	0.000408982	1	down	PURH	5-aminoimidazole-4-carboxamide ribonucleotide formyltransferase/IMP cyclohydrolase [Source:NCBI gene;Acc:396091]	Metabolism;Metabolism;Metabolism	Global and overview maps;Nucleotide metabolism;Metabolism of cofactors and vitamins	ko01100//Metabolic pathways;ko00230//Purine metabolism;ko00670//One carbon pool by folate	K00602;K00602;K00602	GO:0005829//cytosol;GO:0005886//plasma membrane	GO:0003824//catalytic activity;GO:0003937//IMP cyclohydrolase activity;GO:0004643//phosphoribosylaminoimidazolecarboxamide formyltransferase activity;GO:0016787//hydrolase activity;GO:0042803//protein homodimerization activity	GO:0006164//purine nucleotide biosynthetic process;GO:0098761//cellular response to interleukin-7
A0	ENSGALG00000049751	7.96691	2.62948	553	48	0.649	0.188	-1.59924	1.51496e-09	3.35806e-05	down	-	histone cluster 1, H2bf [Source:NCBI gene;Acc:769973]	-	-	-	-	GO:0000786//nucleosome	GO:0003677//DNA binding;GO:0046982//protein heterodimerization activity	-
A0	ENSGALG00000040522	5.67258	1.80928	553	48	0.562	0.188	-1.64859	1.88569e-06	0.0417982	down	EIF3H	eukaryotic translation initiation factor 3 subunit H [Source:NCBI gene;Acc:420288]	Genetic Information Processing	Translation	ko03013//RNA transport	K03247	GO:0005737//cytoplasm;GO:0005829//cytosol;GO:0005852//eukaryotic translation initiation factor 3 complex;GO:0016282//eukaryotic 43S preinitiation complex;GO:0033290//eukaryotic 48S preinitiation complex;GO:0042788//polysomal ribosome;GO:0071541//eukaryotic translation initiation factor 3 complex, eIF3m	GO:0003743//translation initiation factor activity;GO:0005515//protein binding;GO:0008237//metallopeptidase activity	GO:0001732//formation of cytoplasmic translation initiation complex;GO:0002183//cytoplasmic translational initiation;GO:0006412//translation;GO:0006413//translational initiation;GO:0006508//proteolysis
A0	ENSGALG00000035996	3.14811	1.00168	553	48	0.369	0.104	-1.65207	0.000198433	1	down	COX6C	cytochrome c oxidase subunit 6C [Source:NCBI gene;Acc:420243]	Metabolism;Metabolism;Organismal Systems	Global and overview maps;Energy metabolism;Circulatory system	ko01100//Metabolic pathways;ko00190//Oxidative phosphorylation;ko04260//Cardiac muscle contraction	K02268;K02268;K02268	-	GO:0004129//cytochrome-c oxidase activity	GO:0022900//electron transport chain;GO:1902600//proton transmembrane transport
A0	ENSGALG00000038636	2.14737	0.635886	553	48	0.266	0.083	-1.75573	0.0083056	1	down	LAPTM5	lysosomal protein transmembrane 5 [Source:NCBI gene;Acc:419552]	Cellular Processes	Transport and catabolism	ko04142//Lysosome	K12387	GO:0005764//lysosome;GO:0016020//membrane;GO:0016021//integral component of membrane	-	GO:1990830//cellular response to leukemia inhibitory factor
A0	ENSGALG00000051325	2.50731	0.696064	553	48	0.273	0.083	-1.84885	0.00611006	1	down	-	histone cluster 1 H3 family member a [Source:NCBI gene;Acc:768333]	-	-	-	-	GO:0000786//nucleosome;GO:0005634//nucleus;GO:0005694//chromosome	GO:0003677//DNA binding;GO:0031492//nucleosomal DNA binding;GO:0046982//protein heterodimerization activity	-
A0	ENSGALG00000032783	2.57569	0.708445	553	48	0.331	0.083	-1.86223	0.000361161	1	down	SUMO3	small ubiquitin-like modifier 3 [Source:NCBI gene;Acc:770553]	Genetic Information Processing	Translation	ko03013//RNA transport	K12160	GO:0005634//nucleus;GO:0005737//cytoplasm;GO:0016605//PML body	GO:0005515//protein binding;GO:0019899//enzyme binding;GO:0031386//protein tag;GO:0044389//ubiquitin-like protein ligase binding	GO:0016925//protein sumoylation;GO:0043392//negative regulation of DNA binding
A0	ENSGALG00000037167	4.88969	1.3104	553	48	0.448	0.083	-1.89974	2.19545e-07	0.00486644	down	HIST1H103	histone cluster 1, H1.03 [Source:NCBI gene;Acc:100858354]	-	-	-	-	GO:0000786//nucleosome;GO:0005634//nucleus;GO:0005694//chromosome	GO:0003677//DNA binding;GO:0003690//double-stranded DNA binding;GO:0005515//protein binding;GO:0031492//nucleosomal DNA binding	GO:0006334//nucleosome assembly;GO:0006355//regulation of transcription, DNA-templated;GO:0016584//nucleosome positioning;GO:0030261//chromosome condensation;GO:0031936//negative regulation of chromatin silencing;GO:0045910//negative regulation of DNA recombination
A0	ENSGALG00000050309	6.26332	1.65629	553	48	0.548	0.167	-1.91897	9.89669e-07	0.021937	down	-	histone cluster 1, H2bo [Source:NCBI gene;Acc:100858607]	-	-	-	-	GO:0000786//nucleosome;GO:0005634//nucleus;GO:0005694//chromosome	GO:0003677//DNA binding;GO:0046982//protein heterodimerization activity	GO:0006334//nucleosome assembly;GO:0042742//defense response to bacterium
A0	ENSGALG00000015713	2.426	0.578129	553	48	0.28	0.062	-2.06912	0.000853938	1	down	FAM53A	family with sequence similarity 53 member A [Source:NCBI gene;Acc:378905]	-	-	-	-	GO:0005634//nucleus	-	GO:0006606//protein import into nucleus
A0	ENSGALG00000004167	4.77715	0.845613	553	48	0.476	0.083	-2.49808	7.07285e-08	0.00156777	down	-	serglycin [Source:NCBI gene;Acc:423695]	-	-	-	-	-	-	-
A0	ENSGALG00000008633	2.85511	0.477642	553	48	0.336	0.042	-2.57954	4.19774e-06	0.0930471	down	2020-09-06	septin 6 [Source:NCBI gene;Acc:422369]	-	-	-	-	GO:0005940//septin ring;GO:0008021//synaptic vesicle;GO:0015630//microtubule cytoskeleton;GO:0031105//septin complex;GO:0032154//cleavage furrow;GO:0032173//septin collar;GO:0043679//axon terminus;GO:0097227//sperm annulus;GO:0098793//presynapse	GO:0000166//nucleotide binding;GO:0003924//GTPase activity;GO:0005525//GTP binding;GO:0032947//protein-containing complex scaffold activity	GO:0060271//cilium assembly;GO:0061640//cytoskeleton-dependent cytokinesis
A0	ENSGALG00000053682	1.99396	0.191307	553	48	0.26	0.021	-3.38167	3.75702e-05	0.832782	down	MHCIY	MHC-like class I Y [Source:NCBI gene;Acc:768350]	-	-	-	-	GO:0016020//membrane;GO:0016021//integral component of membrane	-	-
A0	ENSGALG00000005094	2.15406	0.203649	553	48	0.269	0.021	-3.4029	2.20719e-05	0.489246	down	GRAP	GRB2 related adaptor protein [Source:NCBI gene;Acc:416523]	-	-	-	-	-	GO:0005515//protein binding	-

## Sheet: Cluster A1
Cluster	GeneID	control	ALV-J	cells.1	cells.2	pct.1	pct.2	log2FC	p_value	p_val_adjust	significance	Symbol	Description	KEGG_A_class	KEGG_B_class	Pathway	K_ID	GO Component	GO Function	GO Process
A1	ENSGALG00000014922	2.23492	9.70003	344	61	0.256	0.525	2.11777	3.0673e-12	6.79897e-08	up	ROCK1	Rho-associated, coiled-coil containing protein kinase 1 [Source:NCBI gene;Acc:373970]	Cellular Processes;Cellular Processes;Cellular Processes;Organismal Systems;Environmental Information Processing;Human Diseases	Cell motility;Cellular community - eukaryotes;Cellular community - eukaryotes;Circulatory system;Signal transduction;Infectious diseases	ko04810//Regulation of actin cytoskeleton;ko04510//Focal adhesion;ko04530//Tight junction;ko04270//Vascular smooth muscle contraction;ko04350//TGF-beta signaling pathway;ko05132//Salmonella infection	K04514;K04514;K04514;K04514;K04514;K04514	GO:0001726//ruffle;GO:0005856//cytoskeleton;GO:0005886//plasma membrane;GO:0010494//cytoplasmic stress granule;GO:0030027//lamellipodium;GO:0106003//amyloid-beta complex	GO:0000166//nucleotide binding;GO:0004672//protein kinase activity;GO:0004674//protein serine/threonine kinase activity;GO:0005524//ATP binding;GO:0016301//kinase activity;GO:0016740//transferase activity;GO:0017048//Rho GTPase binding;GO:0017049//GTP-Rho binding;GO:0046872//metal ion binding;GO:0072518//Rho-dependent protein serine/threonine kinase activity	GO:0003383//apical constriction;GO:0006468//protein phosphorylation;GO:0007159//leukocyte cell-cell adhesion;GO:0007249//I-kappaB kinase/NF-kappaB signaling;GO:0007266//Rho protein signal transduction;GO:0010508//positive regulation of autophagy;GO:0010613//positive regulation of cardiac muscle hypertrophy;GO:0010628//positive regulation of gene expression;GO:0016310//phosphorylation;GO:0016525//…
A1	ENSGALG00000015611	0.903331	3.49034	344	61	0.116	0.262	1.95004	0.000170036	1	up	CASP8AP2	caspase 8 associated protein 2 [Source:NCBI gene;Acc:421810]	-	-	-	-	-	GO:0002020//protease binding;GO:0003677//DNA binding;GO:0008656//cysteine-type endopeptidase activator activity involved in apoptotic process;GO:0042802//identical protein binding	GO:0006919//activation of cysteine-type endopeptidase activity involved in apoptotic process;GO:0008625//extrinsic apoptotic signaling pathway via death domain receptors;GO:0097190//apoptotic signaling pathway
A1	ENSGALG00000002655	0.900672	3.2122	344	61	0.119	0.279	1.83449	7.62227e-05	1	up	ITGAV	integrin subunit alpha V [Source:NCBI gene;Acc:396420]	Cellular Processes;Cellular Processes;Cellular Processes;Environmental Information Processing;Environmental Information Processing	Cell motility;Cellular community - eukaryotes;Transport and catabolism;Signaling molecules and interaction;Signaling molecules and interaction	ko04810//Regulation of actin cytoskeleton;ko04510//Focal adhesion;ko04145//Phagosome;ko04514//Cell adhesion molecules (CAMs);ko04512//ECM-receptor interaction	K06487;K06487;K06487;K06487;K06487	GO:0005829//cytosol;GO:0005886//plasma membrane;GO:0005925//focal adhesion;GO:0008305//integrin complex;GO:0009897//external side of plasma membrane;GO:0009986//cell surface;GO:0016020//membrane;GO:0016021//integral component of membrane;GO:0031258//lamellipodium membrane;GO:0031527//filopodium membrane;GO:0031528//microvillus membrane;GO:0032587//ruffle membrane;GO:0034683//integrin alphav-beta3…	GO:0001846//opsonin binding;GO:0001968//fibronectin binding;GO:0002020//protease binding;GO:0005080//protein kinase C binding;GO:0005178//integrin binding;GO:0005245//voltage-gated calcium channel activity;GO:0017134//fibroblast growth factor binding;GO:0019960//C-X3-C chemokine binding;GO:0031994//insulin-like growth factor I binding;GO:0038132//neuregulin binding;GO:0050840//extracellular matri…	GO:0001525//angiogenesis;GO:0001568//blood vessel development;GO:0007155//cell adhesion;GO:0007160//cell-matrix adhesion;GO:0007229//integrin-mediated signaling pathway;GO:0008284//positive regulation of cell proliferation;GO:0010745//negative regulation of macrophage derived foam cell differentiation;GO:0010888//negative regulation of lipid storage;GO:0030335//positive regulation of cell migrati…
A1	ENSGALG00000046729	2.13959	7.5844	344	61	0.209	0.295	1.8257	3.95743e-07	0.00877205	up	-	macrophage mannose receptor 1-like [Source:NCBI gene;Acc:107049166]	-	-	-	-	-	-	-
A1	ENSGALG00000028451	3.8774	13.5864	344	61	0.305	0.098	1.809	2.67051e-06	0.0591945	up	MT4L	metallothionein 4-like [Source:NCBI gene;Acc:396212]	-	-	-	-	GO:0005634//nucleus;GO:0005737//cytoplasm	GO:0008270//zinc ion binding;GO:0046872//metal ion binding	GO:0006882//cellular zinc ion homeostasis;GO:0010273//detoxification of copper ion;GO:0032496//response to lipopolysaccharide;GO:0070555//response to interleukin-1;GO:0071276//cellular response to cadmium ion;GO:0071280//cellular response to copper ion;GO:0071294//cellular response to zinc ion
A1	ENSGALG00000004859	1.58241	5.45429	344	61	0.195	0.377	1.78527	1.51275e-06	0.0335316	up	ZNFX1	zinc finger NFX1-type containing 1 [Source:NCBI gene;Acc:419218]	-	-	-	-	GO:0000775//chromosome, centromeric region;GO:0005634//nucleus;GO:0031380//nuclear RNA-directed RNA polymerase complex	GO:0003723//RNA binding	GO:0030702//chromatin silencing at centromere;GO:0031048//chromatin silencing by small RNA
A1	ENSGALG00000034003	1.12701	3.87128	344	61	0.148	0.311	1.78031	1.83464e-05	0.406666	up	ARID4B	AT-rich interaction domain 4B [Source:NCBI gene;Acc:425840]	-	-	-	-	GO:0005634//nucleus	GO:0003677//DNA binding	GO:0006349//regulation of gene expression by genetic imprinting;GO:0006355//regulation of transcription, DNA-templated;GO:0007283//spermatogenesis;GO:0034773//histone H4-K20 trimethylation;GO:0036124//histone H3-K9 trimethylation;GO:0045944//positive regulation of transcription by RNA polymerase II;GO:0097368//establishment of Sertoli cell barrier
A1	ENSGALG00000037935	1.17071	3.66718	344	61	0.157	0.262	1.64729	1.84868e-05	0.409778	up	RARA	retinoic acid receptor alpha [Source:NCBI gene;Acc:395213]	-	-	-	-	GO:0000790//nuclear chromatin;GO:0005623//cell;GO:0005634//nucleus;GO:0005667//transcription factor complex;GO:0005737//cytoplasm;GO:0005829//cytosol;GO:0015629//actin cytoskeleton;GO:0016020//membrane;GO:0016021//integral component of membrane	GO:0000977//RNA polymerase II regulatory region sequence-specific DNA binding;GO:0000978//RNA polymerase II proximal promoter sequence-specific DNA binding;GO:0001012//RNA polymerase II regulatory region DNA binding;GO:0001972//retinoic acid binding;GO:0003677//DNA binding;GO:0003700//DNA-binding transcription factor activity;GO:0003707//steroid hormone receptor activity;GO:0003713//transcription…	GO:0000122//negative regulation of transcription by RNA polymerase II;GO:0001657//ureteric bud development;GO:0001843//neural tube closure;GO:0002068//glandular epithelial cell development;GO:0003148//outflow tract septum morphogenesis;GO:0003417//growth plate cartilage development;GO:0006355//regulation of transcription, DNA-templated;GO:0006468//protein phosphorylation;GO:0007165//signal transd…
A1	ENSGALG00000021656	1.16554	3.63894	344	61	0.166	0.344	1.64252	6.60848e-06	0.146484	up	PTPN22	protein tyrosine phosphatase, non-receptor type 22 [Source:NCBI gene;Acc:772032]	-	-	-	-	GO:0005634//nucleus;GO:0005737//cytoplasm;GO:0009898//cytoplasmic side of plasma membrane	GO:0004721//phosphoprotein phosphatase activity;GO:0004725//protein tyrosine phosphatase activity;GO:0016787//hydrolase activity;GO:0016791//phosphatase activity;GO:0017124//SH3 domain binding;GO:0019900//kinase binding	GO:0002230//positive regulation of defense response to virus by host;GO:0002685//regulation of leukocyte migration;GO:0006470//protein dephosphorylation;GO:0010628//positive regulation of gene expression;GO:0010629//negative regulation of gene expression;GO:0016311//dephosphorylation;GO:0030217//T cell differentiation;GO:0032720//negative regulation of tumor necrosis factor production;GO:0034141/…
A1	ENSGALG00000011405	2.08356	6.46646	344	61	0.256	0.443	1.63392	1.25786e-07	0.00278817	up	SLC4A7	solute carrier family 4 member 7 [Source:NCBI gene;Acc:420658]	-	-	-	-	GO:0005887//integral component of plasma membrane;GO:0016020//membrane;GO:0016021//integral component of membrane	GO:0005452//inorganic anion exchanger activity;GO:0008509//anion transmembrane transporter activity;GO:0008510//sodium:bicarbonate symporter activity	GO:0006811//ion transport;GO:0006820//anion transport;GO:0015698//inorganic anion transport;GO:0015701//bicarbonate transport;GO:0051453//regulation of intracellular pH;GO:0098656//anion transmembrane transport
A1	ENSGALG00000027983	1.13839	3.49821	344	61	0.151	0.279	1.61963	7.68355e-05	1	up	-	tyrosine kinase non receptor 2 [Source:NCBI gene;Acc:431014]	-	-	-	-	-	GO:0004672//protein kinase activity;GO:0004713//protein tyrosine kinase activity;GO:0004715//non-membrane spanning protein tyrosine kinase activity;GO:0005515//protein binding;GO:0005524//ATP binding	GO:0006468//protein phosphorylation;GO:0030154//cell differentiation;GO:0038083//peptidyl-tyrosine autophosphorylation;GO:0042127//regulation of cell proliferation
A1	ENSGALG00000006404	1.69595	5.17792	344	61	0.206	0.328	1.61028	1.36284e-05	0.302087	up	DDX46	DEAD-box helicase 46 [Source:HGNC Symbol;Acc:HGNC:18681]	-	-	-	-	GO:0001650//fibrillar center;GO:0016607//nuclear speck	GO:0003676//nucleic acid binding;GO:0005524//ATP binding	-
A1	ENSGALG00000039228	3.15652	9.59923	344	61	0.36	0.508	1.60458	1.75855e-10	3.89801e-06	up	ZFP36L1	ZFP36 ring finger protein like 1 [Source:NCBI gene;Acc:101751828]	Cellular Processes	Cell growth and death	ko04218//Cellular senescence	K18753	GO:0000932//P-body;GO:0005634//nucleus;GO:0005737//cytoplasm;GO:0005829//cytosol;GO:1990904//ribonucleoprotein complex	GO:0003729//mRNA binding;GO:0003730//mRNA 3'-UTR binding;GO:0035925//mRNA 3'-UTR AU-rich region binding;GO:0046872//metal ion binding;GO:0071889//14-3-3 protein binding	GO:0000165//MAPK cascade;GO:0000288//nuclear-transcribed mRNA catabolic process, deadenylation-dependent decay;GO:0001570//vasculogenesis;GO:0003342//proepicardium development;GO:0006417//regulation of translation;GO:0006915//apoptotic process;GO:0007507//heart development;GO:0008283//cell proliferation;GO:0009611//response to wounding;GO:0010468//regulation of gene expression;GO:0010837//regulat…
A1	ENSGALG00000011094	1.9835	5.75727	344	61	0.253	0.41	1.53733	2.65011e-08	0.000587423	up	PDE4B	phosphodiesterase 4B [Source:NCBI gene;Acc:424700]	Metabolism	Nucleotide metabolism	ko00230//Purine metabolism	K13293	GO:0005829//cytosol	GO:0004114//3',5'-cyclic-nucleotide phosphodiesterase activity;GO:0004115//3',5'-cyclic-AMP phosphodiesterase activity;GO:0005515//protein binding;GO:0008081//phosphoric diester hydrolase activity;GO:0016787//hydrolase activity;GO:0030552//cAMP binding;GO:0044325//ion channel binding;GO:0046872//metal ion binding	GO:0007165//signal transduction
A1	ENSGALG00000010882	1.24857	3.49193	344	61	0.169	0.295	1.48375	0.000129161	1	up	G3BP2	G3BP stress granule assembly factor 2 [Source:NCBI gene;Acc:422576]	-	-	-	-	GO:0005829//cytosol;GO:1990904//ribonucleoprotein complex	GO:0003676//nucleic acid binding;GO:0003723//RNA binding;GO:0003729//mRNA binding	GO:0034063//stress granule assembly
A1	ENSGALG00000001838	1.208	3.26995	344	61	0.157	0.262	1.43665	0.00243378	1	up	XPO7	exportin 7 [Source:NCBI gene;Acc:426925]	-	-	-	-	GO:0005634//nucleus;GO:0005643//nuclear pore;GO:0005737//cytoplasm	GO:0005049//nuclear export signal receptor activity;GO:0008536//Ran GTPase binding	GO:0006611//protein export from nucleus;GO:0006886//intracellular protein transport;GO:0051169//nuclear transport
A1	ENSGALG00000039575	1.91834	5.08836	344	61	0.224	0.328	1.40734	0.000190579	1	up	AMD1	adenosylmethionine decarboxylase 1 [Source:NCBI gene;Acc:421755]	Metabolism;Metabolism;Metabolism	Global and overview maps;Amino acid metabolism;Amino acid metabolism	ko01100//Metabolic pathways;ko00330//Arginine and proline metabolism;ko00270//Cysteine and methionine metabolism	K01611;K01611;K01611	GO:0005829//cytosol	GO:0004014//adenosylmethionine decarboxylase activity;GO:0016829//lyase activity;GO:0016831//carboxy-lyase activity	GO:0006557//S-adenosylmethioninamine biosynthetic process;GO:0006596//polyamine biosynthetic process;GO:0006597//spermine biosynthetic process;GO:0008295//spermidine biosynthetic process
A1	ENSGALG00000053917	2.84433	7.45976	344	61	0.34	0.377	1.39104	7.30719e-11	1.61971e-06	up	CD164	CD164 molecule [Source:NCBI gene;Acc:395380]	Cellular Processes	Transport and catabolism	ko04142//Lysosome	K06546	GO:0005575//cellular_component;GO:0005764//lysosome;GO:0005768//endosome;GO:0005886//plasma membrane;GO:0016020//membrane;GO:0016021//integral component of membrane	GO:0003674//molecular_function	GO:0007155//cell adhesion;GO:0007157//heterophilic cell-cell adhesion via plasma membrane cell adhesion molecules;GO:0008150//biological_process
A1	ENSGALG00000016463	1.86239	4.82162	344	61	0.235	0.344	1.37236	1.09677e-05	0.24311	up	FAM49A	family with sequence similarity 49 member A [Source:NCBI gene;Acc:421949]	-	-	-	-	-	-	-
A1	ENSGALG00000015478	1.33639	3.42461	344	61	0.192	0.262	1.3576	1.20327e-05	0.266716	up	USP45	ubiquitin specific peptidase 45 [Source:NCBI gene;Acc:421793]	-	-	-	-	GO:0005634//nucleus;GO:0005737//cytoplasm	GO:0004197//cysteine-type endopeptidase activity;GO:0004843//thiol-dependent ubiquitin-specific protease activity;GO:0008233//peptidase activity;GO:0008234//cysteine-type peptidase activity;GO:0008270//zinc ion binding;GO:0016787//hydrolase activity;GO:0036459//thiol-dependent ubiquitinyl hydrolase activity;GO:0046872//metal ion binding	GO:0006281//DNA repair;GO:0006508//proteolysis;GO:0006511//ubiquitin-dependent protein catabolic process;GO:0016579//protein deubiquitination
A1	ENSGALG00000004496	1.23133	3.12574	344	61	0.166	0.262	1.34398	0.00125753	1	up	TNIP1	TNFAIP3 interacting protein 1 [Source:NCBI gene;Acc:100858009]	-	-	-	-	GO:0005654//nucleoplasm;GO:0005829//cytosol	GO:0042802//identical protein binding;GO:0051019//mitogen-activated protein kinase binding	GO:0002755//MyD88-dependent toll-like receptor signaling pathway;GO:0007159//leukocyte cell-cell adhesion;GO:0009101//glycoprotein biosynthetic process;GO:0043124//negative regulation of I-kappaB kinase/NF-kappaB signaling;GO:0050727//regulation of inflammatory response;GO:0070373//negative regulation of ERK1 and ERK2 cascade;GO:0085032//modulation by symbiont of host I-kappaB kinase/NF-kappaB ca…
A1	ENSGALG00000012304	4.00381	10.1568	344	61	0.419	0.459	1.343	4.65014e-10	1.03075e-05	up	NFKB1	nuclear factor kappa B subunit 1 [Source:NCBI gene;Acc:396033]	Environmental Information Processing;Human Diseases;Cellular Processes;Human Diseases;Organismal Systems;Cellular Processes;Human Diseases;Organismal Systems;Human Diseases;Organismal Systems;Organismal Systems;Organismal Systems	Signal transduction;Infectious diseases;Cell growth and death;Infectious diseases;Immune system;Cell growth and death;Endocrine and metabolic diseases;Immune system;Infectious diseases;Endocrine system;Immune system;Immune system	ko04010//MAPK signaling pathway;ko05168//Herpes simplex infection;ko04218//Cellular senescence;ko05164//Influenza A;ko04621//NOD-like receptor signaling pathway;ko04210//Apoptosis;ko04933//AGE-RAGE signaling pathway in diabetic complications;ko04620//Toll-like receptor signaling pathway;ko05132//Salmonella infection;ko04920//Adipocytokine signaling pathway;ko04622//RIG-I-like receptor signaling p…	K02580;K02580;K02580;K02580;K02580;K02580;K02580;K02580;K02580;K02580;K02580;K02580	GO:0005634//nucleus;GO:0005654//nucleoplasm;GO:0005737//cytoplasm;GO:0005739//mitochondrion;GO:0005829//cytosol	GO:0000976//transcription regulatory region sequence-specific DNA binding;GO:0000977//RNA polymerase II regulatory region sequence-specific DNA binding;GO:0000980//RNA polymerase II distal enhancer sequence-specific DNA binding;GO:0001227//DNA-binding transcription repressor activity, RNA polymerase II-specific;GO:0001228//DNA-binding transcription activator activity, RNA polymerase II-specific;G…	GO:0000122//negative regulation of transcription by RNA polymerase II;GO:0001818//negative regulation of cytokine production;GO:0006355//regulation of transcription, DNA-templated;GO:0006357//regulation of transcription by RNA polymerase II;GO:0007165//signal transduction;GO:0010629//negative regulation of gene expression;GO:0010956//negative regulation of calcidiol 1-monooxygenase activity;GO:00…
A1	ENSGALG00000013795	1.66875	4.152	344	61	0.209	0.295	1.31504	0.000165153	1	up	HIVEP2	human immunodeficiency virus type I enhancer binding protein 2 [Source:NCBI gene;Acc:421672]	-	-	-	-	GO:0005654//nucleoplasm	GO:0003676//nucleic acid binding	-
A1	ENSGALG00000006035	7.26459	18.0397	344	61	0.64	0.787	1.31223	1.0528e-11	2.33363e-07	up	PDE3B	phosphodiesterase 3B [Source:NCBI gene;Acc:423064]	Metabolism;Organismal Systems;Environmental Information Processing;Organismal Systems	Nucleotide metabolism;Endocrine system;Signal transduction;Endocrine system	ko00230//Purine metabolism;ko04910//Insulin signaling pathway;ko04371//Apelin signaling pathway;ko04914//Progesterone-mediated oocyte maturation	K13296;K13296;K13296;K13296	GO:0016020//membrane;GO:0016021//integral component of membrane;GO:0032045//guanyl-nucleotide exchange factor complex	GO:0004114//3',5'-cyclic-nucleotide phosphodiesterase activity;GO:0004115//3',5'-cyclic-AMP phosphodiesterase activity;GO:0008081//phosphoric diester hydrolase activity;GO:0016787//hydrolase activity;GO:0043422//protein kinase B binding;GO:0046872//metal ion binding	GO:0007162//negative regulation of cell adhesion;GO:0007165//signal transduction;GO:0016525//negative regulation of angiogenesis;GO:0043951//negative regulation of cAMP-mediated signaling;GO:0050995//negative regulation of lipid catabolic process
A1	ENSGALG00000026590	2.89354	7.12644	344	61	0.334	0.508	1.30034	5.14115e-07	0.0113959	up	KLF13	Kruppel like factor 13 [Source:NCBI gene;Acc:427493]	-	-	-	-	GO:0005634//nucleus	GO:0000978//RNA polymerase II proximal promoter sequence-specific DNA binding;GO:0000981//DNA-binding transcription factor activity, RNA polymerase II-specific;GO:0001228//DNA-binding transcription activator activity, RNA polymerase II-specific;GO:0003676//nucleic acid binding;GO:0003677//DNA binding	GO:0006357//regulation of transcription by RNA polymerase II;GO:0008285//negative regulation of cell proliferation;GO:0045647//negative regulation of erythrocyte differentiation;GO:0045944//positive regulation of transcription by RNA polymerase II
A1	ENSGALG00000002615	1.76968	4.33497	344	61	0.241	0.295	1.29253	7.78526e-07	0.0172568	up	DEF6	DEF6, guanine nucleotide exchange factor [Source:NCBI gene;Acc:419893]	-	-	-	-	GO:0005634//nucleus;GO:0005654//nucleoplasm;GO:0005737//cytoplasm;GO:0005829//cytosol	-	-
A1	ENSGALG00000006439	1.78679	4.34684	344	61	0.247	0.311	1.28259	1.60937e-05	0.356732	up	ARHGEF6	Rac/Cdc42 guanine nucleotide exchange factor 6 [Source:NCBI gene;Acc:422247]	Cellular Processes	Cell motility	ko04810//Regulation of actin cytoskeleton	K05729	GO:0030027//lamellipodium;GO:0042995//cell projection	GO:0005085//guanyl-nucleotide exchange factor activity;GO:0005089//Rho guanyl-nucleotide exchange factor activity;GO:0005515//protein binding	GO:0035023//regulation of Rho protein signal transduction;GO:0035556//intracellular signal transduction
A1	ENSGALG00000002850	2.21534	5.25448	344	61	0.265	0.328	1.24602	1.16496e-05	0.258225	up	RASA2	RAS p21 protein activator 2 [Source:NCBI gene;Acc:424782]	Environmental Information Processing	Signal transduction	ko04010//MAPK signaling pathway	K08053	-	GO:0005096//GTPase activator activity;GO:0005543//phospholipid binding	GO:0007165//signal transduction;GO:0035556//intracellular signal transduction;GO:0043087//regulation of GTPase activity;GO:0043547//positive regulation of GTPase activity;GO:0046580//negative regulation of Ras protein signal transduction
A1	ENSGALG00000033513	4.6096	10.9274	344	61	0.445	0.541	1.24523	5.66023e-08	0.00125465	up	ELL	elongation factor for RNA polymerase II [Source:NCBI gene;Acc:420124]	-	-	-	-	GO:0008023//transcription elongation factor complex;GO:0015030//Cajal body;GO:0016607//nuclear speck;GO:0035327//transcriptionally active chromatin;GO:0035363//histone locus body	GO:0019902//phosphatase binding	GO:0006366//transcription by RNA polymerase II;GO:0006368//transcription elongation from RNA polymerase II promoter;GO:0010923//negative regulation of phosphatase activity;GO:0032968//positive regulation of transcription elongation from RNA polymerase II promoter;GO:0042795//snRNA transcription by RNA polymerase II;GO:0042796//snRNA transcription by RNA polymerase III;GO:0045945//positive regulat…
A1	ENSGALG00000004571	1.91662	4.52764	344	61	0.256	0.311	1.24019	8.15832e-08	0.00180837	up	PPP1CC	protein phosphatase 1 catalytic subunit gamma [Source:NCBI gene;Acc:416872]	Cellular Processes;Cellular Processes;Human Diseases;Cellular Processes;Organismal Systems;Organismal Systems;Organismal Systems;Cellular Processes;Genetic Information Processing	Cell motility;Cellular community - eukaryotes;Infectious diseases;Cell growth and death;Circulatory system;Endocrine system;Circulatory system;Cell growth and death;Translation	ko04810//Regulation of actin cytoskeleton;ko04510//Focal adhesion;ko05168//Herpes simplex infection;ko04218//Cellular senescence;ko04261//Adrenergic signaling in cardiomyocytes;ko04910//Insulin signaling pathway;ko04270//Vascular smooth muscle contraction;ko04114//Oocyte meiosis;ko03015//mRNA surveillance pathway	K06269;K06269;K06269;K06269;K06269;K06269;K06269;K06269;K06269	GO:0000164//protein phosphatase type 1 complex;GO:0000784//nuclear chromosome, telomeric region;GO:0005634//nucleus;GO:0005730//nucleolus;GO:0005737//cytoplasm;GO:0005739//mitochondrion;GO:0005741//mitochondrial outer membrane;GO:0032991//protein-containing complex;GO:0072357//PTW/PP1 phosphatase complex	GO:0004721//phosphoprotein phosphatase activity;GO:0004722//protein serine/threonine phosphatase activity;GO:0016787//hydrolase activity;GO:0016791//phosphatase activity;GO:0019901//protein kinase binding;GO:0046872//metal ion binding;GO:0047485//protein N-terminus binding	GO:0006470//protein dephosphorylation;GO:0032922//circadian regulation of gene expression;GO:0042752//regulation of circadian rhythm;GO:0043153//entrainment of circadian clock by photoperiod;GO:0046822//regulation of nucleocytoplasmic transport
A1	ENSGALG00000015958	2.11221	4.95385	344	61	0.259	0.328	1.2298	4.86497e-05	1	up	EIF2AK3	eukaryotic translation initiation factor 2 alpha kinase 3 [Source:NCBI gene;Acc:422930]	Genetic Information Processing;Human Diseases;Human Diseases;Cellular Processes;Cellular Processes;Cellular Processes	Folding, sorting and degradation;Infectious diseases;Infectious diseases;Cell growth and death;Transport and catabolism;Transport and catabolism	ko04141//Protein processing in endoplasmic reticulum;ko05168//Herpes simplex infection;ko05164//Influenza A;ko04210//Apoptosis;ko04140//Autophagy - animal;ko04137//Mitophagy - animal	K08860;K08860;K08860;K08860;K08860;K08860	GO:0022626//cytosolic ribosome	GO:0004672//protein kinase activity;GO:0004694//eukaryotic translation initiation factor 2alpha kinase activity;GO:0005515//protein binding;GO:0005524//ATP binding;GO:0019899//enzyme binding;GO:0019903//protein phosphatase binding;GO:0042802//identical protein binding	GO:0001503//ossification;GO:0001525//angiogenesis;GO:0006468//protein phosphorylation;GO:0006983//ER overload response;GO:0010575//positive regulation of vascular endothelial growth factor production;GO:0010628//positive regulation of gene expression;GO:0030968//endoplasmic reticulum unfolded protein response;GO:0031018//endocrine pancreas development;GO:0034198//cellular response to amino acid s…
A1	ENSGALG00000009699	6.40299	14.9988	344	61	0.564	0.639	1.22803	1.6524e-10	3.66272e-06	up	CCNL1	cyclin L1 [Source:NCBI gene;Acc:425024]	-	-	-	-	GO:0005634//nucleus	GO:0016538//cyclin-dependent protein serine/threonine kinase regulator activity	GO:0000079//regulation of cyclin-dependent protein serine/threonine kinase activity;GO:0006355//regulation of transcription, DNA-templated;GO:0006357//regulation of transcription by RNA polymerase II;GO:0006396//RNA processing
A1	ENSGALG00000036894	2.57741	5.98418	344	61	0.308	0.426	1.21523	2.76478e-06	0.0612841	up	ABCA2	ATP binding cassette subfamily A member 2 [Source:NCBI gene;Acc:426955]	Cellular Processes;Environmental Information Processing	Transport and catabolism;Membrane transport	ko04142//Lysosome;ko02010//ABC transporters	K05642;K05642	GO:0005764//lysosome;GO:0005768//endosome;GO:0016020//membrane;GO:0016021//integral component of membrane;GO:0043231//intracellular membrane-bounded organelle	GO:0000166//nucleotide binding;GO:0005319//lipid transporter activity;GO:0005524//ATP binding;GO:0016887//ATPase activity;GO:0042626//ATPase activity, coupled to transmembrane movement of substances	GO:0006357//regulation of transcription by RNA polymerase II;GO:0006869//lipid transport;GO:0032383//regulation of intracellular cholesterol transport;GO:0042632//cholesterol homeostasis;GO:0048545//response to steroid hormone;GO:0055085//transmembrane transport;GO:0070723//response to cholesterol
A1	ENSGALG00000015830	1.82422	4.2088	344	61	0.227	0.295	1.20613	0.000712891	1	up	SYNCRIP	synaptotagmin binding cytoplasmic RNA interacting protein [Source:NCBI gene;Acc:421831]	-	-	-	-	GO:0005634//nucleus;GO:0005737//cytoplasm;GO:0070937//CRD-mediated mRNA stability complex;GO:0071013//catalytic step 2 spliceosome;GO:0071204//histone pre-mRNA 3'end processing complex;GO:0097452//GAIT complex;GO:1990904//ribonucleoprotein complex	GO:0003676//nucleic acid binding;GO:0003723//RNA binding;GO:0003729//mRNA binding;GO:0008143//poly(A) binding;GO:0048027//mRNA 5'-UTR binding	GO:0017148//negative regulation of translation;GO:0070934//CRD-mediated mRNA stabilization;GO:0071346//cellular response to interferon-gamma
A1	ENSGALG00000014324	2.20861	5.03847	344	61	0.265	0.393	1.18984	1.52902e-05	0.338922	up	SLC2A14	solute carrier family 2 member 14 [Source:NCBI gene;Acc:396517]	-	-	-	-	GO:0002080//acrosomal membrane;GO:0005615//extracellular space;GO:0005623//cell;GO:0005737//cytoplasm;GO:0005886//plasma membrane;GO:0016020//membrane;GO:0016021//integral component of membrane	GO:0005215//transporter activity;GO:0005355//glucose transmembrane transporter activity;GO:0022857//transmembrane transporter activity;GO:0033300//dehydroascorbic acid transmembrane transporter activity;GO:0055056//D-glucose transmembrane transporter activity	GO:0055085//transmembrane transport;GO:0070837//dehydroascorbic acid transport;GO:1904659//glucose transmembrane transport
A1	ENSGALG00000054143	3.62296	8.09332	344	61	0.355	0.426	1.15956	1.95328e-06	0.0432964	up	-	-	-	-	-	-	-	-	-
A1	ENSGALG00000002942	5.97838	13.1712	344	61	0.558	0.639	1.13956	2.16324e-09	4.79503e-05	up	JMJD1C	jumonji domain containing 1C [Source:NCBI gene;Acc:423655]	-	-	-	-	GO:0000785//chromatin;GO:0005634//nucleus	GO:0000976//transcription regulatory region sequence-specific DNA binding;GO:0031490//chromatin DNA binding;GO:0032454//histone demethylase activity (H3-K9 specific)	GO:0033169//histone H3-K9 demethylation
A1	ENSGALG00000011992	1.76572	3.87542	344	61	0.212	0.279	1.13409	2.31443e-05	0.513016	up	EP300	E1A binding protein p300 [Source:NCBI gene;Acc:418000]	Human Diseases;Human Diseases;Environmental Information Processing;Environmental Information Processing;Cellular Processes;Organismal Systems;Environmental Information Processing;Cellular Processes;Environmental Information Processing	Infectious diseases;Infectious diseases;Signal transduction;Signal transduction;Cell growth and death;Endocrine system;Signal transduction;Cellular community - eukaryotes;Signal transduction	ko05168//Herpes simplex infection;ko05164//Influenza A;ko04068//FoxO signaling pathway;ko04310//Wnt signaling pathway;ko04110//Cell cycle;ko04916//Melanogenesis;ko04350//TGF-beta signaling pathway;ko04520//Adherens junction;ko04330//Notch signaling pathway	K04498;K04498;K04498;K04498;K04498;K04498;K04498;K04498;K04498	GO:0000123//histone acetyltransferase complex;GO:0005634//nucleus;GO:0005654//nucleoplasm;GO:0005667//transcription factor complex;GO:0005829//cytosol;GO:0032991//protein-containing complex	GO:0000977//RNA polymerase II regulatory region sequence-specific DNA binding;GO:0000978//RNA polymerase II proximal promoter sequence-specific DNA binding;GO:0001085//RNA polymerase II transcription factor binding;GO:0001102//RNA polymerase II activating transcription factor binding;GO:0001228//DNA-binding transcription activator activity, RNA polymerase II-specific;GO:0002039//p53 binding;GO:00…	GO:0000122//negative regulation of transcription by RNA polymerase II;GO:0001666//response to hypoxia;GO:0001756//somitogenesis;GO:0001966//thigmotaxis;GO:0002209//behavioral defense response;GO:0006355//regulation of transcription, DNA-templated;GO:0006473//protein acetylation;GO:0006475//internal protein amino acid acetylation;GO:0006915//apoptotic process;GO:0006990//positive regulation of tra…
A1	ENSGALG00000040926	2.63122	5.74612	344	61	0.314	0.393	1.12686	1.06074e-06	0.0235123	up	SAMSN1	SAM domain, SH3 domain and nuclear localization signals 1 [Source:NCBI gene;Acc:418470]	-	-	-	-	GO:0005634//nucleus;GO:0005829//cytosol;GO:0005886//plasma membrane	GO:0001784//phosphotyrosine residue binding;GO:0005515//protein binding	GO:0002820//negative regulation of adaptive immune response;GO:0050732//negative regulation of peptidyl-tyrosine phosphorylation;GO:0050869//negative regulation of B cell activation
A1	ENSGALG00000015022	1.7353	3.7848	344	61	0.224	0.311	1.12503	0.00058527	1	up	FYN	FYN proto-oncogene, Src family tyrosine kinase [Source:NCBI gene;Acc:396294]	Cellular Processes;Cellular Processes	Cellular community - eukaryotes;Cellular community - eukaryotes	ko04510//Focal adhesion;ko04520//Adherens junction	K05703;K05703	GO:0005623//cell;GO:0005768//endosome;GO:0005829//cytosol;GO:0005884//actin filament;GO:0005886//plasma membrane;GO:0014069//postsynaptic density;GO:0030425//dendrite;GO:0031234//extrinsic component of cytoplasmic side of plasma membrane;GO:0044297//cell body;GO:0045121//membrane raft;GO:0071944//cell periphery;GO:0097386//glial cell projection;GO:0098685//Schaffer collateral - CA1 synapse	GO:0000166//nucleotide binding;GO:0001664//G protein-coupled receptor binding;GO:0004672//protein kinase activity;GO:0004713//protein tyrosine kinase activity;GO:0004715//non-membrane spanning protein tyrosine kinase activity;GO:0005102//signaling receptor binding;GO:0005515//protein binding;GO:0005524//ATP binding;GO:0015631//tubulin binding;GO:0016301//kinase activity;GO:0016740//transferase ac…	GO:0001764//neuron migration;GO:0003015//heart process;GO:0006468//protein phosphorylation;GO:0007166//cell surface receptor signaling pathway;GO:0007169//transmembrane receptor protein tyrosine kinase signaling pathway;GO:0008360//regulation of cell shape;GO:0010629//negative regulation of gene expression;GO:0010976//positive regulation of neuron projection development;GO:0016310//phosphorylatio…
A1	ENSGALG00000049285	1.81043	3.82929	344	61	0.233	0.279	1.08074	7.64636e-05	1	up	-	-	-	-	-	-	-	-	GO:0000381//regulation of alternative mRNA splicing, via spliceosome
A1	ENSGALG00000032875	2.35688	4.97242	344	61	0.276	0.377	1.07707	7.02139e-05	1	up	ATP5F1D	ATP synthase, H+ transporting, mitochondrial F1 complex, delta subunit [Source:NCBI gene;Acc:771478]	Metabolism;Metabolism	Global and overview maps;Energy metabolism	ko01100//Metabolic pathways;ko00190//Oxidative phosphorylation	K02134;K02134	GO:0000275//mitochondrial proton-transporting ATP synthase complex, catalytic core F(1);GO:0045261//proton-transporting ATP synthase complex, catalytic core F(1)	GO:0046933//proton-transporting ATP synthase activity, rotational mechanism	GO:0015986//ATP synthesis coupled proton transport;GO:0099132//ATP hydrolysis coupled cation transmembrane transport
A1	ENSGALG00000040724	1.91663	4.01904	344	61	0.23	0.279	1.06828	0.000517243	1	up	AKAP9	A-kinase anchoring protein 9 [Source:NCBI gene;Acc:395695]	-	-	-	-	GO:0005794//Golgi apparatus;GO:0005795//Golgi stack;GO:0005801//cis-Golgi network;GO:0005813//centrosome;GO:0008076//voltage-gated potassium channel complex;GO:0043231//intracellular membrane-bounded organelle;GO:0097060//synaptic membrane;GO:0098978//glutamatergic synapse	GO:0003677//DNA binding;GO:0015459//potassium channel regulator activity;GO:0032947//protein-containing complex scaffold activity;GO:0034237//protein kinase A regulatory subunit binding;GO:0044325//ion channel binding	GO:0007020//microtubule nucleation;GO:0007165//signal transduction;GO:0031116//positive regulation of microtubule polymerization;GO:0033138//positive regulation of peptidyl-serine phosphorylation;GO:0051661//maintenance of centrosome location;GO:0060306//regulation of membrane repolarization;GO:0060307//regulation of ventricular cardiac muscle cell membrane repolarization;GO:0071320//cellular res…
A1	ENSGALG00000035841	3.83556	7.99776	344	61	0.433	0.459	1.06016	6.14602e-06	0.136233	up	PRRC2C	proline rich coiled-coil 2C [Source:NCBI gene;Acc:424393]	-	-	-	-	GO:0005829//cytosol	GO:0008022//protein C-terminus binding	GO:0002244//hematopoietic progenitor cell differentiation
A1	ENSGALG00000031582	1.54857	3.22604	344	61	0.212	0.295	1.05883	0.000974837	1	up	RAB1A	RAB1A, member RAS oncogene family [Source:NCBI gene;Acc:421273]	-	-	-	-	GO:0000139//Golgi membrane;GO:0005794//Golgi apparatus;GO:0016020//membrane;GO:0042470//melanosome	GO:0003924//GTPase activity;GO:0005525//GTP binding	GO:0000045//autophagosome assembly;GO:0006888//ER to Golgi vesicle-mediated transport;GO:0006897//endocytosis;GO:0006914//autophagy;GO:0007030//Golgi organization;GO:0016477//cell migration;GO:0019068//virion assembly;GO:0030252//growth hormone secretion;GO:0032402//melanosome transport;GO:0034446//substrate adhesion-dependent cell spreading;GO:0042742//defense response to bacterium;GO:0047496//v…
A1	ENSGALG00000012638	3.86984	8.04541	344	61	0.395	0.459	1.05589	5.6573e-05	1	up	CRY1	cryptochrome circadian regulator 1 [Source:NCBI gene;Acc:374093]	-	-	-	-	GO:0005634//nucleus;GO:0005739//mitochondrion;GO:0005829//cytosol;GO:0042622//photoreceptor outer segment membrane;GO:0097381//photoreceptor disc membrane	GO:0003690//double-stranded DNA binding;GO:0008134//transcription factor binding;GO:0019900//kinase binding;GO:0019901//protein kinase binding;GO:0019902//phosphatase binding;GO:0035257//nuclear hormone receptor binding;GO:0042826//histone deacetylase binding;GO:0070888//E-box binding	GO:0000122//negative regulation of transcription by RNA polymerase II;GO:0006094//gluconeogenesis;GO:0006975//DNA damage induced protein phosphorylation;GO:0007623//circadian rhythm;GO:0009416//response to light stimulus;GO:0014823//response to activity;GO:0019915//lipid storage;GO:0031397//negative regulation of protein ubiquitination;GO:0031398//positive regulation of protein ubiquitination;GO:…
A1	ENSGALG00000015483	2.47913	5.15311	344	61	0.288	0.279	1.05561	2.80768e-06	0.0622351	up	PNISR	PNN interacting serine and arginine rich protein [Source:NCBI gene;Acc:421796]	-	-	-	-	GO:0005829//cytosol;GO:0016607//nuclear speck	-	-
A1	ENSGALG00000003717	3.81589	7.92877	344	61	0.404	0.475	1.05508	9.48438e-07	0.0210231	up	MYO9B	myosin IXB [Source:NCBI gene;Acc:420135]	-	-	-	-	GO:0005737//cytoplasm;GO:0005829//cytosol;GO:0005884//actin filament;GO:0005938//cell cortex;GO:0016459//myosin complex;GO:0048471//perinuclear region of cytoplasm	GO:0000146//microfilament motor activity;GO:0000166//nucleotide binding;GO:0003774//motor activity;GO:0003779//actin binding;GO:0005096//GTPase activator activity;GO:0005515//protein binding;GO:0005516//calmodulin binding;GO:0005524//ATP binding;GO:0016887//ATPase activity;GO:0017048//Rho GTPase binding;GO:0043531//ADP binding;GO:0046872//metal ion binding;GO:0048495//Roundabout binding	GO:0007165//signal transduction;GO:0030048//actin filament-based movement;GO:0035023//regulation of Rho protein signal transduction;GO:0035385//Roundabout signaling pathway;GO:0035556//intracellular signal transduction;GO:0043547//positive regulation of GTPase activity
A1	ENSGALG00000014071	2.66472	5.49542	344	61	0.314	0.41	1.04425	6.14187e-06	0.136141	up	ITPR2	inositol 1,4,5-trisphosphate receptor type 2 [Source:NCBI gene;Acc:418212]	Environmental Information Processing;Cellular Processes;Organismal Systems;Cellular Processes;Environmental Information Processing;Organismal Systems;Cellular Processes;Environmental Information Processing;Organismal Systems;Cellular Processes	Signal transduction;Cell growth and death;Immune system;Cell growth and death;Signal transduction;Circulatory system;Cell growth and death;Signal transduction;Endocrine system;Cellular community - eukaryotes	ko04020//Calcium signaling pathway;ko04218//Cellular senescence;ko04621//NOD-like receptor signaling pathway;ko04210//Apoptosis;ko04371//Apelin signaling pathway;ko04270//Vascular smooth muscle contraction;ko04114//Oocyte meiosis;ko04070//Phosphatidylinositol signaling system;ko04912//GnRH signaling pathway;ko04540//Gap junction	K04959;K04959;K04959;K04959;K04959;K04959;K04959;K04959;K04959;K04959	GO:0005634//nucleus;GO:0005737//cytoplasm;GO:0005783//endoplasmic reticulum;GO:0005789//endoplasmic reticulum membrane;GO:0005886//plasma membrane;GO:0005938//cell cortex;GO:0016020//membrane;GO:0016021//integral component of membrane;GO:0016529//sarcoplasmic reticulum;GO:0030659//cytoplasmic vesicle membrane;GO:0030667//secretory granule membrane;GO:0033017//sarcoplasmic reticulum membrane;GO:00…	GO:0005216//ion channel activity;GO:0005220//inositol 1,4,5-trisphosphate-sensitive calcium-release channel activity;GO:0005262//calcium channel activity;GO:0005509//calcium ion binding;GO:0015278//calcium-release channel activity;GO:0035091//phosphatidylinositol binding;GO:0070679//inositol 1,4,5 trisphosphate binding;GO:0097110//scaffold protein binding	GO:0001666//response to hypoxia;GO:0006811//ion transport;GO:0006816//calcium ion transport;GO:0048016//inositol phosphate-mediated signaling;GO:0051209//release of sequestered calcium ion into cytosol;GO:0055085//transmembrane transport;GO:0070588//calcium ion transmembrane transport;GO:0071320//cellular response to cAMP;GO:0071361//cellular response to ethanol
A1	ENSGALG00000002205	3.40177	6.99299	344	61	0.366	0.361	1.03962	6.09965e-07	0.0135205	up	FBRSL1	fibrosin-like 1 [Source:NCBI gene;Acc:416793]	-	-	-	-	-	-	-
A1	ENSGALG00000005037	5.65418	11.4645	344	61	0.401	0.508	1.01979	0.000392522	1	up	-	-	-	-	-	-	GO:0000776//kinetochore;GO:0030496//midbody;GO:0045171//intercellular bridge	GO:0004672//protein kinase activity;GO:0005524//ATP binding	GO:0006468//protein phosphorylation;GO:0007094//mitotic spindle assembly checkpoint;GO:0007140//male meiotic nuclear division;GO:0008608//attachment of spindle microtubules to kinetochore;GO:0043063//intercellular bridge organization;GO:0051306//mitotic sister chromatid separation
A1	ENSGALG00000052842	7.51679	15.0941	344	61	0.581	0.607	1.00579	2.59069e-07	0.00574252	up	ANKRD11	ankyrin repeat domain 11 [Source:NCBI gene;Acc:415845]	-	-	-	-	GO:0005634//nucleus;GO:0005654//nucleoplasm;GO:0005829//cytosol;GO:0005886//plasma membrane	GO:0005515//protein binding	GO:0001701//in utero embryonic development;GO:0001894//tissue homeostasis;GO:0035264//multicellular organism growth;GO:0042475//odontogenesis of dentin-containing tooth;GO:0048705//skeletal system morphogenesis;GO:0060323//head morphogenesis;GO:0060325//face morphogenesis;GO:0060348//bone development
A1	ENSGALG00000006418	4.46828	8.96728	344	61	0.462	0.557	1.00495	8.37944e-07	0.0185739	up	PDPK1	3-phosphoinositide dependent protein kinase 1 [Source:NCBI gene;Acc:416588]	Cellular Processes;Environmental Information Processing;Environmental Information Processing;Cellular Processes;Organismal Systems;Cellular Processes;Organismal Systems	Cellular community - eukaryotes;Signal transduction;Signal transduction;Cell growth and death;Endocrine system;Transport and catabolism;Endocrine system	ko04510//Focal adhesion;ko04150//mTOR signaling pathway;ko04068//FoxO signaling pathway;ko04210//Apoptosis;ko04910//Insulin signaling pathway;ko04140//Autophagy - animal;ko03320//PPAR signaling pathway	K06276;K06276;K06276;K06276;K06276;K06276;K06276	GO:0005737//cytoplasm;GO:0005886//plasma membrane;GO:0014069//postsynaptic density;GO:0031410//cytoplasmic vesicle;GO:0042995//cell projection	GO:0004672//protein kinase activity;GO:0004674//protein serine/threonine kinase activity;GO:0004676//3-phosphoinositide-dependent protein kinase activity;GO:0005524//ATP binding;GO:0016004//phospholipase activator activity;GO:0043274//phospholipase binding	GO:0003323//type B pancreatic cell development;GO:0006468//protein phosphorylation;GO:0006469//negative regulation of protein kinase activity;GO:0006972//hyperosmotic response;GO:0007173//epidermal growth factor receptor signaling pathway;GO:0010518//positive regulation of phospholipase activity;GO:0010594//regulation of endothelial cell migration;GO:0010667//negative regulation of cardiac muscle…
A1	ENSGALG00000013512	3.12916	1.56391	344	61	0.387	0.164	-1.00062	0.000835155	1	down	BTF3	basic transcription factor 3 [Source:NCBI gene;Acc:426154]	-	-	-	-	GO:0005829//cytosol	-	-
A1	ENSGALG00000036711	9.71609	4.83735	344	61	0.703	0.328	-1.00616	1.64457e-07	0.00364535	down	S100A11	S100 calcium binding protein A11 [Source:NCBI gene;Acc:396075]	-	-	-	-	GO:0001726//ruffle;GO:0005634//nucleus;GO:0005737//cytoplasm	GO:0005509//calcium ion binding;GO:0042803//protein homodimerization activity;GO:0044548//S100 protein binding;GO:0046872//metal ion binding;GO:0048306//calcium-dependent protein binding	GO:0042127//regulation of cell proliferation
A1	ENSGALG00000027064	11.7132	5.82387	344	61	0.747	0.377	-1.00808	2.16487e-07	0.00479866	down	HIST1H3H	histone cluster 1 H3 family member h [Source:NCBI gene;Acc:100858681]	-	-	-	-	GO:0000786//nucleosome;GO:0005634//nucleus;GO:0005694//chromosome	GO:0003677//DNA binding;GO:0031492//nucleosomal DNA binding;GO:0046982//protein heterodimerization activity	-
A1	ENSGALG00000032588	4.49803	2.2361	344	61	0.483	0.164	-1.00831	3.04531e-07	0.00675023	down	ARPC1B	actin related protein 2/3 complex subunit 1B [Source:NCBI gene;Acc:416490]	Cellular Processes;Cellular Processes;Human Diseases	Transport and catabolism;Cell motility;Infectious diseases	ko04144//Endocytosis;ko04810//Regulation of actin cytoskeleton;ko05132//Salmonella infection	K05757;K05757;K05757	GO:0005737//cytoplasm;GO:0005856//cytoskeleton;GO:0005885//Arp2/3 protein complex;GO:0015629//actin cytoskeleton	GO:0003779//actin binding;GO:0005200//structural constituent of cytoskeleton;GO:0005515//protein binding;GO:0051015//actin filament binding	GO:0030833//regulation of actin filament polymerization;GO:0034314//Arp2/3 complex-mediated actin nucleation
A1	ENSGALG00000038714	1.84445	0.903132	344	61	0.265	0.098	-1.03018	0.00183942	1	down	NDUFB7	NADH:ubiquinone oxidoreductase subunit B7 [Source:NCBI gene;Acc:107050898]	Metabolism;Metabolism	Global and overview maps;Energy metabolism	ko01100//Metabolic pathways;ko00190//Oxidative phosphorylation	K03963;K03963	GO:0005739//mitochondrion;GO:0005747//mitochondrial respiratory chain complex I;GO:0005758//mitochondrial intermembrane space	GO:0003954//NADH dehydrogenase activity;GO:0008137//NADH dehydrogenase (ubiquinone) activity	GO:0032981//mitochondrial respiratory chain complex I assembly;GO:0055114//oxidation-reduction process
A1	ENSGALG00000010238	7.67758	3.63567	344	61	0.622	0.328	-1.07843	9.55959e-05	1	down	NAP1L1	nucleosome assembly protein 1 like 1 [Source:NCBI gene;Acc:417864]	-	-	-	-	GO:0005634//nucleus;GO:0005737//cytoplasm	-	GO:0006334//nucleosome assembly;GO:0050769//positive regulation of neurogenesis;GO:2000179//positive regulation of neural precursor cell proliferation
A1	ENSGALG00000051325	2.9351	1.36549	344	61	0.314	0.098	-1.10399	0.000122088	1	down	-	histone cluster 1 H3 family member a [Source:NCBI gene;Acc:768333]	-	-	-	-	GO:0000786//nucleosome;GO:0005634//nucleus;GO:0005694//chromosome	GO:0003677//DNA binding;GO:0031492//nucleosomal DNA binding;GO:0046982//protein heterodimerization activity	-
A1	ENSGALG00000009305	3.04872	1.41633	344	61	0.369	0.115	-1.10605	1.08581e-05	0.240681	down	TM7SF2	transmembrane 7 superfamily member 2 [Source:NCBI gene;Acc:396285]	-	-	-	-	GO:0005634//nucleus;GO:0005635//nuclear envelope;GO:0005637//nuclear inner membrane;GO:0005737//cytoplasm;GO:0005789//endoplasmic reticulum membrane;GO:0016020//membrane;GO:0016021//integral component of membrane;GO:0031965//nuclear membrane	GO:0016628//oxidoreductase activity, acting on the CH-CH group of donors, NAD or NADP as acceptor;GO:0050613//delta14-sterol reductase activity;GO:0070087//chromo shadow domain binding;GO:0070402//NADPH binding	GO:0006695//cholesterol biosynthetic process;GO:0016126//sterol biosynthetic process;GO:0030223//neutrophil differentiation;GO:0055114//oxidation-reduction process
A1	ENSGALG00000035317	10.6445	4.84885	344	61	0.718	0.344	-1.1344	2.18434e-07	0.00484182	down	ID3	inhibitor of DNA binding 3, HLH protein [Source:NCBI gene;Acc:395281]	Environmental Information Processing	Signal transduction	ko04350//TGF-beta signaling pathway	K17694	GO:0005634//nucleus;GO:0005737//cytoplasm	GO:0001085//RNA polymerase II transcription factor binding;GO:0003700//DNA-binding transcription factor activity;GO:0008134//transcription factor binding;GO:0046983//protein dimerization activity	GO:0007623//circadian rhythm;GO:0010628//positive regulation of gene expression;GO:0030182//neuron differentiation;GO:0043392//negative regulation of DNA binding;GO:0045665//negative regulation of neuron differentiation;GO:0045892//negative regulation of transcription, DNA-templated;GO:0051726//regulation of cell cycle
A1	ENSGALG00000028810	3.30072	1.47388	344	61	0.331	0.148	-1.16317	0.00867637	1	down	CHCHD10	coiled-coil-helix-coiled-coil-helix domain containing 10 [Source:NCBI gene;Acc:416933]	-	-	-	-	GO:0005634//nucleus;GO:0005739//mitochondrion	-	GO:0007005//mitochondrion organization;GO:0030322//stabilization of membrane potential;GO:0031930//mitochondria-nucleus signaling pathway;GO:0034504//protein localization to nucleus;GO:0099558//maintenance of synapse structure;GO:1903109//positive regulation of mitochondrial transcription
A1	ENSGALG00000007965	3.98794	1.7351	344	61	0.416	0.148	-1.20063	5.45044e-05	1	down	JPT1	Jupiter microtubule associated homolog 1 [Source:NCBI gene;Acc:422119]	-	-	-	-	-	-	-
A1	ENSGALG00000011747	2.47511	1.07237	344	61	0.262	0.098	-1.20669	0.00875744	1	down	-	-	-	-	-	-	GO:0000786//nucleosome;GO:0005634//nucleus;GO:0005694//chromosome	GO:0003677//DNA binding;GO:0003690//double-stranded DNA binding;GO:0005515//protein binding;GO:0031492//nucleosomal DNA binding	GO:0006334//nucleosome assembly;GO:0006355//regulation of transcription, DNA-templated;GO:0016584//nucleosome positioning;GO:0030261//chromosome condensation;GO:0031936//negative regulation of chromatin silencing;GO:0045910//negative regulation of DNA recombination
A1	ENSGALG00000003570	3.28584	1.39973	344	61	0.378	0.131	-1.23111	0.00012097	1	down	PURH	5-aminoimidazole-4-carboxamide ribonucleotide formyltransferase/IMP cyclohydrolase [Source:NCBI gene;Acc:396091]	Metabolism;Metabolism;Metabolism	Global and overview maps;Nucleotide metabolism;Metabolism of cofactors and vitamins	ko01100//Metabolic pathways;ko00230//Purine metabolism;ko00670//One carbon pool by folate	K00602;K00602;K00602	GO:0005829//cytosol;GO:0005886//plasma membrane	GO:0003824//catalytic activity;GO:0003937//IMP cyclohydrolase activity;GO:0004643//phosphoribosylaminoimidazolecarboxamide formyltransferase activity;GO:0016787//hydrolase activity;GO:0042803//protein homodimerization activity	GO:0006164//purine nucleotide biosynthetic process;GO:0098761//cellular response to interleukin-7
A1	ENSGALG00000049408	5.76735	2.42769	344	61	0.497	0.213	-1.24832	0.000116576	1	down	HIST1H2B8	histone cluster 1, H2B-VIII [Source:NCBI gene;Acc:427886]	-	-	-	-	GO:0000786//nucleosome;GO:0005634//nucleus;GO:0005694//chromosome	GO:0003677//DNA binding;GO:0046982//protein heterodimerization activity	GO:0006334//nucleosome assembly
A1	ENSGALG00000038635	4.43828	1.84324	344	61	0.448	0.18	-1.26775	0.000187488	1	down	-	myosin light chain 12B [Source:NCBI gene;Acc:770011]	Cellular Processes;Cellular Processes;Cellular Processes	Cell motility;Cellular community - eukaryotes;Cellular community - eukaryotes	ko04810//Regulation of actin cytoskeleton;ko04510//Focal adhesion;ko04530//Tight junction	K12757;K12757;K12757	-	GO:0005509//calcium ion binding	-
A1	ENSGALG00000035996	3.28517	1.34212	344	61	0.413	0.115	-1.29145	5.96399e-07	0.0132198	down	COX6C	cytochrome c oxidase subunit 6C [Source:NCBI gene;Acc:420243]	Metabolism;Metabolism;Organismal Systems	Global and overview maps;Energy metabolism;Circulatory system	ko01100//Metabolic pathways;ko00190//Oxidative phosphorylation;ko04260//Cardiac muscle contraction	K02268;K02268;K02268	-	GO:0004129//cytochrome-c oxidase activity	GO:0022900//electron transport chain;GO:1902600//proton transmembrane transport
A1	ENSGALG00000023294	14.2973	5.7292	344	61	0.849	0.393	-1.31934	2.42148e-12	5.36745e-08	down	RPLP0	ribosomal protein lateral stalk subunit P0 [Source:NCBI gene;Acc:395835]	Genetic Information Processing	Translation	ko03010//Ribosome	K02941	GO:0005622//intracellular;GO:0005634//nucleus;GO:0005737//cytoplasm;GO:0005783//endoplasmic reticulum;GO:0005829//cytosol;GO:0005840//ribosome;GO:0014069//postsynaptic density;GO:0022625//cytosolic large ribosomal subunit;GO:0030425//dendrite;GO:0036464//cytoplasmic ribonucleoprotein granule;GO:0098794//postsynapse;GO:1990904//ribonucleoprotein complex	GO:0003735//structural constituent of ribosome;GO:0070180//large ribosomal subunit rRNA binding	GO:0000027//ribosomal large subunit assembly;GO:0002181//cytoplasmic translation;GO:0042254//ribosome biogenesis;GO:0071353//cellular response to interleukin-4
A1	ENSGALG00000049751	10.6024	4.22495	344	61	0.706	0.295	-1.32739	1.0912e-08	0.000241875	down	-	histone cluster 1, H2bf [Source:NCBI gene;Acc:769973]	-	-	-	-	GO:0000786//nucleosome	GO:0003677//DNA binding;GO:0046982//protein heterodimerization activity	-
A1	ENSGALG00000012456	6.88514	2.70163	344	61	0.625	0.279	-1.34966	2.66383e-06	0.0590465	down	RAC2	Rac family small GTPase 2 [Source:NCBI gene;Acc:418044]	Environmental Information Processing;Cellular Processes;Cellular Processes;Environmental Information Processing;Cellular Processes;Environmental Information Processing	Signal transduction;Cell motility;Cellular community - eukaryotes;Signal transduction;Cellular community - eukaryotes;Signal transduction	ko04010//MAPK signaling pathway;ko04810//Regulation of actin cytoskeleton;ko04510//Focal adhesion;ko04310//Wnt signaling pathway;ko04520//Adherens junction;ko04370//VEGF signaling pathway	K07860;K07860;K07860;K07860;K07860;K07860	GO:0005622//intracellular;GO:0005635//nuclear envelope;GO:0005737//cytoplasm;GO:0005829//cytosol;GO:0005884//actin filament;GO:0005886//plasma membrane;GO:0016020//membrane;GO:0030027//lamellipodium;GO:0031410//cytoplasmic vesicle;GO:0042995//cell projection	GO:0000166//nucleotide binding;GO:0003924//GTPase activity;GO:0005525//GTP binding;GO:0019887//protein kinase regulator activity;GO:0019901//protein kinase binding	GO:0006935//chemotaxis;GO:0007015//actin filament organization;GO:0007186//G protein-coupled receptor signaling pathway;GO:0007264//small GTPase mediated signal transduction;GO:0007266//Rho protein signal transduction;GO:0008045//motor neuron axon guidance;GO:0008284//positive regulation of cell proliferation;GO:0010592//positive regulation of lamellipodium assembly;GO:0010810//regulation of cell…
A1	ENSGALG00000042148	6.11678	2.3051	344	61	0.564	0.164	-1.40795	5.04534e-09	0.000111835	down	FKBP51	FK506 binding protein 5 [Source:NCBI gene;Acc:421186]	-	-	-	-	GO:0005654//nucleoplasm;GO:0005737//cytoplasm	GO:0003755//peptidyl-prolyl cis-trans isomerase activity;GO:0005515//protein binding;GO:0005528//FK506 binding;GO:0016853//isomerase activity;GO:0031072//heat shock protein binding	GO:0000413//protein peptidyl-prolyl isomerization;GO:0009617//response to bacterium;GO:0061077//chaperone-mediated protein folding
A1	ENSGALG00000015351	2.31689	0.849075	344	61	0.273	0.066	-1.44823	0.000124998	1	down	CBLB	Cbl proto-oncogene B [Source:NCBI gene;Acc:418406]	Cellular Processes;Genetic Information Processing;Organismal Systems;Environmental Information Processing	Transport and catabolism;Folding, sorting and degradation;Endocrine system;Signal transduction	ko04144//Endocytosis;ko04120//Ubiquitin mediated proteolysis;ko04910//Insulin signaling pathway;ko04012//ErbB signaling pathway	K22517;K22517;K22517;K22517	GO:0005886//plasma membrane;GO:0045121//membrane raft	GO:0001784//phosphotyrosine residue binding;GO:0004842//ubiquitin-protein transferase activity;GO:0005509//calcium ion binding;GO:0005515//protein binding;GO:0017124//SH3 domain binding;GO:0030971//receptor tyrosine kinase binding;GO:0061630//ubiquitin protein ligase activity	GO:0007165//signal transduction;GO:0007166//cell surface receptor signaling pathway;GO:0007175//negative regulation of epidermal growth factor-activated receptor activity;GO:0016567//protein ubiquitination;GO:0023051//regulation of signaling
A1	ENSGALG00000030824	2.19463	0.800235	344	61	0.299	0.066	-1.45548	9.84085e-06	0.218132	down	SF3B5	splicing factor 3b subunit 5 [Source:NCBI gene;Acc:769794]	Genetic Information Processing	Transcription	ko03040//Spliceosome	K12832	GO:0005634//nucleus;GO:0005654//nucleoplasm;GO:0005681//spliceosomal complex;GO:0005686//U2 snRNP;GO:0005689//U12-type spliceosomal complex;GO:0071005//U2-type precatalytic spliceosome;GO:0071011//precatalytic spliceosome	GO:0003723//RNA binding	GO:0000398//mRNA splicing, via spliceosome;GO:0006397//mRNA processing;GO:0008380//RNA splicing
A1	ENSGALG00000040275	2.71996	0.980279	344	61	0.297	0.066	-1.47232	1.05062e-05	0.232881	down	RCSD1	RCSD domain containing 1 [Source:NCBI gene;Acc:418443]	-	-	-	-	-	GO:0051015//actin filament binding	GO:0071474//cellular hyperosmotic response
A1	ENSGALG00000052284	3.4696	1.24833	344	61	0.381	0.115	-1.47478	3.13359e-05	0.694592	down	H2A-VII	histone cluster 1, H2A-IV-like 4 [Source:NCBI gene;Acc:427895]	Cellular Processes	Cell growth and death	ko04217//Necroptosis	K11251	GO:0000786//nucleosome;GO:0005634//nucleus;GO:0005694//chromosome	GO:0003677//DNA binding;GO:0046982//protein heterodimerization activity	-
A1	ENSGALG00000011404	2.42243	0.827203	344	61	0.317	0.066	-1.55014	3.54471e-06	0.078572	down	HOPX	HOP homeobox [Source:NCBI gene;Acc:395241]	-	-	-	-	GO:0005634//nucleus;GO:0005737//cytoplasm	GO:0003677//DNA binding	GO:0000122//negative regulation of transcription by RNA polymerase II;GO:0007275//multicellular organism development;GO:0007507//heart development;GO:0008016//regulation of heart contraction;GO:0016575//histone deacetylation;GO:0030154//cell differentiation;GO:0043393//regulation of protein binding;GO:0043415//positive regulation of skeletal muscle tissue regeneration;GO:0045596//negative regulat…
A1	ENSGALG00000037167	5.52969	1.82485	344	61	0.451	0.148	-1.59942	1.26433e-05	0.280251	down	HIST1H103	histone cluster 1, H1.03 [Source:NCBI gene;Acc:100858354]	-	-	-	-	GO:0000786//nucleosome;GO:0005634//nucleus;GO:0005694//chromosome	GO:0003677//DNA binding;GO:0003690//double-stranded DNA binding;GO:0005515//protein binding;GO:0031492//nucleosomal DNA binding	GO:0006334//nucleosome assembly;GO:0006355//regulation of transcription, DNA-templated;GO:0016584//nucleosome positioning;GO:0030261//chromosome condensation;GO:0031936//negative regulation of chromatin silencing;GO:0045910//negative regulation of DNA recombination
A1	ENSGALG00000002581	1.8318	0.602908	344	61	0.265	0.066	-1.60325	0.000273398	1	down	-	HIV-1 Tat interactive protein 2 [Source:NCBI gene;Acc:424363]	-	-	-	-	GO:0005737//cytoplasm	-	GO:0051170//import into nucleus
A1	ENSGALG00000045199	5.20587	1.64697	344	61	0.477	0.148	-1.66033	2.43593e-06	0.0539948	down	-	dispanin subfamily A member 2b-like [Source:NCBI gene;Acc:107053353]	-	-	-	-	GO:0016021//integral component of membrane	-	-
A1	ENSGALG00000041380	3.51334	1.09487	344	61	0.407	0.115	-1.68209	1.19789e-05	0.265524	down	BF2	Major histocompatibility complex class I antigen BF2 [Source:NCBI gene;Acc:425389]	Cellular Processes;Human Diseases;Cellular Processes;Cellular Processes;Environmental Information Processing	Transport and catabolism;Infectious diseases;Cell growth and death;Transport and catabolism;Signaling molecules and interaction	ko04144//Endocytosis;ko05168//Herpes simplex infection;ko04218//Cellular senescence;ko04145//Phagosome;ko04514//Cell adhesion molecules (CAMs)	K06751;K06751;K06751;K06751;K06751	GO:0005615//extracellular space;GO:0005886//plasma membrane;GO:0009897//external side of plasma membrane;GO:0016020//membrane;GO:0016021//integral component of membrane	GO:0046872//metal ion binding	GO:0006955//immune response
A1	ENSGALG00000016485	3.23396	0.991078	344	61	0.279	0.082	-1.70623	0.00137247	1	down	RHOB	ras homolog family member B [Source:NCBI gene;Acc:395734]	-	-	-	-	GO:0005622//intracellular;GO:0005634//nucleus;GO:0005737//cytoplasm;GO:0005769//early endosome;GO:0005770//late endosome;GO:0005886//plasma membrane;GO:0005938//cell cortex;GO:0010008//endosome membrane;GO:0016020//membrane;GO:0032153//cell division site;GO:0032154//cleavage furrow;GO:0043231//intracellular membrane-bounded organelle	GO:0000166//nucleotide binding;GO:0003924//GTPase activity;GO:0005525//GTP binding;GO:0019003//GDP binding;GO:0019901//protein kinase binding	GO:0000281//mitotic cytokinesis;GO:0006886//intracellular protein transport;GO:0007015//actin filament organization;GO:0007155//cell adhesion;GO:0007264//small GTPase mediated signal transduction;GO:0007266//Rho protein signal transduction;GO:0008333//endosome to lysosome transport;GO:0008360//regulation of cell shape;GO:0010595//positive regulation of endothelial cell migration;GO:0016477//cell …
A1	ENSGALG00000014526	2.741	0.830619	344	61	0.314	0.082	-1.72245	0.000139048	1	down	TPI1	triosephosphate isomerase 1 [Source:NCBI gene;Acc:396435]	Metabolism;Metabolism;Metabolism;Metabolism;Metabolism;Metabolism	Global and overview maps;Global and overview maps;Carbohydrate metabolism;Global and overview maps;Carbohydrate metabolism;Carbohydrate metabolism	ko01100//Metabolic pathways;ko01200//Carbon metabolism;ko00562//Inositol phosphate metabolism;ko01230//Biosynthesis of amino acids;ko00010//Glycolysis / Gluconeogenesis;ko00051//Fructose and mannose metabolism	K01803;K01803;K01803;K01803;K01803;K01803	GO:0005737//cytoplasm;GO:0005829//cytosol	GO:0003824//catalytic activity;GO:0004807//triose-phosphate isomerase activity;GO:0008929//methylglyoxal synthase activity;GO:0016829//lyase activity;GO:0016853//isomerase activity;GO:0031625//ubiquitin protein ligase binding;GO:0042803//protein homodimerization activity	GO:0006006//glucose metabolic process;GO:0006094//gluconeogenesis;GO:0006096//glycolytic process;GO:0007275//multicellular organism development;GO:0019242//methylglyoxal biosynthetic process;GO:0019563//glycerol catabolic process;GO:0019682//glyceraldehyde-3-phosphate metabolic process;GO:0046166//glyceraldehyde-3-phosphate biosynthetic process
A1	ENSGALG00000031368	5.67799	1.69376	344	61	0.538	0.148	-1.74515	2.24836e-08	0.000498372	down	PHF12	PHD finger protein 12 [Source:NCBI gene;Acc:417580]	-	-	-	-	GO:0005634//nucleus;GO:0005654//nucleoplasm;GO:0016580//Sin3 complex;GO:0017053//transcriptional repressor complex;GO:0070822//Sin3-type complex	GO:0001222//transcription corepressor binding;GO:0003714//transcription corepressor activity;GO:0005515//protein binding;GO:0035091//phosphatidylinositol binding;GO:0046872//metal ion binding	GO:0000122//negative regulation of transcription by RNA polymerase II;GO:0045892//negative regulation of transcription, DNA-templated
A1	ENSGALG00000033932	2.64684	0.76101	344	61	0.32	0.098	-1.79829	0.000633199	1	down	BF1	MHC BF1 class I [Source:NCBI gene;Acc:693260]	Cellular Processes;Human Diseases;Cellular Processes;Cellular Processes;Environmental Information Processing	Transport and catabolism;Infectious diseases;Cell growth and death;Transport and catabolism;Signaling molecules and interaction	ko04144//Endocytosis;ko05168//Herpes simplex infection;ko04218//Cellular senescence;ko04145//Phagosome;ko04514//Cell adhesion molecules (CAMs)	K06751;K06751;K06751;K06751;K06751	GO:0005615//extracellular space;GO:0005886//plasma membrane;GO:0009897//external side of plasma membrane;GO:0016020//membrane;GO:0016021//integral component of membrane	-	GO:0006955//immune response
A1	ENSGALG00000033447	3.61313	1.02629	344	61	0.422	0.115	-1.81581	5.32699e-06	0.118078	down	H2AFV	H2A histone family, member V [Source:NCBI gene;Acc:426617]	Cellular Processes	Cell growth and death	ko04217//Necroptosis	K11251	GO:0000786//nucleosome;GO:0000790//nuclear chromatin;GO:0005634//nucleus;GO:0005694//chromosome	GO:0003677//DNA binding;GO:0046982//protein heterodimerization activity	GO:0006325//chromatin organization
A1	ENSGALG00000052537	4.65194	1.29229	344	61	0.468	0.082	-1.8479	7.00162e-10	1.55198e-05	down	-	-	-	-	-	-	GO:0016020//membrane	-	GO:0007155//cell adhesion
A1	ENSGALG00000042491	3.39661	0.934883	344	61	0.372	0.098	-1.86124	2.39197e-05	0.530203	down	-	histone cluster 1, H4d [Source:NCBI gene;Acc:427884]	-	-	-	-	GO:0000786//nucleosome;GO:0005634//nucleus;GO:0005654//nucleoplasm;GO:0005694//chromosome	GO:0003677//DNA binding;GO:0046982//protein heterodimerization activity	GO:0006334//nucleosome assembly;GO:0006352//DNA-templated transcription, initiation
A1	ENSGALG00000028204	7.05354	1.84773	344	61	0.628	0.18	-1.9326	3.02628e-10	6.70806e-06	down	GPX1	glutathione peroxidase 1 [Source:NCBI gene;Acc:100857115]	Metabolism;Metabolism	Lipid metabolism;Metabolism of other amino acids	ko00590//Arachidonic acid metabolism;ko00480//Glutathione metabolism	K00432;K00432	GO:0005737//cytoplasm;GO:0005739//mitochondrion;GO:0005829//cytosol;GO:0097413//Lewy body	GO:0004601//peroxidase activity;GO:0004602//glutathione peroxidase activity;GO:0017124//SH3 domain binding	GO:0000302//response to reactive oxygen species;GO:0001659//temperature homeostasis;GO:0001885//endothelial cell development;GO:0002862//negative regulation of inflammatory response to antigenic stimulus;GO:0006629//lipid metabolic process;GO:0006641//triglyceride metabolic process;GO:0006749//glutathione metabolic process;GO:0006915//apoptotic process;GO:0006979//response to oxidative stress;GO:…
A1	ENSGALG00000025999	3.3687	0.870952	344	61	0.395	0.115	-1.95153	2.98287e-05	0.661184	down	NDUFA4	NDUFA4, mitochondrial complex associated [Source:NCBI gene;Acc:772135]	Metabolism;Metabolism	Global and overview maps;Energy metabolism	ko01100//Metabolic pathways;ko00190//Oxidative phosphorylation	K03948;K03948	GO:0005739//mitochondrion;GO:0005747//mitochondrial respiratory chain complex I;GO:0005751//mitochondrial respiratory chain complex IV;GO:0016020//membrane;GO:0016021//integral component of membrane	GO:0004129//cytochrome-c oxidase activity;GO:0044877//protein-containing complex binding	GO:0022900//electron transport chain;GO:1902600//proton transmembrane transport
A1	ENSGALG00000053706	2.16684	0.530855	344	61	0.262	0.049	-2.0292	9.50531e-05	1	down	ATP5MPL	ATP synthase membrane subunit 6.8PL [Source:NCBI gene;Acc:772187]	-	-	-	-	GO:0005739//mitochondrion;GO:0016020//membrane;GO:0016021//integral component of membrane	-	-
A1	ENSGALG00000014944	2.19085	0.504455	344	61	0.262	0.049	-2.11869	0.000128461	1	down	GCNT4	glucosaminyl (N-acetyl) transferase 4, core 2 [Source:NCBI gene;Acc:427207]	Metabolism;Metabolism	Global and overview maps;Glycan biosynthesis and metabolism	ko01100//Metabolic pathways;ko00512//Mucin type O-glycan biosynthesis	K09663;K09663	GO:0016020//membrane	GO:0008375//acetylglucosaminyltransferase activity	GO:0002121//inter-male aggressive behavior;GO:0042403//thyroid hormone metabolic process;GO:0048729//tissue morphogenesis;GO:0048872//homeostasis of number of cells;GO:0060993//kidney morphogenesis
A1	ENSGALG00000004167	4.40721	0.966572	344	61	0.483	0.098	-2.18892	9.14217e-09	0.000202645	down	-	serglycin [Source:NCBI gene;Acc:423695]	-	-	-	-	-	-	-

## Sheet: Cluster A2
Cluster	GeneID	control	ALV-J	cells.1	cells.2	pct.1	pct.2	log2FC	p_value	p_val_adjust	significance	Symbol	Description	KEGG_A_class	KEGG_B_class	Pathway	K_ID	GO Component	GO Function	GO Process
A2	ENSGALG00000038671	1.31026	7.78186	200	144	0.18	0.556	2.57027	2.90567e-18	6.4407e-14	up	-	uncharacterized LOC422090 [Source:NCBI gene;Acc:422090]	-	-	-	-	-	-	-
A2	ENSGALG00000006670	1.01865	4.37136	200	144	0.12	0.347	2.10143	6.38648e-08	0.00141563	up	PPP1R3C	protein phosphatase 1 regulatory subunit 3C [Source:NCBI gene;Acc:425328]	Organismal Systems	Endocrine system	ko04910//Insulin signaling pathway	K07189	-	GO:0005515//protein binding;GO:0019888//protein phosphatase regulator activity;GO:0019903//protein phosphatase binding	GO:0005975//carbohydrate metabolic process;GO:0005977//glycogen metabolic process;GO:0005978//glycogen biosynthetic process;GO:0043666//regulation of phosphoprotein phosphatase activity
A2	ENSGALG00000019552	2.21431	9.31653	200	144	0.225	0.535	2.07293	1.81194e-12	4.01635e-08	up	SERPINB10	serpin family B member 2 [Source:NCBI gene;Acc:420896]	-	-	-	-	GO:0005615//extracellular space	GO:0004867//serine-type endopeptidase inhibitor activity	GO:0010951//negative regulation of endopeptidase activity
A2	ENSGALG00000041403	0.568823	2.37307	200	144	0.08	0.271	2.0607	3.30494e-06	0.0732574	up	DENND4A	DENN domain containing 4A [Source:NCBI gene;Acc:415541]	-	-	-	-	-	GO:0005515//protein binding;GO:0017112//Rab guanyl-nucleotide exchange factor activity	-
A2	ENSGALG00000052801	1.15643	4.50191	200	144	0.145	0.389	1.96085	2.44105e-09	5.41084e-05	up	-	-	-	-	-	-	-	-	-
A2	ENSGALG00000005512	1.33954	5.05897	200	144	0.195	0.417	1.9171	1.02783e-10	2.2783e-06	up	KIAA1671	KIAA1671 [Source:NCBI gene;Acc:768701]	-	-	-	-	-	-	-
A2	ENSGALG00000014297	1.34245	4.60638	200	144	0.19	0.306	1.77876	3.07968e-07	0.00682643	up	IRF7	interferon regulatory factor 7 [Source:NCBI gene;Acc:396330]	Human Diseases;Human Diseases;Organismal Systems;Organismal Systems;Organismal Systems;Organismal Systems	Infectious diseases;Infectious diseases;Immune system;Immune system;Immune system;Immune system	ko05168//Herpes simplex infection;ko05164//Influenza A;ko04621//NOD-like receptor signaling pathway;ko04620//Toll-like receptor signaling pathway;ko04622//RIG-I-like receptor signaling pathway;ko04623//Cytosolic DNA-sensing pathway	K09447;K09447;K09447;K09447;K09447;K09447	GO:0005634//nucleus;GO:0005654//nucleoplasm;GO:0005737//cytoplasm;GO:0005829//cytosol	GO:0000978//RNA polymerase II proximal promoter sequence-specific DNA binding;GO:0000981//DNA-binding transcription factor activity, RNA polymerase II-specific;GO:0000987//proximal promoter sequence-specific DNA binding;GO:0001158//enhancer sequence-specific DNA binding;GO:0003677//DNA binding;GO:0003700//DNA-binding transcription factor activity;GO:0005515//protein binding;GO:0044212//transcript…	GO:0002376//immune system process;GO:0002819//regulation of adaptive immune response;GO:0006355//regulation of transcription, DNA-templated;GO:0010468//regulation of gene expression;GO:0016064//immunoglobulin mediated immune response;GO:0032481//positive regulation of type I interferon production;GO:0032607//interferon-alpha production;GO:0032608//interferon-beta production;GO:0032727//positive r…
A2	ENSGALG00000039575	1.01831	3.41806	200	144	0.125	0.319	1.74701	2.21181e-06	0.049027	up	AMD1	adenosylmethionine decarboxylase 1 [Source:NCBI gene;Acc:421755]	Metabolism;Metabolism;Metabolism	Global and overview maps;Amino acid metabolism;Amino acid metabolism	ko01100//Metabolic pathways;ko00330//Arginine and proline metabolism;ko00270//Cysteine and methionine metabolism	K01611;K01611;K01611	GO:0005829//cytosol	GO:0004014//adenosylmethionine decarboxylase activity;GO:0016829//lyase activity;GO:0016831//carboxy-lyase activity	GO:0006557//S-adenosylmethioninamine biosynthetic process;GO:0006596//polyamine biosynthetic process;GO:0006597//spermine biosynthetic process;GO:0008295//spermidine biosynthetic process
A2	ENSGALG00000006707	1.33149	4.33833	200	144	0.165	0.389	1.70409	4.28482e-07	0.00949772	up	NOX1	NADPH oxidase 1 [Source:NCBI gene;Acc:422257]	Human Diseases	Endocrine and metabolic diseases	ko04933//AGE-RAGE signaling pathway in diabetic complications	K08008	GO:0005737//cytoplasm;GO:0005768//endosome;GO:0005769//early endosome;GO:0005886//plasma membrane;GO:0016020//membrane;GO:0016021//integral component of membrane;GO:0043020//NADPH oxidase complex;GO:0071438//invadopodium membrane	GO:0016175//superoxide-generating NADPH oxidase activity;GO:0016491//oxidoreductase activity;GO:0048365//Rac GTPase binding	GO:0001525//angiogenesis;GO:0003081//regulation of systemic arterial blood pressure by renin-angiotensin;GO:0006952//defense response;GO:0008284//positive regulation of cell proliferation;GO:0010575//positive regulation of vascular endothelial growth factor production;GO:0016477//cell migration;GO:0030198//extracellular matrix organization;GO:0042554//superoxide anion generation;GO:0042743//hydro…
A2	ENSGALG00000001684	1.14726	3.73098	200	144	0.16	0.326	1.70137	1.20076e-06	0.0266161	up	SEC14L1	SEC14 like lipid binding 1 [Source:NCBI gene;Acc:417350]	-	-	-	-	GO:0005654//nucleoplasm;GO:0005737//cytoplasm;GO:0005794//Golgi apparatus;GO:0005829//cytosol	GO:0039552//RIG-I binding;GO:0098772//molecular function regulator	GO:0015871//choline transport;GO:0039536//negative regulation of RIG-I signaling pathway
A2	ENSGALG00000012178	1.3484	4.34786	200	144	0.19	0.368	1.68906	1.67538e-08	0.000371365	up	PDGFB	platelet-derived growth factor beta polypeptide [Source:NCBI gene;Acc:374128]	Environmental Information Processing;Cellular Processes;Cellular Processes;Cellular Processes	Signal transduction;Cell motility;Cellular community - eukaryotes;Cellular community - eukaryotes	ko04010//MAPK signaling pathway;ko04810//Regulation of actin cytoskeleton;ko04510//Focal adhesion;ko04540//Gap junction	K17386;K17386;K17386;K17386	GO:0005615//extracellular space;GO:0009986//cell surface;GO:0016020//membrane	GO:0005161//platelet-derived growth factor receptor binding;GO:0005518//collagen binding;GO:0008083//growth factor activity;GO:0016176//superoxide-generating NADPH oxidase activator activity;GO:0042056//chemoattractant activity;GO:0042802//identical protein binding;GO:0042803//protein homodimerization activity;GO:0046982//protein heterodimerization activity;GO:0048407//platelet-derived growth fac…	GO:0001938//positive regulation of endothelial cell proliferation;GO:0002548//monocyte chemotaxis;GO:0006468//protein phosphorylation;GO:0008284//positive regulation of cell proliferation;GO:0009611//response to wounding;GO:0010469//regulation of signaling receptor activity;GO:0010512//negative regulation of phosphatidylinositol biosynthetic process;GO:0010544//negative regulation of platelet act…
A2	ENSGALG00000013397	1.16186	3.70543	200	144	0.165	0.368	1.6732	3.4817e-07	0.00771753	up	EXOC3	exocyst complex component 3 [Source:NCBI gene;Acc:420987]	-	-	-	-	GO:0000145//exocyst	GO:0000149//SNARE binding	GO:0006887//exocytosis;GO:0051601//exocyst localization
A2	ENSGALG00000007253	0.911961	2.8949	200	144	0.125	0.299	1.66647	1.55121e-05	0.343842	up	IL1RAP	interleukin 1 receptor accessory protein [Source:NCBI gene;Acc:424908]	Environmental Information Processing;Environmental Information Processing	Signal transduction;Signaling molecules and interaction	ko04010//MAPK signaling pathway;ko04060//Cytokine-cytokine receptor interaction	K04723;K04723	GO:0016020//membrane;GO:0016021//integral component of membrane;GO:0098978//glutamatergic synapse	GO:0002114//interleukin-33 receptor activity;GO:0004908//interleukin-1 receptor activity;GO:0005515//protein binding	GO:0007165//signal transduction;GO:0019221//cytokine-mediated signaling pathway;GO:0032736//positive regulation of interleukin-13 production;GO:0032754//positive regulation of interleukin-5 production;GO:0038172//interleukin-33-mediated signaling pathway;GO:0042094//interleukin-2 biosynthetic process;GO:0051092//positive regulation of NF-kappaB transcription factor activity;GO:0051965//positive r…
A2	ENSGALG00000031430	4.17433	12.9207	200	144	0.36	0.549	1.63007	2.1349e-08	0.000473222	up	-	selectin E [Source:NCBI gene;Acc:424402]	Environmental Information Processing;Human Diseases	Signaling molecules and interaction;Endocrine and metabolic diseases	ko04514//Cell adhesion molecules (CAMs);ko04933//AGE-RAGE signaling pathway in diabetic complications	K06494;K06494	GO:0016020//membrane;GO:0016021//integral component of membrane	-	GO:0007155//cell adhesion
A2	ENSGALG00000015177	1.21889	3.74026	200	144	0.175	0.34	1.61757	6.40571e-07	0.0141989	up	GNAQ	G protein subunit alpha q [Source:NCBI gene;Acc:427262]	Environmental Information Processing;Organismal Systems;Environmental Information Processing;Organismal Systems;Organismal Systems;Organismal Systems;Cellular Processes	Signal transduction;Circulatory system;Signal transduction;Circulatory system;Endocrine system;Endocrine system;Cellular community - eukaryotes	ko04020//Calcium signaling pathway;ko04261//Adrenergic signaling in cardiomyocytes;ko04371//Apelin signaling pathway;ko04270//Vascular smooth muscle contraction;ko04916//Melanogenesis;ko04912//GnRH signaling pathway;ko04540//Gap junction	K04634;K04634;K04634;K04634;K04634;K04634;K04634	GO:0001750//photoreceptor outer segment;GO:0005834//heterotrimeric G-protein complex;GO:0016020//membrane;GO:0097232//lamellar body membrane	GO:0000166//nucleotide binding;GO:0001664//G protein-coupled receptor binding;GO:0002046//opsin binding;GO:0003924//GTPase activity;GO:0005096//GTPase activator activity;GO:0005525//GTP binding;GO:0019001//guanyl nucleotide binding;GO:0031683//G-protein beta/gamma-subunit complex binding;GO:0031826//type 2A serotonin receptor binding	GO:0001508//action potential;GO:0006469//negative regulation of protein kinase activity;GO:0007165//signal transduction;GO:0007186//G protein-coupled receptor signaling pathway;GO:0007188//adenylate cyclase-modulating G protein-coupled receptor signaling pathway;GO:0007189//adenylate cyclase-activating G protein-coupled receptor signaling pathway;GO:0007213//G protein-coupled acetylcholine recept…
A2	ENSGALG00000014103	1.08684	3.26	200	144	0.155	0.306	1.58474	9.99941e-06	0.221647	up	FRYL	FRY like transcription coactivator [Source:NCBI gene;Acc:422765]	-	-	-	-	GO:0005938//cell cortex	-	GO:0000902//cell morphogenesis;GO:0031175//neuron projection development
A2	ENSGALG00000001314	1.1223	3.3193	200	144	0.155	0.319	1.56443	1.15389e-05	0.255771	up	PTGS1	prostaglandin-endoperoxide synthase 1 (prostaglandin G/H synthase and cyclooxygenase) [Source:NCBI gene;Acc:427752]	Metabolism;Metabolism	Global and overview maps;Lipid metabolism	ko01100//Metabolic pathways;ko00590//Arachidonic acid metabolism	K00509;K00509	GO:0001750//photoreceptor outer segment;GO:0005737//cytoplasm;GO:0005794//Golgi apparatus;GO:0043231//intracellular membrane-bounded organelle	GO:0004601//peroxidase activity;GO:0004666//prostaglandin-endoperoxide synthase activity;GO:0020037//heme binding	GO:0001516//prostaglandin biosynthetic process;GO:0006693//prostaglandin metabolic process;GO:0006954//inflammatory response;GO:0006979//response to oxidative stress;GO:0008217//regulation of blood pressure;GO:0019371//cyclooxygenase pathway;GO:0042127//regulation of cell proliferation;GO:0055114//oxidation-reduction process;GO:0098869//cellular oxidant detoxification
A2	ENSGALG00000008903	4.27984	12.309	200	144	0.45	0.701	1.52409	2.7505e-14	6.09675e-10	up	ITPRID2	ITPR interacting domain containing 2 [Source:NCBI gene;Acc:424118]	-	-	-	-	GO:0005634//nucleus;GO:0005829//cytosol;GO:0005886//plasma membrane	GO:0003779//actin binding;GO:0005102//signaling receptor binding;GO:0051015//actin filament binding	-
A2	ENSGALG00000003955	1.10701	3.18346	200	144	0.145	0.271	1.52392	7.14793e-05	1	up	CEP350	centrosomal protein 350 [Source:NCBI gene;Acc:424417]	-	-	-	-	GO:0005813//centrosome;GO:0005814//centriole	GO:0008017//microtubule binding	GO:0034453//microtubule anchoring
A2	ENSGALG00000033513	3.25592	9.13178	200	144	0.38	0.576	1.48783	4.9051e-13	1.08726e-08	up	ELL	elongation factor for RNA polymerase II [Source:NCBI gene;Acc:420124]	-	-	-	-	GO:0008023//transcription elongation factor complex;GO:0015030//Cajal body;GO:0016607//nuclear speck;GO:0035327//transcriptionally active chromatin;GO:0035363//histone locus body	GO:0019902//phosphatase binding	GO:0006366//transcription by RNA polymerase II;GO:0006368//transcription elongation from RNA polymerase II promoter;GO:0010923//negative regulation of phosphatase activity;GO:0032968//positive regulation of transcription elongation from RNA polymerase II promoter;GO:0042795//snRNA transcription by RNA polymerase II;GO:0042796//snRNA transcription by RNA polymerase III;GO:0045945//positive regulat…
A2	ENSGALG00000004496	1.10529	3.09089	200	144	0.145	0.278	1.4836	7.78422e-05	1	up	TNIP1	TNFAIP3 interacting protein 1 [Source:NCBI gene;Acc:100858009]	-	-	-	-	GO:0005654//nucleoplasm;GO:0005829//cytosol	GO:0042802//identical protein binding;GO:0051019//mitogen-activated protein kinase binding	GO:0002755//MyD88-dependent toll-like receptor signaling pathway;GO:0007159//leukocyte cell-cell adhesion;GO:0009101//glycoprotein biosynthetic process;GO:0043124//negative regulation of I-kappaB kinase/NF-kappaB signaling;GO:0050727//regulation of inflammatory response;GO:0070373//negative regulation of ERK1 and ERK2 cascade;GO:0085032//modulation by symbiont of host I-kappaB kinase/NF-kappaB ca…
A2	ENSGALG00000005678	1.1512	3.21634	200	144	0.17	0.292	1.48228	2.84815e-05	0.631321	up	FLNB	filamin B [Source:NCBI gene;Acc:378913]	Environmental Information Processing;Cellular Processes;Human Diseases	Signal transduction;Cellular community - eukaryotes;Infectious diseases	ko04010//MAPK signaling pathway;ko04510//Focal adhesion;ko05132//Salmonella infection	K04437;K04437;K04437	GO:0001725//stress fiber;GO:0005829//cytosol;GO:0005886//plasma membrane;GO:0005903//brush border;GO:0005925//focal adhesion;GO:0045335//phagocytic vesicle	GO:0003779//actin binding;GO:0005515//protein binding;GO:0042802//identical protein binding	GO:0003334//keratinocyte development;GO:0003382//epithelial cell morphogenesis;GO:0007519//skeletal muscle tissue development;GO:0030036//actin cytoskeleton organization;GO:0030154//cell differentiation;GO:0071346//cellular response to interferon-gamma
A2	ENSGALG00000012072	1.19147	3.32054	200	144	0.17	0.319	1.47868	2.38083e-06	0.0527734	up	-	poly(ADP-ribose) polymerase family member 14 [Source:NCBI gene;Acc:101747378]	-	-	-	-	-	GO:0003950//NAD+ ADP-ribosyltransferase activity;GO:0016740//transferase activity;GO:0016757//transferase activity, transferring glycosyl groups	-
A2	ENSGALG00000030871	1.04933	2.92338	200	144	0.165	0.312	1.47817	2.02168e-06	0.0448126	up	BCL2L10	BCL2 like 10 [Source:NCBI gene;Acc:395193]	-	-	-	-	GO:0005741//mitochondrial outer membrane;GO:0005886//plasma membrane;GO:0016020//membrane;GO:0016021//integral component of membrane	GO:0042803//protein homodimerization activity;GO:0046982//protein heterodimerization activity	GO:0006915//apoptotic process;GO:0008630//intrinsic apoptotic signaling pathway in response to DNA damage;GO:0042981//regulation of apoptotic process;GO:0097192//extrinsic apoptotic signaling pathway in absence of ligand
A2	ENSGALG00000034831	1.31696	3.6666	200	144	0.21	0.299	1.47723	3.22191e-08	0.000714169	up	YTHDF2	YTH domain family, member 2 [Source:NCBI gene;Acc:419583]	-	-	-	-	GO:0000932//P-body;GO:0005634//nucleus;GO:0005737//cytoplasm;GO:0005815//microtubule organizing center;GO:0005829//cytosol;GO:0036464//cytoplasmic ribonucleoprotein granule	GO:0003723//RNA binding;GO:1990247//N6-methyladenosine-containing RNA binding	GO:0001556//oocyte maturation;GO:0043488//regulation of mRNA stability;GO:0061157//mRNA destabilization;GO:1903538//regulation of meiotic cell cycle process involved in oocyte maturation;GO:1903679//positive regulation of cap-independent translational initiation
A2	ENSGALG00000007337	0.973701	2.70004	200	144	0.155	0.257	1.47143	3.83947e-06	0.0851056	up	LPP	LIM domain containing preferred translocation partner in lipoma [Source:NCBI gene;Acc:429148]	-	-	-	-	GO:0005634//nucleus;GO:0005737//cytoplasm;GO:0005829//cytosol;GO:0005925//focal adhesion;GO:0030054//cell junction	GO:0046872//metal ion binding	GO:0007155//cell adhesion
A2	ENSGALG00000032366	1.18496	3.24094	200	144	0.16	0.306	1.45157	1.40174e-05	0.310709	up	MEF2A	myocyte enhancer factor 2A [Source:NCBI gene;Acc:395670]	Environmental Information Processing	Signal transduction	ko04371//Apelin signaling pathway	K09260	GO:0000790//nuclear chromatin;GO:0005634//nucleus;GO:0005654//nucleoplasm;GO:0005667//transcription factor complex;GO:0005829//cytosol	GO:0000977//RNA polymerase II regulatory region sequence-specific DNA binding;GO:0000978//RNA polymerase II proximal promoter sequence-specific DNA binding;GO:0000981//DNA-binding transcription factor activity, RNA polymerase II-specific;GO:0001085//RNA polymerase II transcription factor binding;GO:0001228//DNA-binding transcription activator activity, RNA polymerase II-specific;GO:0003677//DNA b…	GO:0000002//mitochondrial genome maintenance;GO:0000122//negative regulation of transcription by RNA polymerase II;GO:0000165//MAPK cascade;GO:0006351//transcription, DNA-templated;GO:0006355//regulation of transcription, DNA-templated;GO:0007507//heart development;GO:0010613//positive regulation of cardiac muscle hypertrophy;GO:0045893//positive regulation of transcription, DNA-templated;GO:0045…
A2	ENSGALG00000012211	1.37157	3.74646	200	144	0.205	0.312	1.4497	2.13703e-07	0.00473693	up	PDLIM5	PDZ and LIM domain 5 [Source:NCBI gene;Acc:422699]	-	-	-	-	GO:0015629//actin cytoskeleton	GO:0005515//protein binding;GO:0046872//metal ion binding	-
A2	ENSGALG00000007140	1.38368	3.76761	200	144	0.17	0.361	1.44514	1.1511e-05	0.255152	up	NRP1	neuropilin 1 [Source:NCBI gene;Acc:395560]	-	-	-	-	GO:0005769//early endosome;GO:0005829//cytosol;GO:0005883//neurofilament;GO:0005886//plasma membrane;GO:0005925//focal adhesion;GO:0016020//membrane;GO:0016021//integral component of membrane;GO:0030424//axon;GO:0043005//neuron projection;GO:0097443//sorting endosome;GO:0098978//glutamatergic synapse;GO:0099055//integral component of postsynaptic membrane	GO:0005021//vascular endothelial growth factor-activated receptor activity;GO:0005096//GTPase activator activity;GO:0017154//semaphorin receptor activity;GO:0019838//growth factor binding;GO:0019901//protein kinase binding;GO:0038085//vascular endothelial growth factor binding;GO:0046872//metal ion binding	GO:0001525//angiogenesis;GO:0001569//branching involved in blood vessel morphogenesis;GO:0001764//neuron migration;GO:0002040//sprouting angiogenesis;GO:0002042//cell migration involved in sprouting angiogenesis;GO:0003148//outflow tract septum morphogenesis;GO:0006930//substrate-dependent cell migration, cell extension;GO:0007229//integrin-mediated signaling pathway;GO:0007275//multicellular org…
A2	ENSGALG00000005079	1.51861	4.08785	200	144	0.23	0.389	1.42859	1.64112e-08	0.000363771	up	VCL	vinculin [Source:NCBI gene;Acc:396422]	Cellular Processes;Cellular Processes;Cellular Processes	Cell motility;Cellular community - eukaryotes;Cellular community - eukaryotes	ko04810//Regulation of actin cytoskeleton;ko04510//Focal adhesion;ko04520//Adherens junction	K05700;K05700;K05700	GO:0001725//stress fiber;GO:0002102//podosome;GO:0005623//cell;GO:0005737//cytoplasm;GO:0005743//mitochondrial inner membrane;GO:0005856//cytoskeleton;GO:0005886//plasma membrane;GO:0005903//brush border;GO:0005911//cell-cell junction;GO:0005912//adherens junction;GO:0005913//cell-cell adherens junction;GO:0005915//zonula adherens;GO:0005916//fascia adherens;GO:0005925//focal adhesion;GO:0005927/…	GO:0002162//dystroglycan binding;GO:0003779//actin binding;GO:0005198//structural molecule activity;GO:0005515//protein binding;GO:0008013//beta-catenin binding;GO:0017166//vinculin binding;GO:0031625//ubiquitin protein ligase binding;GO:0042803//protein homodimerization activity;GO:0045294//alpha-catenin binding;GO:0045296//cadherin binding;GO:0051015//actin filament binding;GO:0051371//muscle a…	GO:0002009//morphogenesis of an epithelium;GO:0007155//cell adhesion;GO:0030032//lamellipodium assembly;GO:0030334//regulation of cell migration;GO:0034333//adherens junction assembly;GO:0034394//protein localization to cell surface;GO:0043297//apical junction assembly;GO:0048675//axon extension;GO:0090136//epithelial cell-cell adhesion
A2	ENSGALG00000011456	1.01378	2.69713	200	144	0.165	0.264	1.41167	4.91021e-06	0.10884	up	CDK17	cyclin dependent kinase 17 [Source:NCBI gene;Acc:417920]	-	-	-	-	GO:0005634//nucleus;GO:0005737//cytoplasm	GO:0000166//nucleotide binding;GO:0004672//protein kinase activity;GO:0004674//protein serine/threonine kinase activity;GO:0005524//ATP binding	GO:0006468//protein phosphorylation
A2	ENSGALG00000040465	2.04659	5.24455	200	144	0.255	0.444	1.3576	1.59842e-07	0.00354306	up	ZEB2	zinc finger E-box binding homeobox 2 [Source:NCBI gene;Acc:424306]	-	-	-	-	GO:0000790//nuclear chromatin;GO:0005634//nucleus;GO:0005730//nucleolus;GO:0005829//cytosol	GO:0001227//DNA-binding transcription repressor activity, RNA polymerase II-specific;GO:0001228//DNA-binding transcription activator activity, RNA polymerase II-specific;GO:0003676//nucleic acid binding;GO:0003677//DNA binding;GO:0043565//sequence-specific DNA binding;GO:0070412//R-SMAD binding	GO:0000122//negative regulation of transcription by RNA polymerase II;GO:0001755//neural crest cell migration;GO:0001756//somitogenesis;GO:0001843//neural tube closure;GO:0007417//central nervous system development;GO:0021540//corpus callosum morphogenesis;GO:0021766//hippocampus development;GO:0021846//cell proliferation in forebrain;GO:0021957//corticospinal tract morphogenesis;GO:0030177//posi…
A2	ENSGALG00000029260	1.73325	4.42911	200	144	0.215	0.41	1.35354	1.97718e-06	0.0438263	up	H-RAS	HRas proto-oncogene, GTPase [Source:NCBI gene;Acc:396229]	Environmental Information Processing;Cellular Processes;Cellular Processes;Cellular Processes;Cellular Processes;Environmental Information Processing;Environmental Information Processing;Cellular Processes;Organismal Systems;Cellular Processes;Environmental Information Processing;Organismal Systems;Human Diseases;Organismal Systems;Cellular Processes;Environmental Information Processing;Environme…	Signal transduction;Transport and catabolism;Cell motility;Cellular community - eukaryotes;Cell growth and death;Signal transduction;Signal transduction;Cell growth and death;Endocrine system;Transport and catabolism;Signal transduction;Endocrine system;Endocrine and metabolic diseases;Endocrine system;Cellular community - eukaryotes;Signal transduction;Signal transduction;Transport and catabolism	ko04010//MAPK signaling pathway;ko04144//Endocytosis;ko04810//Regulation of actin cytoskeleton;ko04510//Focal adhesion;ko04218//Cellular senescence;ko04150//mTOR signaling pathway;ko04068//FoxO signaling pathway;ko04210//Apoptosis;ko04910//Insulin signaling pathway;ko04140//Autophagy - animal;ko04371//Apelin signaling pathway;ko04916//Melanogenesis;ko04933//AGE-RAGE signaling pathway in diabetic …	K02833;K02833;K02833;K02833;K02833;K02833;K02833;K02833;K02833;K02833;K02833;K02833;K02833;K02833;K02833;K02833;K02833;K02833	GO:0000139//Golgi membrane;GO:0005794//Golgi apparatus;GO:0005886//plasma membrane;GO:0016020//membrane;GO:0098978//glutamatergic synapse	GO:0000166//nucleotide binding;GO:0003924//GTPase activity;GO:0005525//GTP binding;GO:0008022//protein C-terminus binding;GO:0019003//GDP binding	GO:0001934//positive regulation of protein phosphorylation;GO:0006897//endocytosis;GO:0007050//cell cycle arrest;GO:0007093//mitotic cell cycle checkpoint;GO:0007165//signal transduction;GO:0007264//small GTPase mediated signal transduction;GO:0007265//Ras protein signal transduction;GO:0007569//cell aging;GO:0008283//cell proliferation;GO:0008284//positive regulation of cell proliferation;GO:000…
A2	ENSGALG00000042351	1.81912	4.64471	200	144	0.255	0.417	1.35234	3.9663e-08	0.000879171	up	PIK3R6	phosphoinositide-3-kinase regulatory subunit 6 [Source:NCBI gene;Acc:769202]	Organismal Systems;Environmental Information Processing	Circulatory system;Signal transduction	ko04261//Adrenergic signaling in cardiomyocytes;ko04371//Apelin signaling pathway	K21290;K21290	GO:0005942//phosphatidylinositol 3-kinase complex;GO:0005944//phosphatidylinositol 3-kinase complex, class IB;GO:0016020//membrane	GO:0046934//phosphatidylinositol-4,5-bisphosphate 3-kinase activity;GO:0046935//1-phosphatidylinositol-3-kinase regulator activity	GO:0007186//G protein-coupled receptor signaling pathway;GO:0014065//phosphatidylinositol 3-kinase signaling;GO:0042269//regulation of natural killer cell mediated cytotoxicity;GO:0043406//positive regulation of MAP kinase activity;GO:0043551//regulation of phosphatidylinositol 3-kinase activity;GO:0045582//positive regulation of T cell differentiation;GO:0045766//positive regulation of angiogene…
A2	ENSGALG00000003748	2.91492	7.43	200	144	0.38	0.507	1.3499	4.33733e-12	9.61413e-08	up	ANO5	anoctamin 5 [Source:NCBI gene;Acc:422973]	-	-	-	-	GO:0005886//plasma membrane;GO:0016020//membrane;GO:0016021//integral component of membrane;GO:0031982//vesicle	GO:0005229//intracellular calcium activated chloride channel activity;GO:0046983//protein dimerization activity	GO:0006821//chloride transport;GO:0034220//ion transmembrane transport
A2	ENSGALG00000013795	1.15219	2.9365	200	144	0.155	0.292	1.34971	0.000206416	1	up	HIVEP2	human immunodeficiency virus type I enhancer binding protein 2 [Source:NCBI gene;Acc:421672]	-	-	-	-	GO:0005654//nucleoplasm	GO:0003676//nucleic acid binding	-
A2	ENSGALG00000014722	1.49649	3.78473	200	144	0.195	0.368	1.33861	4.59533e-05	1	up	KLRD1	killer cell lectin like receptor D1 [Source:NCBI gene;Acc:769174]	-	-	-	-	GO:0016020//membrane;GO:0016021//integral component of membrane	-	-
A2	ENSGALG00000009940	1.52285	3.81853	200	144	0.185	0.34	1.32624	8.36491e-05	1	up	SLC35E3	solute carrier family 35 member E3 [Source:NCBI gene;Acc:417842]	-	-	-	-	GO:0005794//Golgi apparatus;GO:0016020//membrane;GO:0016021//integral component of membrane	GO:0005338//nucleotide-sugar transmembrane transporter activity;GO:0015297//antiporter activity;GO:0022857//transmembrane transporter activity	GO:0015931//nucleobase-containing compound transport;GO:0055085//transmembrane transport;GO:1901264//carbohydrate derivative transport
A2	ENSGALG00000005422	2.35804	5.89436	200	144	0.3	0.458	1.32175	7.20035e-08	0.00159603	up	PDLIM1	PDZ and LIM domain 1 [Source:NCBI gene;Acc:428948]	-	-	-	-	GO:0005667//transcription factor complex;GO:0005856//cytoskeleton	GO:0003713//transcription coactivator activity;GO:0005515//protein binding;GO:0046872//metal ion binding	GO:0006355//regulation of transcription, DNA-templated;GO:1903508//positive regulation of nucleic acid-templated transcription
A2	ENSGALG00000012159	2.90964	7.27188	200	144	0.34	0.556	1.32149	1.38251e-10	3.06446e-06	up	ACTR3	ARP3 actin related protein 3 homolog [Source:NCBI gene;Acc:374197]	Cellular Processes	Cellular community - eukaryotes	ko04530//Tight junction	K18584	GO:0005634//nucleus;GO:0005737//cytoplasm;GO:0005856//cytoskeleton;GO:0005885//Arp2/3 protein complex;GO:0005903//brush border;GO:0005911//cell-cell junction;GO:0030027//lamellipodium;GO:0035861//site of double-strand break;GO:0042995//cell projection	GO:0000166//nucleotide binding;GO:0003779//actin binding;GO:0005200//structural constituent of cytoskeleton;GO:0005524//ATP binding;GO:0051015//actin filament binding	GO:0007015//actin filament organization;GO:0007163//establishment or maintenance of cell polarity;GO:0008356//asymmetric cell division;GO:0016344//meiotic chromosome movement towards spindle pole;GO:0033206//meiotic cytokinesis;GO:0034314//Arp2/3 complex-mediated actin nucleation;GO:0045944//positive regulation of transcription by RNA polymerase II;GO:0051321//meiotic cell cycle;GO:0051653//spind…
A2	ENSGALG00000040426	5.79853	14.3173	200	144	0.535	0.729	1.304	3.13125e-14	6.94073e-10	up	CREG1	cellular repressor of E1A stimulated genes 1 [Source:NCBI gene;Acc:768680]	-	-	-	-	GO:0005576//extracellular region;GO:0005615//extracellular space;GO:0005667//transcription factor complex	GO:0008134//transcription factor binding;GO:0048037//cofactor binding	GO:0006355//regulation of transcription, DNA-templated;GO:0040008//regulation of growth
A2	ENSGALG00000011094	1.62104	3.9898	200	144	0.225	0.354	1.2994	1.53808e-05	0.340931	up	PDE4B	phosphodiesterase 4B [Source:NCBI gene;Acc:424700]	Metabolism	Nucleotide metabolism	ko00230//Purine metabolism	K13293	GO:0005829//cytosol	GO:0004114//3',5'-cyclic-nucleotide phosphodiesterase activity;GO:0004115//3',5'-cyclic-AMP phosphodiesterase activity;GO:0005515//protein binding;GO:0008081//phosphoric diester hydrolase activity;GO:0016787//hydrolase activity;GO:0030552//cAMP binding;GO:0044325//ion channel binding;GO:0046872//metal ion binding	GO:0007165//signal transduction
A2	ENSGALG00000009988	1.09701	2.68287	200	144	0.16	0.285	1.2902	0.000283144	1	up	ELOVL1	ELOVL fatty acid elongase 1 [Source:NCBI gene;Acc:424564]	Metabolism;Metabolism	Global and overview maps;Lipid metabolism	ko01100//Metabolic pathways;ko00062//Fatty acid elongation	K10247;K10247	GO:0005783//endoplasmic reticulum;GO:0005789//endoplasmic reticulum membrane;GO:0016020//membrane;GO:0016021//integral component of membrane;GO:0030176//integral component of endoplasmic reticulum membrane	GO:0009922//fatty acid elongase activity;GO:0016740//transferase activity;GO:0102336//3-oxo-arachidoyl-CoA synthase activity;GO:0102337//3-oxo-cerotoyl-CoA synthase activity;GO:0102338//3-oxo-lignoceronyl-CoA synthase activity;GO:0102756//very-long-chain 3-ketoacyl-CoA synthase activity	GO:0006629//lipid metabolic process;GO:0006631//fatty acid metabolic process;GO:0006633//fatty acid biosynthetic process;GO:0006636//unsaturated fatty acid biosynthetic process;GO:0019367//fatty acid elongation, saturated fatty acid;GO:0030148//sphingolipid biosynthetic process;GO:0034625//fatty acid elongation, monounsaturated fatty acid;GO:0034626//fatty acid elongation, polyunsaturated fatty a…
A2	ENSGALG00000006300	2.85635	6.96994	200	144	0.33	0.472	1.28697	3.95994e-08	0.000877761	up	LDHA	lactate dehydrogenase A [Source:NCBI gene;Acc:396221]	Metabolism;Metabolism;Metabolism;Metabolism;Metabolism	Global and overview maps;Carbohydrate metabolism;Amino acid metabolism;Carbohydrate metabolism;Carbohydrate metabolism	ko01100//Metabolic pathways;ko00010//Glycolysis / Gluconeogenesis;ko00270//Cysteine and methionine metabolism;ko00620//Pyruvate metabolism;ko00640//Propanoate metabolism	K00016;K00016;K00016;K00016;K00016	GO:0005737//cytoplasm	GO:0003824//catalytic activity;GO:0004459//L-lactate dehydrogenase activity;GO:0016491//oxidoreductase activity;GO:0016616//oxidoreductase activity, acting on the CH-OH group of donors, NAD or NADP as acceptor	GO:0005975//carbohydrate metabolic process;GO:0019752//carboxylic acid metabolic process;GO:0055114//oxidation-reduction process
A2	ENSGALG00000021656	1.4054	3.42154	200	144	0.2	0.292	1.28366	1.45461e-05	0.322429	up	PTPN22	protein tyrosine phosphatase, non-receptor type 22 [Source:NCBI gene;Acc:772032]	-	-	-	-	GO:0005634//nucleus;GO:0005737//cytoplasm;GO:0009898//cytoplasmic side of plasma membrane	GO:0004721//phosphoprotein phosphatase activity;GO:0004725//protein tyrosine phosphatase activity;GO:0016787//hydrolase activity;GO:0016791//phosphatase activity;GO:0017124//SH3 domain binding;GO:0019900//kinase binding	GO:0002230//positive regulation of defense response to virus by host;GO:0002685//regulation of leukocyte migration;GO:0006470//protein dephosphorylation;GO:0010628//positive regulation of gene expression;GO:0010629//negative regulation of gene expression;GO:0016311//dephosphorylation;GO:0030217//T cell differentiation;GO:0032720//negative regulation of tumor necrosis factor production;GO:0034141/…
A2	ENSGALG00000030016	1.53537	3.73494	200	144	0.205	0.326	1.2825	1.3661e-05	0.302809	up	CTSB	cathepsin B [Source:NCBI gene;Acc:396329]	Organismal Systems;Cellular Processes;Cellular Processes;Cellular Processes	Immune system;Cell growth and death;Transport and catabolism;Transport and catabolism	ko04621//NOD-like receptor signaling pathway;ko04210//Apoptosis;ko04140//Autophagy - animal;ko04142//Lysosome	K01363;K01363;K01363;K01363	GO:0005615//extracellular space;GO:0005730//nucleolus;GO:0005764//lysosome;GO:0043231//intracellular membrane-bounded organelle;GO:0048471//perinuclear region of cytoplasm	GO:0004175//endopeptidase activity;GO:0004197//cysteine-type endopeptidase activity;GO:0005518//collagen binding;GO:0008233//peptidase activity;GO:0008234//cysteine-type peptidase activity;GO:0016787//hydrolase activity;GO:0043394//proteoglycan binding	GO:0006508//proteolysis;GO:0030574//collagen catabolic process;GO:0030855//epithelial cell differentiation;GO:0046718//viral entry into host cell;GO:0050790//regulation of catalytic activity;GO:0051603//proteolysis involved in cellular protein catabolic process;GO:0097067//cellular response to thyroid hormone stimulus
A2	ENSGALG00000014903	1.60786	3.90385	200	144	0.22	0.347	1.27976	2.73407e-06	0.0606033	up	ITGA2	integrin subunit alpha 2 [Source:NCBI gene;Acc:100857227]	Cellular Processes;Cellular Processes;Cellular Processes;Environmental Information Processing	Cell motility;Cellular community - eukaryotes;Transport and catabolism;Signaling molecules and interaction	ko04810//Regulation of actin cytoskeleton;ko04510//Focal adhesion;ko04145//Phagosome;ko04512//ECM-receptor interaction	K06481;K06481;K06481;K06481	GO:0005886//plasma membrane;GO:0005925//focal adhesion;GO:0008305//integrin complex;GO:0009897//external side of plasma membrane;GO:0009986//cell surface;GO:0016020//membrane;GO:0016021//integral component of membrane;GO:0034666//integrin alpha2-beta1 complex;GO:0045178//basal part of cell	GO:0001540//amyloid-beta binding;GO:0005518//collagen binding;GO:0038064//collagen receptor activity;GO:0044877//protein-containing complex binding;GO:0098639//collagen binding involved in cell-matrix adhesion	GO:0006929//substrate-dependent cell migration;GO:0007155//cell adhesion;GO:0007160//cell-matrix adhesion;GO:0007229//integrin-mediated signaling pathway;GO:0031589//cell-substrate adhesion;GO:0033627//cell adhesion mediated by integrin;GO:0038065//collagen-activated signaling pathway;GO:0048333//mesodermal cell differentiation
A2	ENSGALG00000010174	1.45679	3.52925	200	144	0.2	0.354	1.27657	1.66698e-05	0.369503	up	SLC35B2	solute carrier family 35 member B2 [Source:NCBI gene;Acc:428575]	-	-	-	-	GO:0005794//Golgi apparatus;GO:0016020//membrane;GO:0016021//integral component of membrane;GO:0030173//integral component of Golgi membrane;GO:0030176//integral component of endoplasmic reticulum membrane	GO:0022857//transmembrane transporter activity;GO:0046964//3'-phosphoadenosine 5'-phosphosulfate transmembrane transporter activity	GO:0046963//3'-phosphoadenosine 5'-phosphosulfate transport;GO:0055085//transmembrane transport;GO:1902559//3'-phospho-5'-adenylyl sulfate transmembrane transport
A2	ENSGALG00000005330	1.9663	4.69529	200	144	0.255	0.438	1.25573	1.96541e-06	0.0435653	up	SNCAIP	synuclein alpha interacting protein [Source:NCBI gene;Acc:426796]	-	-	-	-	GO:0005654//nucleoplasm;GO:0005737//cytoplasm;GO:0036464//cytoplasmic ribonucleoprotein granule	GO:0005515//protein binding;GO:0031625//ubiquitin protein ligase binding;GO:0042802//identical protein binding	GO:0008219//cell death;GO:0042417//dopamine metabolic process;GO:0046928//regulation of neurotransmitter secretion;GO:0090083//regulation of inclusion body assembly
A2	ENSGALG00000014324	3.23115	7.70373	200	144	0.43	0.556	1.25351	1.34401e-12	2.97914e-08	up	SLC2A14	solute carrier family 2 member 14 [Source:NCBI gene;Acc:396517]	-	-	-	-	GO:0002080//acrosomal membrane;GO:0005615//extracellular space;GO:0005623//cell;GO:0005737//cytoplasm;GO:0005886//plasma membrane;GO:0016020//membrane;GO:0016021//integral component of membrane	GO:0005215//transporter activity;GO:0005355//glucose transmembrane transporter activity;GO:0022857//transmembrane transporter activity;GO:0033300//dehydroascorbic acid transmembrane transporter activity;GO:0055056//D-glucose transmembrane transporter activity	GO:0055085//transmembrane transport;GO:0070837//dehydroascorbic acid transport;GO:1904659//glucose transmembrane transport
A2	ENSGALG00000000678	1.40313	3.33351	200	144	0.18	0.271	1.24839	0.000156113	1	up	CITED4	Cbp/p300 interacting transactivator with Glu/Asp rich carboxy-terminal domain 4 [Source:NCBI gene;Acc:395465]	-	-	-	-	GO:0005634//nucleus;GO:0005737//cytoplasm	GO:0003713//transcription coactivator activity	GO:0006355//regulation of transcription, DNA-templated;GO:0006357//regulation of transcription by RNA polymerase II;GO:0043627//response to estrogen;GO:0045893//positive regulation of transcription, DNA-templated;GO:1903508//positive regulation of nucleic acid-templated transcription
A2	ENSGALG00000003717	5.04933	11.9886	200	144	0.52	0.722	1.2475	6.29561e-13	1.39548e-08	up	MYO9B	myosin IXB [Source:NCBI gene;Acc:420135]	-	-	-	-	GO:0005737//cytoplasm;GO:0005829//cytosol;GO:0005884//actin filament;GO:0005938//cell cortex;GO:0016459//myosin complex;GO:0048471//perinuclear region of cytoplasm	GO:0000146//microfilament motor activity;GO:0000166//nucleotide binding;GO:0003774//motor activity;GO:0003779//actin binding;GO:0005096//GTPase activator activity;GO:0005515//protein binding;GO:0005516//calmodulin binding;GO:0005524//ATP binding;GO:0016887//ATPase activity;GO:0017048//Rho GTPase binding;GO:0043531//ADP binding;GO:0046872//metal ion binding;GO:0048495//Roundabout binding	GO:0007165//signal transduction;GO:0030048//actin filament-based movement;GO:0035023//regulation of Rho protein signal transduction;GO:0035385//Roundabout signaling pathway;GO:0035556//intracellular signal transduction;GO:0043547//positive regulation of GTPase activity
A2	ENSGALG00000016236	1.18863	2.79814	200	144	0.155	0.285	1.23517	0.00041037	1	up	-	ubiquitin specific peptidase 9 X-linked [Source:NCBI gene;Acc:418569]	-	-	-	-	GO:0005737//cytoplasm	GO:0004197//cysteine-type endopeptidase activity;GO:0004843//thiol-dependent ubiquitin-specific protease activity;GO:0036459//thiol-dependent ubiquitinyl hydrolase activity	GO:0006511//ubiquitin-dependent protein catabolic process;GO:0016579//protein deubiquitination
A2	ENSGALG00000005022	1.96352	4.59857	200	144	0.24	0.368	1.22775	0.000135164	1	up	GP9	glycoprotein IX platelet [Source:HGNC Symbol;Acc:HGNC:4444]	-	-	-	-	GO:0016020//membrane;GO:0016021//integral component of membrane	-	-
A2	ENSGALG00000035699	1.10977	2.56717	200	144	0.165	0.264	1.20992	0.000331987	1	up	2020-03-06	membrane associated ring-CH-type finger 6 [Source:NCBI gene;Acc:420927]	Genetic Information Processing	Folding, sorting and degradation	ko04141//Protein processing in endoplasmic reticulum	K10661	GO:0005783//endoplasmic reticulum;GO:0016020//membrane;GO:0016021//integral component of membrane;GO:0030176//integral component of endoplasmic reticulum membrane	GO:0004842//ubiquitin-protein transferase activity;GO:0008270//zinc ion binding;GO:0019899//enzyme binding;GO:0031624//ubiquitin conjugating enzyme binding;GO:0046872//metal ion binding;GO:1990381//ubiquitin-specific protease binding	GO:0010498//proteasomal protein catabolic process;GO:0030433//ubiquitin-dependent ERAD pathway;GO:0070936//protein K48-linked ubiquitination
A2	ENSGALG00000015688	1.44363	3.3371	200	144	0.185	0.257	1.20889	0.00178856	1	up	MXD4	MAX dimerization protein 4 [Source:NCBI gene;Acc:422890]	-	-	-	-	-	GO:0046983//protein dimerization activity	-
A2	ENSGALG00000031282	1.15651	2.67199	200	144	0.18	0.257	1.20814	0.000203859	1	up	UBR5	ubiquitin protein ligase E3 component n-recognin 5 [Source:NCBI gene;Acc:420252]	Genetic Information Processing	Folding, sorting and degradation	ko04120//Ubiquitin mediated proteolysis	K10593	GO:0005634//nucleus;GO:0005654//nucleoplasm;GO:0005829//cytosol;GO:0032991//protein-containing complex;GO:0048471//perinuclear region of cytoplasm	GO:0003723//RNA binding;GO:0004842//ubiquitin-protein transferase activity;GO:0008270//zinc ion binding;GO:0016740//transferase activity;GO:0034450//ubiquitin-ubiquitin ligase activity;GO:0043130//ubiquitin binding;GO:0061630//ubiquitin protein ligase activity	GO:0000209//protein polyubiquitination;GO:0006974//cellular response to DNA damage stimulus;GO:0010628//positive regulation of gene expression;GO:0042307//positive regulation of protein import into nucleus;GO:0050847//progesterone receptor signaling pathway;GO:0070936//protein K48-linked ubiquitination;GO:0090263//positive regulation of canonical Wnt signaling pathway;GO:1901315//negative regulat…
A2	ENSGALG00000012702	7.38502	16.9971	200	144	0.655	0.799	1.20262	5.11208e-17	1.13314e-12	up	JARID2	jumonji and AT-rich interaction domain containing 2 [Source:NCBI gene;Acc:420839]	-	-	-	-	GO:0005634//nucleus;GO:0005739//mitochondrion;GO:0035097//histone methyltransferase complex;GO:0035098//ESC/E(Z) complex	GO:0000977//RNA polymerase II regulatory region sequence-specific DNA binding;GO:0001227//DNA-binding transcription repressor activity, RNA polymerase II-specific;GO:0003677//DNA binding;GO:0003682//chromatin binding;GO:0008134//transcription factor binding;GO:0032452//histone demethylase activity	GO:0000122//negative regulation of transcription by RNA polymerase II;GO:0001889//liver development;GO:0006338//chromatin remodeling;GO:0008285//negative regulation of cell proliferation;GO:0016577//histone demethylation;GO:0031061//negative regulation of histone methylation;GO:0034721//histone H3-K4 demethylation, trimethyl-H3-K4-specific;GO:0042127//regulation of cell proliferation;GO:0045892//…
A2	ENSGALG00000001161	2.36749	5.39883	200	144	0.32	0.424	1.18929	8.01943e-08	0.00177759	up	FLI1	Fli-1 proto-oncogene, ETS transcription factor [Source:NCBI gene;Acc:419723]	-	-	-	-	GO:0005634//nucleus;GO:0005829//cytosol;GO:0016604//nuclear body	GO:0000978//RNA polymerase II proximal promoter sequence-specific DNA binding;GO:0000980//RNA polymerase II distal enhancer sequence-specific DNA binding;GO:0000981//DNA-binding transcription factor activity, RNA polymerase II-specific;GO:0001228//DNA-binding transcription activator activity, RNA polymerase II-specific;GO:0003677//DNA binding;GO:0003682//chromatin binding;GO:0003700//DNA-binding …	GO:0006355//regulation of transcription, DNA-templated;GO:0006357//regulation of transcription by RNA polymerase II;GO:0008015//blood circulation;GO:0009887//animal organ morphogenesis;GO:0030154//cell differentiation;GO:0035855//megakaryocyte development;GO:0045893//positive regulation of transcription, DNA-templated;GO:0045944//positive regulation of transcription by RNA polymerase II
A2	ENSGALG00000042741	2.22146	5.03712	200	144	0.285	0.41	1.18109	2.44896e-07	0.00542836	up	GRK2	G protein-coupled receptor kinase 2 [Source:NCBI gene;Acc:426000]	Cellular Processes;Environmental Information Processing	Transport and catabolism;Signal transduction	ko04144//Endocytosis;ko04340//Hedgehog signaling pathway	K00910;K00910	GO:0005737//cytoplasm;GO:0016020//membrane	GO:0000166//nucleotide binding;GO:0004672//protein kinase activity;GO:0004674//protein serine/threonine kinase activity;GO:0004703//G protein-coupled receptor kinase activity;GO:0005524//ATP binding;GO:0016301//kinase activity;GO:0016740//transferase activity;GO:0031755//Edg-2 lysophosphatidic acid receptor binding	GO:0002026//regulation of the force of heart contraction;GO:0002029//desensitization of G protein-coupled receptor signaling pathway;GO:0003108//negative regulation of the force of heart contraction by chemical signal;GO:0006468//protein phosphorylation;GO:0007165//signal transduction;GO:0007186//G protein-coupled receptor signaling pathway;GO:0007217//tachykinin receptor signaling pathway;GO:000…
A2	ENSGALG00000034007	1.02027	2.31129	200	144	0.13	0.257	1.17974	0.00428129	1	up	ITGA6	integrin subunit alpha 6 [Source:NCBI gene;Acc:396226]	Cellular Processes;Cellular Processes;Environmental Information Processing;Environmental Information Processing	Cell motility;Cellular community - eukaryotes;Signaling molecules and interaction;Signaling molecules and interaction	ko04810//Regulation of actin cytoskeleton;ko04510//Focal adhesion;ko04514//Cell adhesion molecules (CAMs);ko04512//ECM-receptor interaction	K06485;K06485;K06485;K06485	GO:0005604//basement membrane;GO:0005886//plasma membrane;GO:0008305//integrin complex;GO:0009897//external side of plasma membrane;GO:0009925//basal plasma membrane;GO:0009986//cell surface;GO:0016020//membrane;GO:0016021//integral component of membrane;GO:0016323//basolateral plasma membrane;GO:0030056//hemidesmosome;GO:0045178//basal part of cell	GO:0031994//insulin-like growth factor I binding;GO:0038132//neuregulin binding;GO:0046872//metal ion binding	GO:0007155//cell adhesion;GO:0007160//cell-matrix adhesion;GO:0007229//integrin-mediated signaling pathway;GO:0010668//ectodermal cell differentiation;GO:0022409//positive regulation of cell-cell adhesion;GO:0030335//positive regulation of cell migration;GO:0031589//cell-substrate adhesion;GO:0031668//cellular response to extracellular stimulus;GO:0035878//nail development;GO:0042327//positive re…
A2	ENSGALG00000005237	1.10425	2.49615	200	144	0.175	0.278	1.17664	0.000123489	1	up	FGD3	FYVE, RhoGEF and PH domain containing 3 [Source:NCBI gene;Acc:415989]	Cellular Processes	Cell motility	ko04810//Regulation of actin cytoskeleton	K05722	-	GO:0005089//Rho guanyl-nucleotide exchange factor activity;GO:0046872//metal ion binding	GO:0035023//regulation of Rho protein signal transduction
A2	ENSGALG00000009552	1.56855	3.54462	200	144	0.195	0.326	1.1762	0.000644608	1	up	-	galectin-related protein-like [Source:NCBI gene;Acc:423277]	-	-	-	-	-	GO:0030246//carbohydrate binding	-
A2	ENSGALG00000043727	1.98131	4.47676	200	144	0.27	0.382	1.176	1.94814e-06	0.0431825	up	NR4A1	nuclear receptor subfamily 4 group A member 1 [Source:NCBI gene;Acc:100857380]	Environmental Information Processing	Signal transduction	ko04010//MAPK signaling pathway	K04465	GO:0005634//nucleus;GO:0005667//transcription factor complex;GO:0005829//cytosol;GO:0031965//nuclear membrane	GO:0000977//RNA polymerase II regulatory region sequence-specific DNA binding;GO:0000978//RNA polymerase II proximal promoter sequence-specific DNA binding;GO:0001228//DNA-binding transcription activator activity, RNA polymerase II-specific;GO:0003677//DNA binding;GO:0003700//DNA-binding transcription factor activity;GO:0003707//steroid hormone receptor activity;GO:0004879//nuclear receptor activ…	GO:0006355//regulation of transcription, DNA-templated;GO:0006915//apoptotic process;GO:0030522//intracellular receptor signaling pathway;GO:0035914//skeletal muscle cell differentiation;GO:0043065//positive regulation of apoptotic process;GO:0043154//negative regulation of cysteine-type endopeptidase activity involved in apoptotic process;GO:0043401//steroid hormone mediated signaling pathway;GO…
A2	ENSGALG00000037913	4.23491	9.54934	200	144	0.435	0.604	1.17307	2.52299e-08	0.000559246	up	KLF10	Kruppel-like factor 10 [Source:NCBI gene;Acc:420255]	-	-	-	-	GO:0005634//nucleus	GO:0000978//RNA polymerase II proximal promoter sequence-specific DNA binding;GO:0000981//DNA-binding transcription factor activity, RNA polymerase II-specific;GO:0001046//core promoter sequence-specific DNA binding;GO:0001228//DNA-binding transcription activator activity, RNA polymerase II-specific;GO:0003676//nucleic acid binding	GO:0006355//regulation of transcription, DNA-templated;GO:0006357//regulation of transcription by RNA polymerase II;GO:0007623//circadian rhythm;GO:0009267//cellular response to starvation;GO:0030282//bone mineralization;GO:0035019//somatic stem cell population maintenance;GO:0045672//positive regulation of osteoclast differentiation;GO:0045892//negative regulation of transcription, DNA-templated…
A2	ENSGALG00000025937	1.77856	3.99504	200	144	0.23	0.389	1.1675	1.76349e-05	0.390894	up	FXYD6	FXYD domain containing ion transport regulator 6 [Source:NCBI gene;Acc:770406]	-	-	-	-	GO:0005886//plasma membrane;GO:0016020//membrane;GO:0016021//integral component of membrane;GO:0098978//glutamatergic synapse;GO:0099055//integral component of postsynaptic membrane;GO:0099056//integral component of presynaptic membrane	GO:0017080//sodium channel regulator activity;GO:0099106//ion channel regulator activity	GO:0006811//ion transport;GO:0043269//regulation of ion transport;GO:2000649//regulation of sodium ion transmembrane transporter activity
A2	ENSGALG00000004571	1.50303	3.36346	200	144	0.22	0.319	1.16207	1.75153e-05	0.388245	up	PPP1CC	protein phosphatase 1 catalytic subunit gamma [Source:NCBI gene;Acc:416872]	Cellular Processes;Cellular Processes;Human Diseases;Cellular Processes;Organismal Systems;Organismal Systems;Organismal Systems;Cellular Processes;Genetic Information Processing	Cell motility;Cellular community - eukaryotes;Infectious diseases;Cell growth and death;Circulatory system;Endocrine system;Circulatory system;Cell growth and death;Translation	ko04810//Regulation of actin cytoskeleton;ko04510//Focal adhesion;ko05168//Herpes simplex infection;ko04218//Cellular senescence;ko04261//Adrenergic signaling in cardiomyocytes;ko04910//Insulin signaling pathway;ko04270//Vascular smooth muscle contraction;ko04114//Oocyte meiosis;ko03015//mRNA surveillance pathway	K06269;K06269;K06269;K06269;K06269;K06269;K06269;K06269;K06269	GO:0000164//protein phosphatase type 1 complex;GO:0000784//nuclear chromosome, telomeric region;GO:0005634//nucleus;GO:0005730//nucleolus;GO:0005737//cytoplasm;GO:0005739//mitochondrion;GO:0005741//mitochondrial outer membrane;GO:0032991//protein-containing complex;GO:0072357//PTW/PP1 phosphatase complex	GO:0004721//phosphoprotein phosphatase activity;GO:0004722//protein serine/threonine phosphatase activity;GO:0016787//hydrolase activity;GO:0016791//phosphatase activity;GO:0019901//protein kinase binding;GO:0046872//metal ion binding;GO:0047485//protein N-terminus binding	GO:0006470//protein dephosphorylation;GO:0032922//circadian regulation of gene expression;GO:0042752//regulation of circadian rhythm;GO:0043153//entrainment of circadian clock by photoperiod;GO:0046822//regulation of nucleocytoplasmic transport
A2	ENSGALG00000044155	1.46884	3.28618	200	144	0.2	0.299	1.16173	0.000233799	1	up	TMEM140	transmembrane protein 140 [Source:NCBI gene;Acc:417940]	-	-	-	-	-	-	-
A2	ENSGALG00000012304	3.36182	7.48119	200	144	0.375	0.535	1.15402	3.59845e-07	0.00797632	up	NFKB1	nuclear factor kappa B subunit 1 [Source:NCBI gene;Acc:396033]	Environmental Information Processing;Human Diseases;Cellular Processes;Human Diseases;Organismal Systems;Cellular Processes;Human Diseases;Organismal Systems;Human Diseases;Organismal Systems;Organismal Systems;Organismal Systems	Signal transduction;Infectious diseases;Cell growth and death;Infectious diseases;Immune system;Cell growth and death;Endocrine and metabolic diseases;Immune system;Infectious diseases;Endocrine system;Immune system;Immune system	ko04010//MAPK signaling pathway;ko05168//Herpes simplex infection;ko04218//Cellular senescence;ko05164//Influenza A;ko04621//NOD-like receptor signaling pathway;ko04210//Apoptosis;ko04933//AGE-RAGE signaling pathway in diabetic complications;ko04620//Toll-like receptor signaling pathway;ko05132//Salmonella infection;ko04920//Adipocytokine signaling pathway;ko04622//RIG-I-like receptor signaling p…	K02580;K02580;K02580;K02580;K02580;K02580;K02580;K02580;K02580;K02580;K02580;K02580	GO:0005634//nucleus;GO:0005654//nucleoplasm;GO:0005737//cytoplasm;GO:0005739//mitochondrion;GO:0005829//cytosol	GO:0000976//transcription regulatory region sequence-specific DNA binding;GO:0000977//RNA polymerase II regulatory region sequence-specific DNA binding;GO:0000980//RNA polymerase II distal enhancer sequence-specific DNA binding;GO:0001227//DNA-binding transcription repressor activity, RNA polymerase II-specific;GO:0001228//DNA-binding transcription activator activity, RNA polymerase II-specific;G…	GO:0000122//negative regulation of transcription by RNA polymerase II;GO:0001818//negative regulation of cytokine production;GO:0006355//regulation of transcription, DNA-templated;GO:0006357//regulation of transcription by RNA polymerase II;GO:0007165//signal transduction;GO:0010629//negative regulation of gene expression;GO:0010956//negative regulation of calcidiol 1-monooxygenase activity;GO:00…
A2	ENSGALG00000003409	2.07756	4.62043	200	144	0.28	0.403	1.15314	1.12605e-07	0.002496	up	SOGA1	suppressor of glucose, autophagy associated 1 [Source:NCBI gene;Acc:419159]	-	-	-	-	GO:0005615//extracellular space	-	GO:0008286//insulin receptor signaling pathway;GO:0010506//regulation of autophagy
A2	ENSGALG00000014412	18.6351	41.4098	200	144	0.83	0.938	1.15195	9.00394e-16	1.99581e-11	up	CSTA	cystatin A [Source:NCBI gene;Acc:418268]	-	-	-	-	GO:0001533//cornified envelope;GO:0005615//extracellular space;GO:0005622//intracellular;GO:0005634//nucleus;GO:0005737//cytoplasm;GO:0005829//cytosol	GO:0002020//protease binding;GO:0004866//endopeptidase inhibitor activity;GO:0004869//cysteine-type endopeptidase inhibitor activity;GO:0005198//structural molecule activity;GO:0030674//protein binding, bridging	GO:0010466//negative regulation of peptidase activity;GO:0010951//negative regulation of endopeptidase activity;GO:0018149//peptide cross-linking;GO:0030216//keratinocyte differentiation;GO:0045861//negative regulation of proteolysis;GO:0098609//cell-cell adhesion
A2	ENSGALG00000001328	2.58216	5.70946	200	144	0.32	0.458	1.14478	6.47863e-06	0.143605	up	BSG	basigin (Ok blood group) [Source:NCBI gene;Acc:770363]	-	-	-	-	GO:0002080//acrosomal membrane;GO:0005886//plasma membrane;GO:0016020//membrane;GO:0016021//integral component of membrane;GO:0030424//axon;GO:0042470//melanosome;GO:0043231//intracellular membrane-bounded organelle	GO:0098632//cell-cell adhesion mediator activity	GO:0007156//homophilic cell adhesion via plasma membrane adhesion molecules;GO:0007411//axon guidance;GO:0070593//dendrite self-avoidance
A2	ENSGALG00000034003	1.21753	2.69195	200	144	0.175	0.264	1.14469	0.000157863	1	up	ARID4B	AT-rich interaction domain 4B [Source:NCBI gene;Acc:425840]	-	-	-	-	GO:0005634//nucleus	GO:0003677//DNA binding	GO:0006349//regulation of gene expression by genetic imprinting;GO:0006355//regulation of transcription, DNA-templated;GO:0007283//spermatogenesis;GO:0034773//histone H4-K20 trimethylation;GO:0036124//histone H3-K9 trimethylation;GO:0045944//positive regulation of transcription by RNA polymerase II;GO:0097368//establishment of Sertoli cell barrier
A2	ENSGALG00000015170	2.47617	5.46603	200	144	0.285	0.472	1.14238	7.58914e-06	0.168221	up	VPS13A	vacuolar protein sorting 13 homolog A [Source:NCBI gene;Acc:427050]	-	-	-	-	GO:0019898//extrinsic component of membrane;GO:0031045//dense core granule	-	GO:0006623//protein targeting to vacuole;GO:0006914//autophagy;GO:0007399//nervous system development;GO:0007626//locomotory behavior;GO:0035176//social behavior;GO:0045053//protein retention in Golgi apparatus
A2	ENSGALG00000026077	3.76891	8.30448	200	144	0.445	0.549	1.13974	2.14279e-11	4.7497e-07	up	ALDOC	aldolase, fructose-bisphosphate C [Source:NCBI gene;Acc:395492]	Metabolism;Metabolism;Metabolism;Metabolism;Metabolism;Metabolism	Global and overview maps;Global and overview maps;Global and overview maps;Carbohydrate metabolism;Carbohydrate metabolism;Carbohydrate metabolism	ko01100//Metabolic pathways;ko01200//Carbon metabolism;ko01230//Biosynthesis of amino acids;ko00010//Glycolysis / Gluconeogenesis;ko00051//Fructose and mannose metabolism;ko00030//Pentose phosphate pathway	K01623;K01623;K01623;K01623;K01623;K01623	-	GO:0003824//catalytic activity;GO:0004332//fructose-bisphosphate aldolase activity;GO:0008092//cytoskeletal protein binding;GO:0016829//lyase activity	GO:0006096//glycolytic process;GO:0030388//fructose 1,6-bisphosphate metabolic process;GO:0030855//epithelial cell differentiation
A2	ENSGALG00000014071	3.63413	7.93661	200	144	0.375	0.59	1.12691	8.68932e-07	0.0192607	up	ITPR2	inositol 1,4,5-trisphosphate receptor type 2 [Source:NCBI gene;Acc:418212]	Environmental Information Processing;Cellular Processes;Organismal Systems;Cellular Processes;Environmental Information Processing;Organismal Systems;Cellular Processes;Environmental Information Processing;Organismal Systems;Cellular Processes	Signal transduction;Cell growth and death;Immune system;Cell growth and death;Signal transduction;Circulatory system;Cell growth and death;Signal transduction;Endocrine system;Cellular community - eukaryotes	ko04020//Calcium signaling pathway;ko04218//Cellular senescence;ko04621//NOD-like receptor signaling pathway;ko04210//Apoptosis;ko04371//Apelin signaling pathway;ko04270//Vascular smooth muscle contraction;ko04114//Oocyte meiosis;ko04070//Phosphatidylinositol signaling system;ko04912//GnRH signaling pathway;ko04540//Gap junction	K04959;K04959;K04959;K04959;K04959;K04959;K04959;K04959;K04959;K04959	GO:0005634//nucleus;GO:0005737//cytoplasm;GO:0005783//endoplasmic reticulum;GO:0005789//endoplasmic reticulum membrane;GO:0005886//plasma membrane;GO:0005938//cell cortex;GO:0016020//membrane;GO:0016021//integral component of membrane;GO:0016529//sarcoplasmic reticulum;GO:0030659//cytoplasmic vesicle membrane;GO:0030667//secretory granule membrane;GO:0033017//sarcoplasmic reticulum membrane;GO:00…	GO:0005216//ion channel activity;GO:0005220//inositol 1,4,5-trisphosphate-sensitive calcium-release channel activity;GO:0005262//calcium channel activity;GO:0005509//calcium ion binding;GO:0015278//calcium-release channel activity;GO:0035091//phosphatidylinositol binding;GO:0070679//inositol 1,4,5 trisphosphate binding;GO:0097110//scaffold protein binding	GO:0001666//response to hypoxia;GO:0006811//ion transport;GO:0006816//calcium ion transport;GO:0048016//inositol phosphate-mediated signaling;GO:0051209//release of sequestered calcium ion into cytosol;GO:0055085//transmembrane transport;GO:0070588//calcium ion transmembrane transport;GO:0071320//cellular response to cAMP;GO:0071361//cellular response to ethanol
A2	ENSGALG00000013569	1.4192	3.09762	200	144	0.2	0.319	1.12608	0.000121181	1	up	SEC61B	Sec61 translocon beta subunit [Source:NCBI gene;Acc:420997]	Genetic Information Processing;Cellular Processes;Genetic Information Processing	Folding, sorting and degradation;Transport and catabolism;Folding, sorting and degradation	ko04141//Protein processing in endoplasmic reticulum;ko04145//Phagosome;ko03060//Protein export	K09481;K09481;K09481	GO:0005783//endoplasmic reticulum;GO:0005784//Sec61 translocon complex;GO:0016020//membrane;GO:0016021//integral component of membrane;GO:0031205//endoplasmic reticulum Sec complex	GO:0005086//ARF guanyl-nucleotide exchange factor activity;GO:0015450//P-P-bond-hydrolysis-driven protein transmembrane transporter activity;GO:0048408//epidermal growth factor binding	GO:0006616//SRP-dependent cotranslational protein targeting to membrane, translocation;GO:0006886//intracellular protein transport;GO:0015031//protein transport;GO:0030433//ubiquitin-dependent ERAD pathway;GO:0030970//retrograde protein transport, ER to cytosol;GO:0031204//posttranslational protein targeting to membrane, translocation
A2	ENSGALG00000030859	1.85871	4.04942	200	144	0.24	0.368	1.12341	3.91977e-06	0.0868857	up	GNAS	GNAS complex locus [Source:NCBI gene;Acc:419313]	Environmental Information Processing;Organismal Systems;Organismal Systems;Organismal Systems;Organismal Systems;Cellular Processes	Signal transduction;Circulatory system;Circulatory system;Endocrine system;Endocrine system;Cellular community - eukaryotes	ko04020//Calcium signaling pathway;ko04261//Adrenergic signaling in cardiomyocytes;ko04270//Vascular smooth muscle contraction;ko04916//Melanogenesis;ko04912//GnRH signaling pathway;ko04540//Gap junction	K04632;K04632;K04632;K04632;K04632;K04632	GO:0005829//cytosol;GO:0005834//heterotrimeric G-protein complex;GO:0016020//membrane;GO:0030425//dendrite	GO:0000166//nucleotide binding;GO:0001664//G protein-coupled receptor binding;GO:0003924//GTPase activity;GO:0005159//insulin-like growth factor receptor binding;GO:0005525//GTP binding;GO:0019001//guanyl nucleotide binding;GO:0031683//G-protein beta/gamma-subunit complex binding;GO:0031698//beta-2 adrenergic receptor binding;GO:0031748//D1 dopamine receptor binding;GO:0031852//mu-type opioid rec…	GO:0001501//skeletal system development;GO:0001894//tissue homeostasis;GO:0001958//endochondral ossification;GO:0006112//energy reserve metabolic process;GO:0006306//DNA methylation;GO:0007165//signal transduction;GO:0007186//G protein-coupled receptor signaling pathway;GO:0007188//adenylate cyclase-modulating G protein-coupled receptor signaling pathway;GO:0007189//adenylate cyclase-activating G…
A2	ENSGALG00000008097	2.57509	5.60872	200	144	0.295	0.458	1.12305	7.68135e-07	0.0170265	up	CELF1	CUGBP Elav-like family member 1 [Source:NCBI gene;Acc:373923]	-	-	-	-	GO:0005634//nucleus;GO:0005654//nucleoplasm;GO:0005737//cytoplasm;GO:1990904//ribonucleoprotein complex	GO:0003676//nucleic acid binding;GO:0003723//RNA binding;GO:0003729//mRNA binding;GO:0031369//translation initiation factor binding	GO:0000381//regulation of alternative mRNA splicing, via spliceosome;GO:0006376//mRNA splice site selection;GO:0007286//spermatid development;GO:0040018//positive regulation of multicellular organism growth
A2	ENSGALG00000035017	1.79942	3.89374	200	144	0.24	0.333	1.11363	3.83125e-06	0.0849234	up	-	protein tyrosine phosphatase, non-receptor type 11-like [Source:NCBI gene;Acc:419429]	Human Diseases;Organismal Systems	Infectious diseases;Endocrine system	ko05168//Herpes simplex infection;ko04920//Adipocytokine signaling pathway	K07293;K07293	GO:0005737//cytoplasm	GO:0004721//phosphoprotein phosphatase activity;GO:0004725//protein tyrosine phosphatase activity;GO:0016787//hydrolase activity;GO:0016791//phosphatase activity	GO:0006470//protein dephosphorylation;GO:0016311//dephosphorylation;GO:0035335//peptidyl-tyrosine dephosphorylation
A2	ENSGALG00000041556	1.33799	2.88778	200	144	0.2	0.285	1.1099	0.000279291	1	up	GPATCH8	G-patch domain containing 8 [Source:NCBI gene;Acc:426522]	-	-	-	-	-	GO:0003676//nucleic acid binding;GO:0046872//metal ion binding	-
A2	ENSGALG00000050058	2.49699	5.38741	200	144	0.34	0.438	1.1094	7.32785e-07	0.0162429	up	REEP1	receptor accessory protein 1 [Source:NCBI gene;Acc:771776]	-	-	-	-	GO:0005737//cytoplasm;GO:0005783//endoplasmic reticulum;GO:0005789//endoplasmic reticulum membrane;GO:0016020//membrane;GO:0016021//integral component of membrane;GO:0071782//endoplasmic reticulum tubular network	GO:0008017//microtubule binding;GO:0031849//olfactory receptor binding	GO:0032386//regulation of intracellular transport;GO:0051205//protein insertion into membrane;GO:0071786//endoplasmic reticulum tubular network organization
A2	ENSGALG00000001564	1.77207	3.81601	200	144	0.235	0.368	1.10663	6.38993e-05	1	up	ATP2A3	ATPase sarcoplasmic/endoplasmic reticulum Ca2+ transporting 3 [Source:NCBI gene;Acc:395707]	Environmental Information Processing	Signal transduction	ko04020//Calcium signaling pathway	K05853	GO:0005783//endoplasmic reticulum;GO:0016020//membrane;GO:0016021//integral component of membrane;GO:0016529//sarcoplasmic reticulum;GO:0033017//sarcoplasmic reticulum membrane	GO:0000166//nucleotide binding;GO:0005388//calcium-transporting ATPase activity;GO:0005524//ATP binding;GO:0008553//proton-exporting ATPase activity, phosphorylative mechanism;GO:0016787//hydrolase activity	GO:0006811//ion transport;GO:0006816//calcium ion transport;GO:0006874//cellular calcium ion homeostasis;GO:0070588//calcium ion transmembrane transport;GO:0099132//ATP hydrolysis coupled cation transmembrane transport;GO:1902600//proton transmembrane transport
A2	ENSGALG00000007048	1.54173	3.3162	200	144	0.215	0.306	1.10499	0.000135586	1	up	SYNM	synemin [Source:NCBI gene;Acc:395599]	-	-	-	-	GO:0005882//intermediate filament;GO:0005912//adherens junction;GO:0016020//membrane;GO:0042383//sarcolemma;GO:0043034//costamere;GO:0060053//neurofilament cytoskeleton	GO:0005198//structural molecule activity;GO:0005200//structural constituent of cytoskeleton;GO:0008307//structural constituent of muscle;GO:0017166//vinculin binding;GO:0019215//intermediate filament binding	GO:0007010//cytoskeleton organization;GO:0031443//fast-twitch skeletal muscle fiber contraction
A2	ENSGALG00000002655	5.86979	12.613	200	144	0.565	0.729	1.10353	2.21005e-11	4.89879e-07	up	ITGAV	integrin subunit alpha V [Source:NCBI gene;Acc:396420]	Cellular Processes;Cellular Processes;Cellular Processes;Environmental Information Processing;Environmental Information Processing	Cell motility;Cellular community - eukaryotes;Transport and catabolism;Signaling molecules and interaction;Signaling molecules and interaction	ko04810//Regulation of actin cytoskeleton;ko04510//Focal adhesion;ko04145//Phagosome;ko04514//Cell adhesion molecules (CAMs);ko04512//ECM-receptor interaction	K06487;K06487;K06487;K06487;K06487	GO:0005829//cytosol;GO:0005886//plasma membrane;GO:0005925//focal adhesion;GO:0008305//integrin complex;GO:0009897//external side of plasma membrane;GO:0009986//cell surface;GO:0016020//membrane;GO:0016021//integral component of membrane;GO:0031258//lamellipodium membrane;GO:0031527//filopodium membrane;GO:0031528//microvillus membrane;GO:0032587//ruffle membrane;GO:0034683//integrin alphav-beta3…	GO:0001846//opsonin binding;GO:0001968//fibronectin binding;GO:0002020//protease binding;GO:0005080//protein kinase C binding;GO:0005178//integrin binding;GO:0005245//voltage-gated calcium channel activity;GO:0017134//fibroblast growth factor binding;GO:0019960//C-X3-C chemokine binding;GO:0031994//insulin-like growth factor I binding;GO:0038132//neuregulin binding;GO:0050840//extracellular matri…	GO:0001525//angiogenesis;GO:0001568//blood vessel development;GO:0007155//cell adhesion;GO:0007160//cell-matrix adhesion;GO:0007229//integrin-mediated signaling pathway;GO:0008284//positive regulation of cell proliferation;GO:0010745//negative regulation of macrophage derived foam cell differentiation;GO:0010888//negative regulation of lipid storage;GO:0030335//positive regulation of cell migrati…
A2	ENSGALG00000026159	2.1391	4.59568	200	144	0.28	0.368	1.10328	9.01756e-06	0.199883	up	PDLIM7	PDZ and LIM domain 7 [Source:NCBI gene;Acc:416362]	-	-	-	-	GO:0001725//stress fiber;GO:0001726//ruffle;GO:0005634//nucleus;GO:0005737//cytoplasm;GO:0005884//actin filament;GO:0005913//cell-cell adherens junction;GO:0005925//focal adhesion;GO:0015629//actin cytoskeleton;GO:0030864//cortical actin cytoskeleton;GO:0031941//filamentous actin;GO:0048471//perinuclear region of cytoplasm	GO:0005515//protein binding;GO:0008134//transcription factor binding;GO:0033613//activating transcription factor binding;GO:0046872//metal ion binding	GO:0006913//nucleocytoplasmic transport;GO:0030036//actin cytoskeleton organization;GO:0032880//regulation of protein localization;GO:0043433//negative regulation of DNA-binding transcription factor activity
A2	ENSGALG00000009927	5.06189	10.8341	200	144	0.535	0.646	1.09783	5.2964e-13	1.174e-08	up	RAP1B	RAP1B, member of RAS oncogene family [Source:NCBI gene;Acc:417840]	Environmental Information Processing;Cellular Processes	Signal transduction;Cellular community - eukaryotes	ko04010//MAPK signaling pathway;ko04510//Focal adhesion	K07836;K07836	GO:0005737//cytoplasm;GO:0005811//lipid droplet;GO:0005829//cytosol;GO:0005886//plasma membrane;GO:0005911//cell-cell junction;GO:0016020//membrane;GO:0030054//cell junction	GO:0000166//nucleotide binding;GO:0003924//GTPase activity;GO:0005525//GTP binding;GO:0019003//GDP binding;GO:0044877//protein-containing complex binding	GO:0007165//signal transduction;GO:0007264//small GTPase mediated signal transduction;GO:0008283//cell proliferation;GO:0032486//Rap protein signal transduction;GO:0045955//negative regulation of calcium ion-dependent exocytosis;GO:0061028//establishment of endothelial barrier;GO:0070374//positive regulation of ERK1 and ERK2 cascade;GO:0071320//cellular response to cAMP;GO:1901888//regulation of …
A2	ENSGALG00000041454	1.50628	3.22263	200	144	0.205	0.264	1.09725	0.00121878	1	up	Dnmt3a	DNA methyltransferase 3 alpha [Source:NCBI gene;Acc:421991]	Metabolism;Metabolism	Global and overview maps;Amino acid metabolism	ko01100//Metabolic pathways;ko00270//Cysteine and methionine metabolism	K17398;K17398	GO:0000775//chromosome, centromeric region;GO:0000791//euchromatin;GO:0000792//heterochromatin;GO:0005634//nucleus;GO:0005654//nucleoplasm;GO:0005720//nuclear heterochromatin;GO:0005737//cytoplasm;GO:0016363//nuclear matrix	GO:0000978//RNA polymerase II proximal promoter sequence-specific DNA binding;GO:0003677//DNA binding;GO:0003682//chromatin binding;GO:0003886//DNA (cytosine-5-)-methyltransferase activity;GO:0008134//transcription factor binding;GO:0008168//methyltransferase activity;GO:0009008//DNA-methyltransferase activity;GO:0016740//transferase activity;GO:0042802//identical protein binding	GO:0000122//negative regulation of transcription by RNA polymerase II;GO:0006306//DNA methylation;GO:0006346//methylation-dependent chromatin silencing;GO:0006349//regulation of gene expression by genetic imprinting;GO:0007283//spermatogenesis;GO:0010468//regulation of gene expression;GO:0032259//methylation;GO:0043045//DNA methylation involved in embryo development;GO:0043046//DNA methylation in…
A2	ENSGALG00000010493	1.24039	2.65342	200	144	0.195	0.264	1.09706	4.19999e-05	0.930969	up	INPP5A	inositol polyphosphate-5-phosphatase A [Source:NCBI gene;Acc:423973]	Metabolism;Environmental Information Processing;Metabolism	Global and overview maps;Signal transduction;Carbohydrate metabolism	ko01100//Metabolic pathways;ko04070//Phosphatidylinositol signaling system;ko00562//Inositol phosphate metabolism	K01106;K01106;K01106	-	GO:0004445//inositol-polyphosphate 5-phosphatase activity;GO:0016787//hydrolase activity;GO:0042731//PH domain binding	GO:0046855//inositol phosphate dephosphorylation;GO:0046856//phosphatidylinositol dephosphorylation;GO:0048016//inositol phosphate-mediated signaling
A2	ENSGALG00000006663	5.76389	12.3196	200	144	0.605	0.708	1.09584	1.01726e-13	2.25485e-09	up	ARHGEF12	Rho guanine nucleotide exchange factor 12 [Source:NCBI gene;Acc:419752]	Cellular Processes;Organismal Systems	Cell motility;Circulatory system	ko04810//Regulation of actin cytoskeleton;ko04270//Vascular smooth muscle contraction	K07532;K07532	GO:0005737//cytoplasm	GO:0001664//G protein-coupled receptor binding;GO:0005085//guanyl-nucleotide exchange factor activity;GO:0005089//Rho guanyl-nucleotide exchange factor activity;GO:0005096//GTPase activator activity;GO:0005515//protein binding	GO:0007186//G protein-coupled receptor signaling pathway;GO:0007266//Rho protein signal transduction;GO:0035023//regulation of Rho protein signal transduction;GO:0035556//intracellular signal transduction;GO:0043547//positive regulation of GTPase activity
A2	ENSGALG00000016535	1.41541	3.00969	200	144	0.215	0.264	1.08839	2.29916e-05	0.509631	up	RAB10	RAB10, member RAS oncogene family [Source:NCBI gene;Acc:421994]	Cellular Processes	Transport and catabolism	ko04144//Endocytosis	K07903	GO:0005768//endosome;GO:0005789//endoplasmic reticulum membrane;GO:0005794//Golgi apparatus;GO:0005886//plasma membrane;GO:0005929//cilium;GO:0008021//synaptic vesicle;GO:0032593//insulin-responsive compartment;GO:0048471//perinuclear region of cytoplasm;GO:0055037//recycling endosome;GO:0070382//exocytic vesicle;GO:0071782//endoplasmic reticulum tubular network	GO:0003924//GTPase activity;GO:0005525//GTP binding;GO:0019003//GDP binding;GO:0031489//myosin V binding	GO:0006886//intracellular protein transport;GO:0006904//vesicle docking involved in exocytosis;GO:0009306//protein secretion;GO:0016192//vesicle-mediated transport;GO:0016197//endosomal transport;GO:0017157//regulation of exocytosis;GO:0019882//antigen processing and presentation;GO:0032482//Rab protein signal transduction;GO:0032869//cellular response to insulin stimulus;GO:0045055//regulated ex…
A2	ENSGALG00000011405	1.67258	3.53576	200	144	0.23	0.333	1.07995	0.000186876	1	up	SLC4A7	solute carrier family 4 member 7 [Source:NCBI gene;Acc:420658]	-	-	-	-	GO:0005887//integral component of plasma membrane;GO:0016020//membrane;GO:0016021//integral component of membrane	GO:0005452//inorganic anion exchanger activity;GO:0008509//anion transmembrane transporter activity;GO:0008510//sodium:bicarbonate symporter activity	GO:0006811//ion transport;GO:0006820//anion transport;GO:0015698//inorganic anion transport;GO:0015701//bicarbonate transport;GO:0051453//regulation of intracellular pH;GO:0098656//anion transmembrane transport
A2	ENSGALG00000004189	4.71064	9.94979	200	144	0.515	0.632	1.07874	3.67488e-10	8.14574e-06	up	MAFK	MAF bZIP transcription factor K [Source:NCBI gene;Acc:395518]	-	-	-	-	GO:0005634//nucleus;GO:0005654//nucleoplasm	GO:0000978//RNA polymerase II proximal promoter sequence-specific DNA binding;GO:0003677//DNA binding;GO:0003700//DNA-binding transcription factor activity;GO:0043565//sequence-specific DNA binding	GO:0000122//negative regulation of transcription by RNA polymerase II;GO:0006355//regulation of transcription, DNA-templated
A2	ENSGALG00000010649	6.2244	13.1323	200	144	0.585	0.715	1.07711	1.02723e-12	2.27696e-08	up	CNST	consortin, connexin sorting protein [Source:NCBI gene;Acc:421487]	-	-	-	-	GO:0005802//trans-Golgi network;GO:0005886//plasma membrane;GO:0030133//transport vesicle;GO:0032991//protein-containing complex;GO:0043231//intracellular membrane-bounded organelle	GO:0019902//phosphatase binding;GO:0071253//connexin binding	GO:0010923//negative regulation of phosphatase activity;GO:0042998//positive regulation of Golgi to plasma membrane protein transport
A2	ENSGALG00000004859	3.46696	7.28999	200	144	0.375	0.521	1.07225	4.38407e-06	0.0971773	up	ZNFX1	zinc finger NFX1-type containing 1 [Source:NCBI gene;Acc:419218]	-	-	-	-	GO:0000775//chromosome, centromeric region;GO:0005634//nucleus;GO:0031380//nuclear RNA-directed RNA polymerase complex	GO:0003723//RNA binding	GO:0030702//chromatin silencing at centromere;GO:0031048//chromatin silencing by small RNA
A2	ENSGALG00000013883	1.50674	3.14069	200	144	0.22	0.292	1.05966	6.53426e-05	1	up	SNRNP27	small nuclear ribonucleoprotein U4/U6.U5 subunit 27 [Source:NCBI gene;Acc:771295]	Genetic Information Processing	Transcription	ko03040//Spliceosome	K12846	-	-	GO:0008380//RNA splicing
A2	ENSGALG00000039228	1.83718	3.81256	200	144	0.23	0.333	1.05327	3.05739e-05	0.6777	up	ZFP36L1	ZFP36 ring finger protein like 1 [Source:NCBI gene;Acc:101751828]	Cellular Processes	Cell growth and death	ko04218//Cellular senescence	K18753	GO:0000932//P-body;GO:0005634//nucleus;GO:0005737//cytoplasm;GO:0005829//cytosol;GO:1990904//ribonucleoprotein complex	GO:0003729//mRNA binding;GO:0003730//mRNA 3'-UTR binding;GO:0035925//mRNA 3'-UTR AU-rich region binding;GO:0046872//metal ion binding;GO:0071889//14-3-3 protein binding	GO:0000165//MAPK cascade;GO:0000288//nuclear-transcribed mRNA catabolic process, deadenylation-dependent decay;GO:0001570//vasculogenesis;GO:0003342//proepicardium development;GO:0006417//regulation of translation;GO:0006915//apoptotic process;GO:0007507//heart development;GO:0008283//cell proliferation;GO:0009611//response to wounding;GO:0010468//regulation of gene expression;GO:0010837//regulat…
A2	ENSGALG00000052425	2.15873	4.47874	200	144	0.27	0.368	1.05291	0.000297166	1	up	BATF3	basic leucine zipper ATF-like transcription factor 3 [Source:NCBI gene;Acc:421368]	-	-	-	-	-	GO:0000978//RNA polymerase II proximal promoter sequence-specific DNA binding;GO:0001227//DNA-binding transcription repressor activity, RNA polymerase II-specific;GO:0003677//DNA binding;GO:0003700//DNA-binding transcription factor activity	GO:0000122//negative regulation of transcription by RNA polymerase II;GO:0006355//regulation of transcription, DNA-templated;GO:0006357//regulation of transcription by RNA polymerase II;GO:0009615//response to virus;GO:0043011//myeloid dendritic cell differentiation;GO:0097028//dendritic cell differentiation
A2	ENSGALG00000046729	22.0486	45.5716	200	144	0.905	0.979	1.04745	6.37e-20	1.41197e-15	up	-	macrophage mannose receptor 1-like [Source:NCBI gene;Acc:107049166]	-	-	-	-	-	-	-
A2	ENSGALG00000051442	1.50722	3.0846	200	144	0.185	0.278	1.0332	0.00657259	1	up	TSC22D1	TSC22 domain family member 1 [Source:NCBI gene;Acc:396005]	-	-	-	-	-	GO:0003700//DNA-binding transcription factor activity	GO:0006355//regulation of transcription, DNA-templated
A2	ENSGALG00000013605	2.26303	4.61812	200	144	0.265	0.444	1.02905	0.000103263	1	up	CARMIL1	capping protein regulator and myosin 1 linker 1 [Source:NCBI gene;Acc:421002]	-	-	-	-	GO:0005634//nucleus;GO:0005829//cytosol;GO:0005886//plasma membrane;GO:0016607//nuclear speck;GO:0030027//lamellipodium;GO:0031252//cell leading edge;GO:0031941//filamentous actin;GO:0044354//macropinosome	GO:0005515//protein binding;GO:0044877//protein-containing complex binding	GO:0016477//cell migration;GO:0030032//lamellipodium assembly;GO:0030335//positive regulation of cell migration;GO:0030838//positive regulation of actin filament polymerization;GO:0031529//ruffle organization;GO:0044351//macropinocytosis;GO:0046415//urate metabolic process;GO:0051496//positive regulation of stress fiber assembly;GO:0051638//barbed-end actin filament uncapping;GO:0051639//actin fi…
A2	ENSGALG00000031642	4.46384	9.05526	200	144	0.44	0.611	1.02047	1.36429e-07	0.00302409	up	ILK	integrin linked kinase [Source:NCBI gene;Acc:374018]	Cellular Processes;Organismal Systems	Cellular community - eukaryotes;Endocrine system	ko04510//Focal adhesion;ko03320//PPAR signaling pathway	K06272;K06272	GO:0005654//nucleoplasm;GO:0005829//cytosol;GO:0005925//focal adhesion;GO:0030027//lamellipodium;GO:0030054//cell junction	GO:0004672//protein kinase activity;GO:0004674//protein serine/threonine kinase activity;GO:0005515//protein binding;GO:0005524//ATP binding;GO:0016301//kinase activity;GO:0019901//protein kinase binding	GO:0001658//branching involved in ureteric bud morphogenesis;GO:0001934//positive regulation of protein phosphorylation;GO:0003151//outflow tract morphogenesis;GO:0006468//protein phosphorylation;GO:0007229//integrin-mediated signaling pathway;GO:0008284//positive regulation of cell proliferation;GO:0009967//positive regulation of signal transduction;GO:0010761//fibroblast migration;GO:0014044//S…
A2	ENSGALG00000021529	2.60132	5.26914	200	144	0.33	0.438	1.01832	9.22053e-08	0.00204382	up	-	glycoprotein Ib platelet beta subunit [Source:NCBI gene;Acc:107051576]	Environmental Information Processing	Signaling molecules and interaction	ko04512//ECM-receptor interaction	K06262	GO:0016020//membrane;GO:0016021//integral component of membrane	GO:0005515//protein binding	-
A2	ENSGALG00000008022	5.29323	10.7043	200	144	0.56	0.729	1.01597	3.87474e-11	8.58875e-07	up	TAPBP	TAP binding protein [Source:NCBI gene;Acc:417048]	-	-	-	-	GO:0016020//membrane;GO:0016021//integral component of membrane	-	-
A2	ENSGALG00000023296	5.68602	11.4895	200	144	0.53	0.715	1.01483	2.34251e-09	5.19241e-05	up	TAL1	TAL bHLH transcription factor 1, erythroid differentiation factor [Source:NCBI gene;Acc:396298]	-	-	-	-	GO:0000118//histone deacetylase complex;GO:0000790//nuclear chromatin;GO:0005634//nucleus;GO:0005654//nucleoplasm;GO:0005667//transcription factor complex;GO:0032991//protein-containing complex;GO:0033193//Lsd1/2 complex	GO:0000976//transcription regulatory region sequence-specific DNA binding;GO:0000978//RNA polymerase II proximal promoter sequence-specific DNA binding;GO:0000980//RNA polymerase II distal enhancer sequence-specific DNA binding;GO:0000981//DNA-binding transcription factor activity, RNA polymerase II-specific;GO:0001085//RNA polymerase II transcription factor binding;GO:0003677//DNA binding;GO:000…	GO:0000122//negative regulation of transcription by RNA polymerase II;GO:0001525//angiogenesis;GO:0006357//regulation of transcription by RNA polymerase II;GO:0006366//transcription by RNA polymerase II;GO:0007626//locomotory behavior;GO:0021527//spinal cord association neuron differentiation;GO:0030097//hemopoiesis;GO:0030099//myeloid cell differentiation;GO:0030182//neuron differentiation;GO:00…
A2	ENSGALG00000008051	1.46891	2.96437	200	144	0.21	0.306	1.01298	0.000102832	1	up	MTMR3	myotubularin related protein 3 [Source:NCBI gene;Acc:417015]	Metabolism;Cellular Processes;Environmental Information Processing;Metabolism	Global and overview maps;Transport and catabolism;Signal transduction;Carbohydrate metabolism	ko01100//Metabolic pathways;ko04140//Autophagy - animal;ko04070//Phosphatidylinositol signaling system;ko00562//Inositol phosphate metabolism	K18082;K18082;K18082;K18082	GO:0005737//cytoplasm;GO:0016020//membrane;GO:0019898//extrinsic component of membrane	GO:0004438//phosphatidylinositol-3-phosphatase activity;GO:0004722//protein serine/threonine phosphatase activity;GO:0004725//protein tyrosine phosphatase activity;GO:0019903//protein phosphatase binding;GO:0046872//metal ion binding;GO:0052629//phosphatidylinositol-3,5-bisphosphate 3-phosphatase activity	GO:0006470//protein dephosphorylation;GO:0016311//dephosphorylation;GO:0035335//peptidyl-tyrosine dephosphorylation;GO:0042149//cellular response to glucose starvation;GO:0046856//phosphatidylinositol dephosphorylation;GO:0060304//regulation of phosphatidylinositol dephosphorylation;GO:1904562//phosphatidylinositol 5-phosphate metabolic process;GO:2000785//regulation of autophagosome assembly
A2	ENSGALG00000003693	9.97057	20.114	200	144	0.7	0.861	1.01245	1.71816e-12	3.80847e-08	up	MACF1	microtubule-actin crosslinking factor 1 [Source:NCBI gene;Acc:419671]	-	-	-	-	GO:0005737//cytoplasm;GO:0005794//Golgi apparatus;GO:0005856//cytoskeleton;GO:0005874//microtubule;GO:0005882//intermediate filament;GO:0005886//plasma membrane;GO:0015629//actin cytoskeleton;GO:0016020//membrane;GO:0032587//ruffle membrane	GO:0003779//actin binding;GO:0005198//structural molecule activity;GO:0005509//calcium ion binding;GO:0005515//protein binding;GO:0008017//microtubule binding;GO:0008092//cytoskeletal protein binding;GO:0051011//microtubule minus-end binding;GO:0051015//actin filament binding	GO:0007010//cytoskeleton organization;GO:0030334//regulation of cell migration;GO:0032886//regulation of microtubule-based process;GO:0042060//wound healing;GO:0043001//Golgi to plasma membrane protein transport;GO:0045104//intermediate filament cytoskeleton organization;GO:0045773//positive regulation of axon extension;GO:0051893//regulation of focal adhesion assembly
A2	ENSGALG00000005902	2.22775	4.48469	200	144	0.295	0.368	1.00942	4.21267e-06	0.0933781	up	RAB7A	RAB7A, member RAS oncogene family [Source:NCBI gene;Acc:416016]	Cellular Processes;Cellular Processes;Cellular Processes;Human Diseases;Cellular Processes	Transport and catabolism;Transport and catabolism;Transport and catabolism;Infectious diseases;Transport and catabolism	ko04144//Endocytosis;ko04145//Phagosome;ko04140//Autophagy - animal;ko05132//Salmonella infection;ko04137//Mitophagy - animal	K07897;K07897;K07897;K07897;K07897	GO:0005737//cytoplasm;GO:0005764//lysosome;GO:0005768//endosome;GO:0005770//late endosome;GO:0005794//Golgi apparatus;GO:0005811//lipid droplet;GO:0005829//cytosol;GO:0010008//endosome membrane;GO:0030904//retromer complex;GO:0031902//late endosome membrane;GO:0032419//extrinsic component of lysosome membrane;GO:0034045//phagophore assembly site membrane;GO:0045335//phagocytic vesicle	GO:0003924//GTPase activity;GO:0005525//GTP binding;GO:0019003//GDP binding;GO:1905394//retromer complex binding	GO:0000045//autophagosome assembly;GO:0006622//protein targeting to lysosome;GO:0007174//epidermal growth factor catabolic process;GO:0008333//endosome to lysosome transport;GO:0019076//viral release from host cell;GO:0022615//protein to membrane docking;GO:0042147//retrograde transport, endosome to Golgi;GO:0045022//early endosome to late endosome transport;GO:0045732//positive regulation of pro…
A2	ENSGALG00000033694	4.199	8.40565	200	144	0.445	0.611	1.00131	2.31362e-06	0.0512836	up	IFI30	IFI30, lysosomal thiol reductase [Source:NCBI gene;Acc:420129]	-	-	-	-	-	-	-
A2	ENSGALG00000016232	42.4543	20.9978	200	144	0.97	0.792	-1.01567	2.854e-21	6.32619e-17	down	RPL8	ribosomal protein L8 [Source:NCBI gene;Acc:418568]	Genetic Information Processing	Translation	ko03010//Ribosome	K02938	GO:0005840//ribosome;GO:0014069//postsynaptic density;GO:0015934//large ribosomal subunit;GO:0022625//cytosolic large ribosomal subunit;GO:0042788//polysomal ribosome;GO:0045202//synapse;GO:0098794//postsynapse	GO:0003723//RNA binding;GO:0003735//structural constituent of ribosome	GO:0002181//cytoplasmic translation;GO:0006412//translation
A2	ENSGALG00000049751	8.77983	4.30959	200	144	0.675	0.382	-1.02664	2.56643e-07	0.00568875	down	-	histone cluster 1, H2bf [Source:NCBI gene;Acc:769973]	-	-	-	-	GO:0000786//nucleosome	GO:0003677//DNA binding;GO:0046982//protein heterodimerization activity	-
A2	ENSGALG00000028872	49.1144	24.1004	200	144	0.98	0.847	-1.02709	7.82572e-22	1.73465e-17	down	TPT1	tumor protein, translationally-controlled 1 [Source:NCBI gene;Acc:396363]	-	-	-	-	GO:0000922//spindle pole;GO:0005615//extracellular space;GO:0005654//nucleoplasm;GO:0005737//cytoplasm;GO:0005771//multivesicular body;GO:0005829//cytosol;GO:0005881//cytoplasmic microtubule	GO:0005509//calcium ion binding;GO:0008134//transcription factor binding	GO:0019827//stem cell population maintenance;GO:2000384//negative regulation of ectoderm development
A2	ENSGALG00000011190	15.1609	7.41809	200	144	0.84	0.5	-1.03123	1.0395e-11	2.30416e-07	down	PLAC8	Placenta-specific gene 8-like 2 [Source:NCBI gene;Acc:100857411]	-	-	-	-	GO:0016020//membrane;GO:0016021//integral component of membrane	GO:0003682//chromatin binding	GO:0008284//positive regulation of cell proliferation;GO:0009409//response to cold;GO:0040015//negative regulation of multicellular organism growth;GO:0042742//defense response to bacterium;GO:0043066//negative regulation of apoptotic process;GO:0045944//positive regulation of transcription by RNA polymerase II;GO:0120162//positive regulation of cold-induced thermogenesis
A2	ENSGALG00000032588	4.24604	2.07708	200	144	0.445	0.222	-1.03156	7.30172e-05	1	down	ARPC1B	actin related protein 2/3 complex subunit 1B [Source:NCBI gene;Acc:416490]	Cellular Processes;Cellular Processes;Human Diseases	Transport and catabolism;Cell motility;Infectious diseases	ko04144//Endocytosis;ko04810//Regulation of actin cytoskeleton;ko05132//Salmonella infection	K05757;K05757;K05757	GO:0005737//cytoplasm;GO:0005856//cytoskeleton;GO:0005885//Arp2/3 protein complex;GO:0015629//actin cytoskeleton	GO:0003779//actin binding;GO:0005200//structural constituent of cytoskeleton;GO:0005515//protein binding;GO:0051015//actin filament binding	GO:0030833//regulation of actin filament polymerization;GO:0034314//Arp2/3 complex-mediated actin nucleation
A2	ENSGALG00000004871	38.5398	18.675	200	144	0.95	0.819	-1.04524	1.42804e-22	3.1654e-18	down	RPS24	ribosomal protein S24 [Source:NCBI gene;Acc:423726]	Genetic Information Processing	Translation	ko03010//Ribosome	K02974	GO:0005622//intracellular;GO:0005840//ribosome;GO:0022627//cytosolic small ribosomal subunit	GO:0003735//structural constituent of ribosome	GO:0006364//rRNA processing;GO:0006412//translation;GO:0034101//erythrocyte homeostasis;GO:0042274//ribosomal small subunit biogenesis
A2	ENSGALG00000028937	2.11697	1.02491	200	144	0.29	0.104	-1.04651	3.92531e-06	0.0870085	down	TIMM13	translocase of inner mitochondrial membrane 13 [Source:NCBI gene;Acc:100859352]	-	-	-	-	GO:0001650//fibrillar center;GO:0005739//mitochondrion;GO:0005743//mitochondrial inner membrane;GO:0005758//mitochondrial intermembrane space;GO:0042719//mitochondrial intermembrane space protein transporter complex	GO:0008565//protein transporter activity;GO:0046872//metal ion binding	GO:0015031//protein transport;GO:0045039//protein import into mitochondrial inner membrane;GO:0072321//chaperone-mediated protein transport
A2	ENSGALG00000032207	6.67573	3.20861	200	144	0.625	0.278	-1.05698	5.65498e-10	1.25348e-05	down	HMGN4	high mobility group nucleosomal binding domain 4 [Source:NCBI gene;Acc:768675]	-	-	-	-	GO:0000785//chromatin;GO:0005634//nucleus	GO:0003677//DNA binding;GO:0031492//nucleosomal DNA binding	-
A2	ENSGALG00000030378	30.5864	14.635	200	144	0.965	0.743	-1.06347	4.03875e-20	8.95229e-16	down	RPL11	ribosomal protein L11 [Source:NCBI gene;Acc:419682]	Genetic Information Processing	Translation	ko03010//Ribosome	K02868	GO:0005622//intracellular;GO:0005654//nucleoplasm;GO:0005730//nucleolus;GO:0005737//cytoplasm;GO:0005840//ribosome;GO:0022625//cytosolic large ribosomal subunit;GO:0032991//protein-containing complex;GO:0042788//polysomal ribosome	GO:0003735//structural constituent of ribosome;GO:0008097//5S rRNA binding;GO:0031625//ubiquitin protein ligase binding;GO:1990948//ubiquitin ligase inhibitor activity	GO:0000027//ribosomal large subunit assembly;GO:0002181//cytoplasmic translation;GO:0006364//rRNA processing;GO:0006412//translation;GO:0006605//protein targeting;GO:0010628//positive regulation of gene expression;GO:0032092//positive regulation of protein binding;GO:0032435//negative regulation of proteasomal ubiquitin-dependent protein catabolic process;GO:0034504//protein localization to nucle…
A2	ENSGALG00000012172	17.0304	8.12109	200	144	0.895	0.569	-1.06837	6.70364e-14	1.48593e-09	down	RPL3	ribosomal protein L3 [Source:NCBI gene;Acc:418016]	Genetic Information Processing	Translation	ko03010//Ribosome	K02925	GO:0005622//intracellular;GO:0005730//nucleolus;GO:0005829//cytosol;GO:0005840//ribosome;GO:0022625//cytosolic large ribosomal subunit;GO:0032991//protein-containing complex	GO:0003735//structural constituent of ribosome	GO:0000027//ribosomal large subunit assembly;GO:0006412//translation;GO:0071353//cellular response to interleukin-4
A2	ENSGALG00000007711	21.322	10.086	200	144	0.915	0.625	-1.07999	2.28996e-14	5.07593e-10	down	RPL4	ribosomal protein L4 [Source:NCBI gene;Acc:415551]	Genetic Information Processing	Translation	ko03010//Ribosome	K02930	GO:0005634//nucleus;GO:0005791//rough endoplasmic reticulum;GO:0005840//ribosome;GO:1990904//ribonucleoprotein complex	GO:0003735//structural constituent of ribosome	GO:0006412//translation
A2	ENSGALG00000040098	16.7397	7.82964	200	144	0.89	0.569	-1.09626	1.87304e-13	4.15178e-09	down	EEF1D	eukaryotic translation elongation factor 1 delta [Source:NCBI gene;Acc:107049004]	Human Diseases	Infectious diseases	ko05168//Herpes simplex infection	K15410	GO:0001650//fibrillar center;GO:0005634//nucleus;GO:0005737//cytoplasm;GO:0005783//endoplasmic reticulum;GO:0005829//cytosol;GO:0005853//eukaryotic translation elongation factor 1 complex	GO:0003746//translation elongation factor activity	GO:0006414//translational elongation;GO:0071479//cellular response to ionizing radiation
A2	ENSGALG00000012421	3.63644	1.69915	200	144	0.405	0.153	-1.09772	1.39829e-07	0.00309944	down	ARHGAP15	Rho GTPase activating protein 15 [Source:NCBI gene;Acc:424303]	-	-	-	-	GO:0005737//cytoplasm;GO:0016020//membrane	GO:0005096//GTPase activator activity	GO:0007165//signal transduction;GO:0008360//regulation of cell shape;GO:0043087//regulation of GTPase activity;GO:0043547//positive regulation of GTPase activity
A2	ENSGALG00000014432	39.6082	18.4864	200	144	0.97	0.812	-1.09933	9.66118e-24	2.1415e-19	down	RPS20	ribosomal protein S20 [Source:NCBI gene;Acc:430990]	Genetic Information Processing	Translation	ko03010//Ribosome	K02969	GO:0005622//intracellular;GO:0005840//ribosome;GO:0015935//small ribosomal subunit;GO:0022627//cytosolic small ribosomal subunit;GO:0045202//synapse	GO:0003723//RNA binding;GO:0003735//structural constituent of ribosome	GO:0006412//translation
A2	ENSGALG00000015339	33.9066	15.5616	200	144	0.96	0.799	-1.12358	5.47655e-25	1.21393e-20	down	RPL24	ribosomal protein L24 [Source:NCBI gene;Acc:418401]	Genetic Information Processing	Translation	ko03010//Ribosome	K02896	GO:0005737//cytoplasm;GO:0005783//endoplasmic reticulum;GO:0005829//cytosol;GO:0022625//cytosolic large ribosomal subunit;GO:0042788//polysomal ribosome;GO:0045202//synapse	GO:0003723//RNA binding;GO:0003735//structural constituent of ribosome	GO:0000027//ribosomal large subunit assembly;GO:0002181//cytoplasmic translation;GO:0006412//translation;GO:0007093//mitotic cell cycle checkpoint;GO:0010458//exit from mitosis;GO:0021554//optic nerve development;GO:0031290//retinal ganglion cell axon guidance;GO:0060041//retina development in camera-type eye;GO:1902626//assembly of large subunit precursor of preribosome
A2	ENSGALG00000032783	2.258	1.03181	200	144	0.32	0.111	-1.12987	6.05545e-07	0.0134225	down	SUMO3	small ubiquitin-like modifier 3 [Source:NCBI gene;Acc:770553]	Genetic Information Processing	Translation	ko03013//RNA transport	K12160	GO:0005634//nucleus;GO:0005737//cytoplasm;GO:0016605//PML body	GO:0005515//protein binding;GO:0019899//enzyme binding;GO:0031386//protein tag;GO:0044389//ubiquitin-like protein ligase binding	GO:0016925//protein sumoylation;GO:0043392//negative regulation of DNA binding
A2	ENSGALG00000008590	20.1938	9.18997	200	144	0.895	0.59	-1.13578	1.85042e-14	4.10165e-10	down	EEF1B2	eukaryotic translation elongation factor 1 beta 2 [Source:NCBI gene;Acc:395723]	-	-	-	-	GO:0005737//cytoplasm;GO:0005783//endoplasmic reticulum;GO:0005853//eukaryotic translation elongation factor 1 complex	GO:0003746//translation elongation factor activity	GO:0006412//translation;GO:0006414//translational elongation
A2	ENSGALG00000007418	22.6944	10.2756	200	144	0.89	0.632	-1.14311	1.13567e-15	2.51733e-11	down	CD3D	CD3d molecule [Source:NCBI gene;Acc:396518]	-	-	-	-	GO:0009897//external side of plasma membrane;GO:0016020//membrane;GO:0016021//integral component of membrane;GO:0042105//alpha-beta T cell receptor complex	GO:0004888//transmembrane signaling receptor activity	GO:0007166//cell surface receptor signaling pathway;GO:0030217//T cell differentiation;GO:0045059//positive thymic T cell selection
A2	ENSGALG00000041577	3.41531	1.53965	200	144	0.38	0.153	-1.14942	3.8718e-06	0.0858222	down	ITGA4	integrin subunit alpha 4 [Source:NCBI gene;Acc:424121]	Cellular Processes;Cellular Processes;Environmental Information Processing;Environmental Information Processing;Organismal Systems	Cell motility;Cellular community - eukaryotes;Signaling molecules and interaction;Signaling molecules and interaction;Immune system	ko04810//Regulation of actin cytoskeleton;ko04510//Focal adhesion;ko04514//Cell adhesion molecules (CAMs);ko04512//ECM-receptor interaction;ko04672//Intestinal immune network for IgA production	K06483;K06483;K06483;K06483;K06483	GO:0005886//plasma membrane;GO:0008305//integrin complex;GO:0009986//cell surface;GO:0016020//membrane;GO:0016021//integral component of membrane;GO:0034669//integrin alpha4-beta7 complex	GO:0019960//C-X3-C chemokine binding;GO:0050839//cell adhesion molecule binding	GO:0003366//cell-matrix adhesion involved in ameboidal cell migration;GO:0007155//cell adhesion;GO:0007159//leukocyte cell-cell adhesion;GO:0007160//cell-matrix adhesion;GO:0007229//integrin-mediated signaling pathway;GO:0033631//cell-cell adhesion mediated by integrin;GO:0034113//heterotypic cell-cell adhesion;GO:0034446//substrate adhesion-dependent cell spreading;GO:0035987//endodermal cell di…
A2	ENSGALG00000007611	48.9273	22.0047	200	144	0.98	0.84	-1.15283	6.47536e-25	1.43533e-20	down	RPL35A	ribosomal protein L35a [Source:NCBI gene;Acc:424924]	Genetic Information Processing	Translation	ko03010//Ribosome	K02917	GO:0005622//intracellular;GO:0005840//ribosome;GO:0022625//cytosolic large ribosomal subunit	GO:0003735//structural constituent of ribosome	GO:0002181//cytoplasmic translation;GO:0006364//rRNA processing;GO:0006412//translation;GO:0042273//ribosomal large subunit biogenesis
A2	ENSGALG00000003348	2.59496	1.16655	200	144	0.335	0.125	-1.15346	6.5844e-06	0.14595	down	-	HIG1 hypoxia inducible domain family member 2B [Source:NCBI gene;Acc:416227]	-	-	-	-	GO:0016020//membrane;GO:0016021//integral component of membrane	-	GO:0097250//mitochondrial respiratory chain supercomplex assembly
A2	ENSGALG00000004831	29.2646	13.0851	200	144	0.97	0.701	-1.16122	3.28158e-21	7.27395e-17	down	RPS4X	ribosomal protein S4 X-linked [Source:NCBI gene;Acc:396001]	Genetic Information Processing	Translation	ko03010//Ribosome	K02987	GO:0005622//intracellular;GO:0005840//ribosome;GO:0005844//polysome;GO:0015935//small ribosomal subunit;GO:0022627//cytosolic small ribosomal subunit;GO:0036464//cytoplasmic ribonucleoprotein granule;GO:1990904//ribonucleoprotein complex	GO:0003723//RNA binding;GO:0003735//structural constituent of ribosome;GO:0019843//rRNA binding	GO:0006412//translation;GO:0007275//multicellular organism development;GO:0008284//positive regulation of cell proliferation;GO:0045727//positive regulation of translation
A2	ENSGALG00000002932	16.372	7.28451	200	144	0.87	0.5	-1.16833	1.74193e-15	3.86117e-11	down	NME2	NME/NM23 nucleoside diphosphate kinase 2 [Source:NCBI gene;Acc:395916]	Metabolism;Metabolism;Metabolism;Metabolism	Global and overview maps;Nucleotide metabolism;Nucleotide metabolism;Xenobiotics biodegradation and metabolism	ko01100//Metabolic pathways;ko00230//Purine metabolism;ko00240//Pyrimidine metabolism;ko00983//Drug metabolism - other enzymes	K00940;K00940;K00940;K00940	GO:0001726//ruffle;GO:0005615//extracellular space;GO:0005737//cytoplasm;GO:0005739//mitochondrion;GO:0005886//plasma membrane;GO:0016020//membrane;GO:0030027//lamellipodium;GO:0071944//cell periphery	GO:0000166//nucleotide binding;GO:0003677//DNA binding;GO:0003713//transcription coactivator activity;GO:0004550//nucleoside diphosphate kinase activity;GO:0005524//ATP binding;GO:0016301//kinase activity;GO:0016740//transferase activity;GO:0019003//GDP binding;GO:0046872//metal ion binding;GO:0051880//G-quadruplex DNA binding	GO:0006165//nucleoside diphosphate phosphorylation;GO:0006183//GTP biosynthetic process;GO:0006228//UTP biosynthetic process;GO:0006241//CTP biosynthetic process;GO:0007229//integrin-mediated signaling pathway;GO:0009117//nucleotide metabolic process;GO:0009142//nucleoside triphosphate biosynthetic process;GO:0016310//phosphorylation;GO:0043066//negative regulation of apoptotic process;GO:0045618…
A2	ENSGALG00000014121	2.3329	1.03743	200	144	0.33	0.104	-1.16911	1.58397e-07	0.00351103	down	COX5A	cytochrome c oxidase subunit 5A [Source:NCBI gene;Acc:769735]	Metabolism;Metabolism;Organismal Systems	Global and overview maps;Energy metabolism;Circulatory system	ko01100//Metabolic pathways;ko00190//Oxidative phosphorylation;ko04260//Cardiac muscle contraction	K02264;K02264;K02264	GO:0005739//mitochondrion;GO:0005743//mitochondrial inner membrane;GO:0005751//mitochondrial respiratory chain complex IV	GO:0004129//cytochrome-c oxidase activity	GO:0006123//mitochondrial electron transport, cytochrome c to oxygen;GO:1902600//proton transmembrane transport
A2	ENSGALG00000012821	5.03864	2.21851	200	144	0.405	0.167	-1.18344	5.85536e-06	0.12979	down	TUBB2B	tubulin beta 2B class IIb [Source:NCBI gene;Acc:420883]	Cellular Processes;Cellular Processes	Transport and catabolism;Cellular community - eukaryotes	ko04145//Phagosome;ko04540//Gap junction	K07375;K07375	GO:0005737//cytoplasm;GO:0005856//cytoskeleton;GO:0005874//microtubule;GO:0015630//microtubule cytoskeleton;GO:0098685//Schaffer collateral - CA1 synapse	GO:0000166//nucleotide binding;GO:0003924//GTPase activity;GO:0005200//structural constituent of cytoskeleton;GO:0005509//calcium ion binding;GO:0005525//GTP binding;GO:0046982//protein heterodimerization activity	GO:0000226//microtubule cytoskeleton organization;GO:0000278//mitotic cell cycle;GO:0001764//neuron migration;GO:0007017//microtubule-based process;GO:0031115//negative regulation of microtubule polymerization;GO:0050804//modulation of chemical synaptic transmission;GO:1902669//positive regulation of axon guidance
A2	ENSGALG00000029502	2.3175	1.0201	200	144	0.295	0.111	-1.18385	5.99793e-05	1	down	CLIC2	chloride intracellular channel 2 [Source:NCBI gene;Acc:422178]	-	-	-	-	GO:0005634//nucleus;GO:0005737//cytoplasm;GO:0016020//membrane;GO:0034707//chloride channel complex	GO:0004602//glutathione peroxidase activity;GO:0005244//voltage-gated ion channel activity;GO:0005254//chloride channel activity;GO:0005515//protein binding	GO:0006811//ion transport;GO:0006821//chloride transport;GO:0010880//regulation of release of sequestered calcium ion into cytosol by sarcoplasmic reticulum;GO:0034765//regulation of ion transmembrane transport;GO:0051099//positive regulation of binding;GO:0060315//negative regulation of ryanodine-sensitive calcium-release channel activity;GO:0098869//cellular oxidant detoxification;GO:1902476//c…
A2	ENSGALG00000026490	47.2385	20.687	200	144	0.985	0.847	-1.19124	1.92522e-31	4.26745e-27	down	RPS16	ribosomal protein S16 [Source:NCBI gene;Acc:417871]	Genetic Information Processing	Translation	ko03010//Ribosome	K02960	GO:0005840//ribosome;GO:0022627//cytosolic small ribosomal subunit	GO:0003723//RNA binding;GO:0003735//structural constituent of ribosome	GO:0000462//maturation of SSU-rRNA from tricistronic rRNA transcript (SSU-rRNA, 5.8S rRNA, LSU-rRNA);GO:0006412//translation;GO:1990830//cellular response to leukemia inhibitory factor
A2	ENSGALG00000028204	3.27103	1.42953	200	144	0.38	0.167	-1.1942	6.01162e-05	1	down	GPX1	glutathione peroxidase 1 [Source:NCBI gene;Acc:100857115]	Metabolism;Metabolism	Lipid metabolism;Metabolism of other amino acids	ko00590//Arachidonic acid metabolism;ko00480//Glutathione metabolism	K00432;K00432	GO:0005737//cytoplasm;GO:0005739//mitochondrion;GO:0005829//cytosol;GO:0097413//Lewy body	GO:0004601//peroxidase activity;GO:0004602//glutathione peroxidase activity;GO:0017124//SH3 domain binding	GO:0000302//response to reactive oxygen species;GO:0001659//temperature homeostasis;GO:0001885//endothelial cell development;GO:0002862//negative regulation of inflammatory response to antigenic stimulus;GO:0006629//lipid metabolic process;GO:0006641//triglyceride metabolic process;GO:0006749//glutathione metabolic process;GO:0006915//apoptotic process;GO:0006979//response to oxidative stress;GO:…
A2	ENSGALG00000005922	21.3901	9.32597	200	144	0.96	0.604	-1.19761	1.1491e-23	2.54709e-19	down	RPL5	ribosomal protein L5 [Source:NCBI gene;Acc:395269]	Genetic Information Processing	Translation	ko03010//Ribosome	K02932	GO:0005622//intracellular;GO:0005634//nucleus;GO:0005730//nucleolus;GO:0005737//cytoplasm;GO:0005840//ribosome;GO:0022625//cytosolic large ribosomal subunit	GO:0003723//RNA binding;GO:0003735//structural constituent of ribosome;GO:0008097//5S rRNA binding;GO:0019843//rRNA binding	GO:0000027//ribosomal large subunit assembly;GO:0006412//translation
A2	ENSGALG00000000474	21.0056	9.15089	200	144	0.895	0.611	-1.19879	8.14893e-18	1.80629e-13	down	RPL36	ribosomal protein L36 [Source:NCBI gene;Acc:373936]	Genetic Information Processing	Translation	ko03010//Ribosome	K02920	GO:0005622//intracellular;GO:0005730//nucleolus;GO:0005737//cytoplasm;GO:0005829//cytosol;GO:0005840//ribosome;GO:0022625//cytosolic large ribosomal subunit;GO:0042788//polysomal ribosome	GO:0003735//structural constituent of ribosome	GO:0002181//cytoplasmic translation;GO:0006412//translation
A2	ENSGALG00000004971	3.47084	1.51119	200	144	0.405	0.167	-1.1996	6.23278e-06	0.138156	down	URM1	ubiquitin related modifier 1 [Source:NCBI gene;Acc:417221]	Genetic Information Processing	Folding, sorting and degradation	ko04122//Sulfur relay system	K12161	GO:0005737//cytoplasm;GO:0005829//cytosol	GO:0097163//sulfur carrier activity	GO:0002098//tRNA wobble uridine modification;GO:0008033//tRNA processing;GO:0032447//protein urmylation;GO:0034227//tRNA thio-modification
A2	ENSGALG00000029856	4.63406	2.00758	200	144	0.505	0.201	-1.20681	2.47558e-08	0.000548738	down	TOMM7	translocase of outer mitochondrial membrane 7 [Source:NCBI gene;Acc:420610]	Cellular Processes	Transport and catabolism	ko04137//Mitophagy - animal	K17771	GO:0005739//mitochondrion;GO:0005742//mitochondrial outer membrane translocase complex;GO:0016020//membrane;GO:0016021//integral component of membrane	-	GO:0030150//protein import into mitochondrial matrix;GO:0031647//regulation of protein stability;GO:0098779//positive regulation of mitophagy in response to mitochondrial depolarization;GO:1903955//positive regulation of protein targeting to mitochondrion
A2	ENSGALG00000006096	20.6006	8.92308	200	144	0.91	0.59	-1.20707	3.63247e-17	8.05173e-13	down	RPS13	ribosomal protein S13 [Source:NCBI gene;Acc:414782]	Genetic Information Processing	Translation	ko03010//Ribosome	K02953	GO:0005622//intracellular;GO:0005634//nucleus;GO:0005730//nucleolus;GO:0005840//ribosome;GO:0014069//postsynaptic density;GO:0022627//cytosolic small ribosomal subunit	GO:0003729//mRNA binding;GO:0003735//structural constituent of ribosome;GO:0048027//mRNA 5'-UTR binding;GO:0070181//small ribosomal subunit rRNA binding	GO:0006412//translation;GO:0033119//negative regulation of RNA splicing
A2	ENSGALG00000013372	4.61754	1.98211	200	144	0.45	0.188	-1.22009	1.15226e-06	0.0255409	down	IL7R	interleukin 7 receptor [Source:NCBI gene;Acc:426054]	Environmental Information Processing;Environmental Information Processing	Signaling molecules and interaction;Signal transduction	ko04060//Cytokine-cytokine receptor interaction;ko04068//FoxO signaling pathway	K05072;K05072	GO:0009897//external side of plasma membrane;GO:0016020//membrane;GO:0016021//integral component of membrane	GO:0004896//cytokine receptor activity;GO:0005515//protein binding	GO:0000902//cell morphogenesis;GO:0001915//negative regulation of T cell mediated cytotoxicity;GO:0002377//immunoglobulin production;GO:0008284//positive regulation of cell proliferation;GO:0008361//regulation of cell size;GO:0010628//positive regulation of gene expression;GO:0019221//cytokine-mediated signaling pathway;GO:0030217//T cell differentiation;GO:0033089//positive regulation of T cell …
A2	ENSGALG00000031159	1.92237	0.821621	200	144	0.255	0.09	-1.22634	0.000100963	1	down	HIST1H110	histone cluster 1, H1.10 [Source:NCBI gene;Acc:417948]	-	-	-	-	GO:0000786//nucleosome;GO:0005634//nucleus;GO:0005694//chromosome	GO:0003677//DNA binding;GO:0003690//double-stranded DNA binding;GO:0005515//protein binding;GO:0031492//nucleosomal DNA binding	GO:0006334//nucleosome assembly;GO:0006355//regulation of transcription, DNA-templated;GO:0016584//nucleosome positioning;GO:0030261//chromosome condensation;GO:0031936//negative regulation of chromatin silencing;GO:0045910//negative regulation of DNA recombination
A2	ENSGALG00000031368	4.28038	1.82042	200	144	0.485	0.181	-1.23347	4.81622e-09	0.000106756	down	PHF12	PHD finger protein 12 [Source:NCBI gene;Acc:417580]	-	-	-	-	GO:0005634//nucleus;GO:0005654//nucleoplasm;GO:0016580//Sin3 complex;GO:0017053//transcriptional repressor complex;GO:0070822//Sin3-type complex	GO:0001222//transcription corepressor binding;GO:0003714//transcription corepressor activity;GO:0005515//protein binding;GO:0035091//phosphatidylinositol binding;GO:0046872//metal ion binding	GO:0000122//negative regulation of transcription by RNA polymerase II;GO:0045892//negative regulation of transcription, DNA-templated
A2	ENSGALG00000032645	5.2007	2.20599	200	144	0.49	0.167	-1.23728	4.3189e-10	9.57328e-06	down	H2A-VII	histone cluster 1, H2A-IV-like 3 [Source:NCBI gene;Acc:417955]	Cellular Processes	Cell growth and death	ko04217//Necroptosis	K11251	GO:0000786//nucleosome;GO:0000790//nuclear chromatin;GO:0005634//nucleus;GO:0005694//chromosome	GO:0003677//DNA binding;GO:0046982//protein heterodimerization activity	GO:0006325//chromatin organization
A2	ENSGALG00000053706	2.1381	0.892762	200	144	0.3	0.104	-1.25998	6.97652e-06	0.154641	down	ATP5MPL	ATP synthase membrane subunit 6.8PL [Source:NCBI gene;Acc:772187]	-	-	-	-	GO:0005739//mitochondrion;GO:0016020//membrane;GO:0016021//integral component of membrane	-	-
A2	ENSGALG00000008806	23.7555	9.8335	200	144	0.925	0.604	-1.27248	3.24096e-19	7.18391e-15	down	RPL12	ribosomal protein L12 [Source:NCBI gene;Acc:417264]	Genetic Information Processing	Translation	ko03010//Ribosome	K02870	GO:0005634//nucleus;GO:0005730//nucleolus;GO:0005737//cytoplasm;GO:0005840//ribosome;GO:0014069//postsynaptic density;GO:0015934//large ribosomal subunit;GO:0022625//cytosolic large ribosomal subunit	GO:0003735//structural constituent of ribosome;GO:0019843//rRNA binding;GO:0070180//large ribosomal subunit rRNA binding	GO:0000027//ribosomal large subunit assembly;GO:0006412//translation
A2	ENSGALG00000029897	27.4014	11.3381	200	144	0.94	0.708	-1.27307	2.70885e-23	6.00444e-19	down	RPL30	ribosomal protein L30 [Source:NCBI gene;Acc:425416]	Genetic Information Processing	Translation	ko03010//Ribosome	K02908	GO:0005622//intracellular;GO:0005634//nucleus;GO:0005840//ribosome;GO:0014069//postsynaptic density;GO:0022625//cytosolic large ribosomal subunit;GO:0042788//polysomal ribosome	GO:0003723//RNA binding;GO:0003735//structural constituent of ribosome	GO:0002181//cytoplasmic translation;GO:0006412//translation;GO:0031640//killing of cells of other organism;GO:0050829//defense response to Gram-negative bacterium;GO:0061844//antimicrobial humoral immune response mediated by antimicrobial peptide
A2	ENSGALG00000049859	3.36277	1.38968	200	144	0.375	0.153	-1.2749	1.55191e-05	0.343996	down	H2A-IX	H2A histone family, member J [Source:NCBI gene;Acc:417947]	Cellular Processes	Cell growth and death	ko04217//Necroptosis	K11251	GO:0000786//nucleosome;GO:0000790//nuclear chromatin;GO:0005634//nucleus;GO:0005654//nucleoplasm;GO:0005694//chromosome	GO:0003677//DNA binding;GO:0046982//protein heterodimerization activity	GO:0006325//chromatin organization
A2	ENSGALG00000003966	34.3674	14.1562	200	144	0.97	0.736	-1.2796	7.96994e-28	1.76662e-23	down	RPL23A	ribosomal protein L23a [Source:NCBI gene;Acc:417574]	Genetic Information Processing	Translation	ko03010//Ribosome	K02893	GO:0005622//intracellular;GO:0005634//nucleus;GO:0005840//ribosome;GO:0022625//cytosolic large ribosomal subunit	GO:0003735//structural constituent of ribosome	GO:0000027//ribosomal large subunit assembly;GO:0006412//translation;GO:0008283//cell proliferation
A2	ENSGALG00000036395	2.92625	1.20449	200	144	0.335	0.139	-1.28064	0.000114722	1	down	IGHVL	Ig heavy chain Mem5-like [Source:NCBI gene;Acc:769232]	-	-	-	-	GO:0016020//membrane;GO:0016021//integral component of membrane	-	-
A2	ENSGALG00000026978	45.5765	18.7324	200	144	0.965	0.75	-1.28276	2.93132e-29	6.49757e-25	down	RPL29	ribosomal protein L29 [Source:NCBI gene;Acc:770249]	Genetic Information Processing	Translation	ko03010//Ribosome	K02905	GO:0005622//intracellular;GO:0005840//ribosome	GO:0003735//structural constituent of ribosome	GO:0006412//translation
A2	ENSGALG00000005683	4.52415	1.83882	200	144	0.48	0.181	-1.29887	1.45027e-08	0.000321466	down	ARHGAP29	Rho GTPase activating protein 29 [Source:NCBI gene;Acc:424488]	-	-	-	-	GO:0005737//cytoplasm;GO:0032991//protein-containing complex	GO:0005096//GTPase activator activity;GO:0030165//PDZ domain binding;GO:0046872//metal ion binding	GO:0007165//signal transduction;GO:0035556//intracellular signal transduction;GO:0043547//positive regulation of GTPase activity
A2	ENSGALG00000000150	23.8741	9.68382	200	144	0.935	0.611	-1.3018	1.31312e-20	2.91066e-16	down	RPL9	ribosomal protein L9 [Source:NCBI gene;Acc:425468]	Genetic Information Processing	Translation	ko03010//Ribosome	K02940	GO:0005622//intracellular;GO:0005840//ribosome;GO:0022625//cytosolic large ribosomal subunit	GO:0003735//structural constituent of ribosome;GO:0019843//rRNA binding	GO:0002181//cytoplasmic translation;GO:0006412//translation
A2	ENSGALG00000051325	1.95593	0.791942	200	144	0.26	0.097	-1.30439	0.000304075	1	down	-	histone cluster 1 H3 family member a [Source:NCBI gene;Acc:768333]	-	-	-	-	GO:0000786//nucleosome;GO:0005634//nucleus;GO:0005694//chromosome	GO:0003677//DNA binding;GO:0031492//nucleosomal DNA binding;GO:0046982//protein heterodimerization activity	-
A2	ENSGALG00000007699	29.029	11.655	200	144	0.96	0.681	-1.31654	1.11708e-27	2.47612e-23	down	-	ribosomal protein S25 [Source:NCBI gene;Acc:770722]	Genetic Information Processing	Translation	ko03010//Ribosome	K02975	-	-	-
A2	ENSGALG00000012109	4.66548	1.87149	200	144	0.49	0.174	-1.31784	1.0806e-09	2.39526e-05	down	EIF3M	eukaryotic translation initiation factor 3 subunit M [Source:NCBI gene;Acc:421602]	-	-	-	-	GO:0005737//cytoplasm;GO:0005852//eukaryotic translation initiation factor 3 complex;GO:0016282//eukaryotic 43S preinitiation complex;GO:0033290//eukaryotic 48S preinitiation complex;GO:0071541//eukaryotic translation initiation factor 3 complex, eIF3m	GO:0003743//translation initiation factor activity;GO:0031369//translation initiation factor binding	GO:0001732//formation of cytoplasmic translation initiation complex;GO:0002183//cytoplasmic translational initiation;GO:0006412//translation;GO:0006413//translational initiation
A2	ENSGALG00000016775	32.5405	12.9581	200	144	0.965	0.701	-1.32838	2.21748e-26	4.91527e-22	down	RPL31	ribosomal protein L31 [Source:NCBI gene;Acc:418710]	Genetic Information Processing	Translation	ko03010//Ribosome	K02910	GO:0005622//intracellular;GO:0005840//ribosome;GO:0022625//cytosolic large ribosomal subunit;GO:0042788//polysomal ribosome;GO:0045202//synapse	GO:0003735//structural constituent of ribosome	GO:0002181//cytoplasmic translation;GO:0006412//translation
A2	ENSGALG00000005326	5.035	1.959	200	144	0.525	0.208	-1.36187	9.49426e-09	0.00021045	down	EIF3F	eukaryotic translation initiation factor 3 subunit F [Source:NCBI gene;Acc:423748]	Genetic Information Processing	Translation	ko03013//RNA transport	K03249	GO:0005737//cytoplasm;GO:0005852//eukaryotic translation initiation factor 3 complex;GO:0016282//eukaryotic 43S preinitiation complex;GO:0033290//eukaryotic 48S preinitiation complex;GO:0071541//eukaryotic translation initiation factor 3 complex, eIF3m	GO:0003743//translation initiation factor activity;GO:0004843//thiol-dependent ubiquitin-specific protease activity;GO:0005515//protein binding;GO:0031369//translation initiation factor binding	GO:0001732//formation of cytoplasmic translation initiation complex;GO:0002183//cytoplasmic translational initiation;GO:0006412//translation;GO:0006413//translational initiation;GO:0016579//protein deubiquitination;GO:0075522//IRES-dependent viral translational initiation
A2	ENSGALG00000036093	2.21122	0.850307	200	144	0.295	0.09	-1.37878	2.18294e-06	0.0483869	down	PTPN7	protein tyrosine phosphatase, non-receptor type 7 [Source:NCBI gene;Acc:770905]	Environmental Information Processing	Signal transduction	ko04010//MAPK signaling pathway	K18019	GO:0005737//cytoplasm;GO:0005829//cytosol;GO:0009898//cytoplasmic side of plasma membrane	GO:0004721//phosphoprotein phosphatase activity;GO:0004725//protein tyrosine phosphatase activity;GO:0016787//hydrolase activity;GO:0016791//phosphatase activity	GO:0006470//protein dephosphorylation;GO:0016311//dephosphorylation;GO:0035335//peptidyl-tyrosine dephosphorylation
A2	ENSGALG00000003570	2.15686	0.828929	200	144	0.265	0.09	-1.37961	9.15311e-05	1	down	PURH	5-aminoimidazole-4-carboxamide ribonucleotide formyltransferase/IMP cyclohydrolase [Source:NCBI gene;Acc:396091]	Metabolism;Metabolism;Metabolism	Global and overview maps;Nucleotide metabolism;Metabolism of cofactors and vitamins	ko01100//Metabolic pathways;ko00230//Purine metabolism;ko00670//One carbon pool by folate	K00602;K00602;K00602	GO:0005829//cytosol;GO:0005886//plasma membrane	GO:0003824//catalytic activity;GO:0003937//IMP cyclohydrolase activity;GO:0004643//phosphoribosylaminoimidazolecarboxamide formyltransferase activity;GO:0016787//hydrolase activity;GO:0042803//protein homodimerization activity	GO:0006164//purine nucleotide biosynthetic process;GO:0098761//cellular response to interleukin-7
A2	ENSGALG00000027963	3.69538	1.39242	200	144	0.41	0.167	-1.40813	4.97746e-06	0.11033	down	COX7C	cytochrome c oxidase subunit 7C [Source:NCBI gene;Acc:431629]	Metabolism;Metabolism;Organismal Systems	Global and overview maps;Energy metabolism;Circulatory system	ko01100//Metabolic pathways;ko00190//Oxidative phosphorylation;ko04260//Cardiac muscle contraction	K02272;K02272;K02272	GO:0005739//mitochondrion;GO:0016020//membrane;GO:0016021//integral component of membrane	GO:0004129//cytochrome-c oxidase activity	GO:0006123//mitochondrial electron transport, cytochrome c to oxygen;GO:1902600//proton transmembrane transport
A2	ENSGALG00000038635	3.83347	1.43075	200	144	0.44	0.174	-1.42188	7.26127e-07	0.0160953	down	-	myosin light chain 12B [Source:NCBI gene;Acc:770011]	Cellular Processes;Cellular Processes;Cellular Processes	Cell motility;Cellular community - eukaryotes;Cellular community - eukaryotes	ko04810//Regulation of actin cytoskeleton;ko04510//Focal adhesion;ko04530//Tight junction	K12757;K12757;K12757	-	GO:0005509//calcium ion binding	-
A2	ENSGALG00000035996	2.32203	0.860106	200	144	0.31	0.09	-1.4328	6.66488e-07	0.0147734	down	COX6C	cytochrome c oxidase subunit 6C [Source:NCBI gene;Acc:420243]	Metabolism;Metabolism;Organismal Systems	Global and overview maps;Energy metabolism;Circulatory system	ko01100//Metabolic pathways;ko00190//Oxidative phosphorylation;ko04260//Cardiac muscle contraction	K02268;K02268;K02268	-	GO:0004129//cytochrome-c oxidase activity	GO:0022900//electron transport chain;GO:1902600//proton transmembrane transport
A2	ENSGALG00000042148	4.22371	1.53183	200	144	0.455	0.139	-1.46325	4.31704e-10	9.56916e-06	down	FKBP51	FK506 binding protein 5 [Source:NCBI gene;Acc:421186]	-	-	-	-	GO:0005654//nucleoplasm;GO:0005737//cytoplasm	GO:0003755//peptidyl-prolyl cis-trans isomerase activity;GO:0005515//protein binding;GO:0005528//FK506 binding;GO:0016853//isomerase activity;GO:0031072//heat shock protein binding	GO:0000413//protein peptidyl-prolyl isomerization;GO:0009617//response to bacterium;GO:0061077//chaperone-mediated protein folding
A2	ENSGALG00000013624	3.1736	1.1345	200	144	0.35	0.118	-1.48406	2.34904e-06	0.0520688	down	FAM65B	family with sequence similarity 65, member B [Source:NCBI gene;Acc:421003]	-	-	-	-	GO:0016020//membrane;GO:0016021//integral component of membrane;GO:0032420//stereocilium	GO:0042802//identical protein binding	GO:0007162//negative regulation of cell adhesion;GO:0007605//sensory perception of sound;GO:0035024//negative regulation of Rho protein signal transduction;GO:0045184//establishment of protein localization;GO:0048741//skeletal muscle fiber development;GO:0051260//protein homooligomerization;GO:0051491//positive regulation of filopodium assembly;GO:0060088//auditory receptor cell stereocilium orga…
A2	ENSGALG00000023294	11.1375	3.96131	200	144	0.76	0.354	-1.49137	4.86004e-15	1.07728e-10	down	RPLP0	ribosomal protein lateral stalk subunit P0 [Source:NCBI gene;Acc:395835]	Genetic Information Processing	Translation	ko03010//Ribosome	K02941	GO:0005622//intracellular;GO:0005634//nucleus;GO:0005737//cytoplasm;GO:0005783//endoplasmic reticulum;GO:0005829//cytosol;GO:0005840//ribosome;GO:0014069//postsynaptic density;GO:0022625//cytosolic large ribosomal subunit;GO:0030425//dendrite;GO:0036464//cytoplasmic ribonucleoprotein granule;GO:0098794//postsynapse;GO:1990904//ribonucleoprotein complex	GO:0003735//structural constituent of ribosome;GO:0070180//large ribosomal subunit rRNA binding	GO:0000027//ribosomal large subunit assembly;GO:0002181//cytoplasmic translation;GO:0042254//ribosome biogenesis;GO:0071353//cellular response to interleukin-4
A2	ENSGALG00000043379	31.0389	10.9952	200	144	0.955	0.715	-1.4972	2.87819e-36	6.37981e-32	down	RPL14	ribosomal protein L14 [Source:NCBI gene;Acc:374134]	Genetic Information Processing	Translation	ko03010//Ribosome	K02875	GO:0005622//intracellular;GO:0005840//ribosome;GO:0014069//postsynaptic density;GO:0022625//cytosolic large ribosomal subunit	GO:0003723//RNA binding;GO:0003735//structural constituent of ribosome	GO:0006364//rRNA processing;GO:0006412//translation;GO:0042273//ribosomal large subunit biogenesis
A2	ENSGALG00000026559	2.04906	0.721223	200	144	0.26	0.09	-1.50644	0.00019074	1	down	SNRNP25	small nuclear ribonucleoprotein U11/U12 subunit 25 [Source:NCBI gene;Acc:425933]	-	-	-	-	GO:0005634//nucleus;GO:0005654//nucleoplasm;GO:0005689//U12-type spliceosomal complex;GO:0005829//cytosol;GO:0045171//intercellular bridge	-	GO:0000398//mRNA splicing, via spliceosome
A2	ENSGALG00000037167	3.98171	1.39078	200	144	0.4	0.125	-1.51749	3.86001e-08	0.00085561	down	HIST1H103	histone cluster 1, H1.03 [Source:NCBI gene;Acc:100858354]	-	-	-	-	GO:0000786//nucleosome;GO:0005634//nucleus;GO:0005694//chromosome	GO:0003677//DNA binding;GO:0003690//double-stranded DNA binding;GO:0005515//protein binding;GO:0031492//nucleosomal DNA binding	GO:0006334//nucleosome assembly;GO:0006355//regulation of transcription, DNA-templated;GO:0016584//nucleosome positioning;GO:0030261//chromosome condensation;GO:0031936//negative regulation of chromatin silencing;GO:0045910//negative regulation of DNA recombination
A2	ENSGALG00000030120	24.0577	8.35416	200	144	0.92	0.569	-1.52593	4.76465e-23	1.05613e-18	down	ITGB1BP3	integrin beta 1 binding protein 3 [Source:NCBI gene;Acc:415448]	Metabolism;Metabolism	Global and overview maps;Metabolism of cofactors and vitamins	ko01100//Metabolic pathways;ko00760//Nicotinate and nicotinamide metabolism	K10524;K10524	-	GO:0016301//kinase activity	GO:0016310//phosphorylation
A2	ENSGALG00000036711	2.45939	0.850891	200	144	0.265	0.069	-1.53125	3.19558e-06	0.0708333	down	S100A11	S100 calcium binding protein A11 [Source:NCBI gene;Acc:396075]	-	-	-	-	GO:0001726//ruffle;GO:0005634//nucleus;GO:0005737//cytoplasm	GO:0005509//calcium ion binding;GO:0042803//protein homodimerization activity;GO:0044548//S100 protein binding;GO:0046872//metal ion binding;GO:0048306//calcium-dependent protein binding	GO:0042127//regulation of cell proliferation
A2	ENSGALG00000007863	4.22551	1.46142	200	144	0.49	0.16	-1.53176	2.88286e-10	6.39015e-06	down	COX7B	cytochrome c oxidase subunit 7B [Source:NCBI gene;Acc:771947]	Metabolism;Metabolism;Organismal Systems	Global and overview maps;Energy metabolism;Circulatory system	ko01100//Metabolic pathways;ko00190//Oxidative phosphorylation;ko04260//Cardiac muscle contraction	K02271;K02271;K02271	GO:0005746//mitochondrial respiratory chain;GO:0016020//membrane;GO:0016021//integral component of membrane;GO:0045277//respiratory chain complex IV	GO:0004129//cytochrome-c oxidase activity	GO:0022900//electron transport chain;GO:1902600//proton transmembrane transport
A2	ENSGALG00000042008	2.47802	0.831168	200	144	0.32	0.097	-1.57597	1.31841e-06	0.029224	down	GSTM3	glutathione S-transferase 2-like [Source:NCBI gene;Acc:107050492]	Metabolism;Metabolism;Metabolism;Metabolism	Xenobiotics biodegradation and metabolism;Metabolism of other amino acids;Xenobiotics biodegradation and metabolism;Xenobiotics biodegradation and metabolism	ko00983//Drug metabolism - other enzymes;ko00480//Glutathione metabolism;ko00980//Metabolism of xenobiotics by cytochrome P450;ko00982//Drug metabolism - cytochrome P450	K00799;K00799;K00799;K00799	GO:0005737//cytoplasm;GO:0005829//cytosol;GO:0035686//sperm fibrous sheath;GO:0045171//intercellular bridge	GO:0004364//glutathione transferase activity;GO:0005515//protein binding;GO:0016740//transferase activity;GO:0019899//enzyme binding;GO:0042802//identical protein binding;GO:0042803//protein homodimerization activity;GO:0043295//glutathione binding	GO:0006749//glutathione metabolic process;GO:0018916//nitrobenzene metabolic process;GO:0042178//xenobiotic catabolic process;GO:0043627//response to estrogen;GO:0070458//cellular detoxification of nitrogen compound
A2	ENSGALG00000015372	2.76821	0.925623	200	144	0.36	0.125	-1.58045	2.77744e-06	0.0615647	down	ATP5ME	ATP synthase membrane subunit e [Source:NCBI gene;Acc:769146]	Metabolism;Metabolism	Global and overview maps;Energy metabolism	ko01100//Metabolic pathways;ko00190//Oxidative phosphorylation	K02129;K02129	GO:0000276//mitochondrial proton-transporting ATP synthase complex, coupling factor F(o);GO:0000790//nuclear chromatin;GO:0005739//mitochondrion;GO:0005753//mitochondrial proton-transporting ATP synthase complex;GO:0032993//protein-DNA complex	GO:0015078//proton transmembrane transporter activity;GO:0016887//ATPase activity;GO:0031490//chromatin DNA binding;GO:0033142//progesterone receptor binding	GO:0015986//ATP synthesis coupled proton transport
A2	ENSGALG00000049865	22.6038	7.52584	200	144	0.915	0.535	-1.58664	4.32361e-26	9.58371e-22	down	RPL18A	ribosomal protein L18a [Source:NCBI gene;Acc:417823]	Genetic Information Processing	Translation	ko03010//Ribosome	K02882	GO:0005840//ribosome;GO:0014069//postsynaptic density;GO:0022625//cytosolic large ribosomal subunit;GO:0042788//polysomal ribosome	GO:0003735//structural constituent of ribosome	GO:0002181//cytoplasmic translation;GO:0006412//translation
A2	ENSGALG00000009312	3.47308	1.14958	200	144	0.395	0.118	-1.5951	2.01629e-08	0.00044693	down	RPL22L1	ribosomal protein L22 like 1 [Source:NCBI gene;Acc:100858296]	Genetic Information Processing	Translation	ko03010//Ribosome	K02891	GO:0005622//intracellular;GO:0005840//ribosome	GO:0003735//structural constituent of ribosome	GO:0006412//translation
A2	ENSGALG00000004167	3.94841	1.29524	200	144	0.425	0.153	-1.60806	2.19386e-07	0.00486291	down	-	serglycin [Source:NCBI gene;Acc:423695]	-	-	-	-	-	-	-
A2	ENSGALG00000012229	24.2697	7.92715	200	144	0.93	0.611	-1.61428	1.74931e-25	3.87752e-21	down	RPS29	ribosomal protein S29 [Source:NCBI gene;Acc:776054]	Genetic Information Processing	Translation	ko03010//Ribosome	K02980	GO:0005622//intracellular;GO:0005840//ribosome;GO:0022627//cytosolic small ribosomal subunit	GO:0003735//structural constituent of ribosome;GO:0008270//zinc ion binding	GO:0006412//translation
A2	ENSGALG00000005338	31.7379	10.342	200	144	0.965	0.639	-1.61769	8.24566e-34	1.82773e-29	down	RPS21	ribosomal protein S21 [Source:NCBI gene;Acc:419228]	Genetic Information Processing	Translation	ko03010//Ribosome	K02971	GO:0005622//intracellular;GO:0005840//ribosome;GO:0022627//cytosolic small ribosomal subunit;GO:0042788//polysomal ribosome;GO:0045202//synapse	GO:0003735//structural constituent of ribosome;GO:0047485//protein N-terminus binding	GO:0000447//endonucleolytic cleavage in ITS1 to separate SSU-rRNA from 5.8S rRNA and LSU-rRNA from tricistronic rRNA transcript (SSU-rRNA, 5.8S rRNA, LSU-rRNA);GO:0000461//endonucleolytic cleavage to generate mature 3'-end of SSU-rRNA from (SSU-rRNA, 5.8S rRNA, LSU-rRNA);GO:0002181//cytoplasmic translation;GO:0006412//translation
A2	ENSGALG00000015906	2.48971	0.77964	200	144	0.325	0.097	-1.6751	1.35811e-06	0.0301039	down	COX7A2	cytochrome c oxidase subunit 7A2 [Source:NCBI gene;Acc:772260]	Metabolism;Organismal Systems	Energy metabolism;Circulatory system	ko00190//Oxidative phosphorylation;ko04260//Cardiac muscle contraction	K02270;K02270	GO:0005746//mitochondrial respiratory chain;GO:0016020//membrane;GO:0016021//integral component of membrane	GO:0004129//cytochrome-c oxidase activity;GO:0009055//electron transfer activity	GO:0022900//electron transport chain;GO:1902600//proton transmembrane transport
A2	ENSGALG00000017380	2.32621	0.665039	200	144	0.305	0.076	-1.80647	2.83165e-07	0.00627664	down	UQCRH	ubiquinol-cytochrome c reductase hinge protein [Source:NCBI gene;Acc:771939]	Metabolism;Metabolism;Organismal Systems	Global and overview maps;Energy metabolism;Circulatory system	ko01100//Metabolic pathways;ko00190//Oxidative phosphorylation;ko04260//Cardiac muscle contraction	K00416;K00416;K00416	GO:0005739//mitochondrion;GO:0005743//mitochondrial inner membrane;GO:0005750//mitochondrial respiratory chain complex III;GO:0016020//membrane;GO:0070469//respiratory chain	GO:0008121//ubiquinol-cytochrome-c reductase activity	GO:0006122//mitochondrial electron transport, ubiquinol to cytochrome c;GO:0009060//aerobic respiration;GO:0055114//oxidation-reduction process
A2	ENSGALG00000027571	8.45103	2.35371	200	144	0.655	0.25	-1.84419	3.88623e-14	8.61422e-10	down	-	histone cluster 1, H2B-VII-like 2 [Source:NCBI gene;Acc:770188]	-	-	-	-	GO:0000786//nucleosome;GO:0005634//nucleus;GO:0005694//chromosome	GO:0003677//DNA binding;GO:0046982//protein heterodimerization activity	GO:0006334//nucleosome assembly;GO:0042742//defense response to bacterium
A2	ENSGALG00000029343	2.41395	0.614875	200	144	0.34	0.076	-1.97303	6.80624e-09	0.000150867	down	EIF3K	transglutaminase 2 [Source:NCBI gene;Acc:396432]	-	-	-	-	GO:0005634//nucleus;GO:0005737//cytoplasm;GO:0005829//cytosol;GO:0005852//eukaryotic translation initiation factor 3 complex;GO:0016282//eukaryotic 43S preinitiation complex;GO:0033290//eukaryotic 48S preinitiation complex	GO:0003723//RNA binding;GO:0003743//translation initiation factor activity;GO:0043022//ribosome binding	GO:0001732//formation of cytoplasmic translation initiation complex;GO:0002183//cytoplasmic translational initiation;GO:0006412//translation;GO:0006413//translational initiation;GO:0006446//regulation of translational initiation
A2	ENSGALG00000012357	7.15692	1.71758	200	144	0.595	0.153	-2.05896	1.76739e-16	3.9176e-12	down	CXCR4	C-X-C motif chemokine receptor 4 [Source:NCBI gene;Acc:395324]	Cellular Processes;Environmental Information Processing;Cellular Processes;Environmental Information Processing;Organismal Systems	Transport and catabolism;Signaling molecules and interaction;Cell motility;Signal transduction;Immune system	ko04144//Endocytosis;ko04060//Cytokine-cytokine receptor interaction;ko04810//Regulation of actin cytoskeleton;ko04020//Calcium signaling pathway;ko04672//Intestinal immune network for IgA production	K04189;K04189;K04189;K04189;K04189	GO:0005764//lysosome;GO:0005769//early endosome;GO:0005770//late endosome;GO:0005886//plasma membrane;GO:0009897//external side of plasma membrane;GO:0009986//cell surface;GO:0016020//membrane;GO:0016021//integral component of membrane;GO:0031252//cell leading edge;GO:0031410//cytoplasmic vesicle;GO:0032991//protein-containing complex	GO:0003779//actin binding;GO:0004930//G protein-coupled receptor activity;GO:0004950//chemokine receptor activity;GO:0016493//C-C chemokine receptor activity;GO:0019955//cytokine binding;GO:0019956//chemokine binding;GO:0019957//C-C chemokine binding;GO:0031625//ubiquitin protein ligase binding;GO:0032027//myosin light chain binding;GO:0038147//C-X-C motif chemokine 12 receptor activity;GO:004313…	GO:0001666//response to hypoxia;GO:0006935//chemotaxis;GO:0006955//immune response;GO:0007154//cell communication;GO:0007165//signal transduction;GO:0007186//G protein-coupled receptor signaling pathway;GO:0007204//positive regulation of cytosolic calcium ion concentration;GO:0007420//brain development;GO:0014812//muscle cell migration;GO:0019722//calcium-mediated signaling;GO:0022008//neurogenes…
A2	ENSGALG00000020002	3.37261	0.800667	200	144	0.36	0.083	-2.07459	4.23029e-09	9.37686e-05	down	SLC22A3	solute carrier family 22 member 3 [Source:NCBI gene;Acc:421582]	-	-	-	-	GO:0016020//membrane;GO:0016021//integral component of membrane	GO:0005215//transporter activity;GO:0015101//organic cation transmembrane transporter activity;GO:0015651//quaternary ammonium group transmembrane transporter activity;GO:0022857//transmembrane transporter activity	GO:0015695//organic cation transport;GO:0015697//quaternary ammonium group transport;GO:0015844//monoamine transport;GO:0032098//regulation of appetite;GO:0051608//histamine transport;GO:0051615//histamine uptake;GO:0055085//transmembrane transport
A2	ENSGALG00000012296	2.89463	0.652793	200	144	0.375	0.076	-2.14868	9.74516e-11	2.16011e-06	down	EIF3L	eukaryotic translation initiation factor 3 subunit L [Source:NCBI gene;Acc:418033]	-	-	-	-	GO:0001650//fibrillar center;GO:0005654//nucleoplasm;GO:0005730//nucleolus;GO:0005737//cytoplasm;GO:0005852//eukaryotic translation initiation factor 3 complex;GO:0016282//eukaryotic 43S preinitiation complex;GO:0033290//eukaryotic 48S preinitiation complex	GO:0003743//translation initiation factor activity;GO:0005515//protein binding	GO:0001732//formation of cytoplasmic translation initiation complex;GO:0002183//cytoplasmic translational initiation;GO:0006412//translation;GO:0006413//translational initiation
A2	ENSGALG00000045199	3.39068	0.719931	200	144	0.36	0.069	-2.23564	2.23175e-10	4.9469e-06	down	-	dispanin subfamily A member 2b-like [Source:NCBI gene;Acc:107053353]	-	-	-	-	GO:0016021//integral component of membrane	-	-
A2	ENSGALG00000008542	6.33907	1.2784	200	144	0.6	0.111	-2.30994	6.49219e-21	1.43906e-16	down	ADD3	adducin 3 (gamma) [Source:NCBI gene;Acc:373892]	-	-	-	-	GO:0000794//condensed nuclear chromosome;GO:0005654//nucleoplasm;GO:0005737//cytoplasm;GO:0005856//cytoskeleton;GO:0005886//plasma membrane;GO:0005903//brush border;GO:0005911//cell-cell junction;GO:0005938//cell cortex;GO:0014069//postsynaptic density;GO:0016020//membrane;GO:0044853//plasma membrane raft	GO:0005198//structural molecule activity;GO:0030507//spectrin binding;GO:0051015//actin filament binding	GO:0051016//barbed-end actin filament capping;GO:0051017//actin filament bundle assembly
A2	ENSGALG00000053682	3.46087	0.523037	200	144	0.395	0.056	-2.72615	1.31614e-13	2.91736e-09	down	MHCIY	MHC-like class I Y [Source:NCBI gene;Acc:768350]	-	-	-	-	GO:0016020//membrane;GO:0016021//integral component of membrane	-	-
A2	ENSGALG00000040761	2.81914	0.389839	200	144	0.255	0.049	-2.8543	4.07792e-07	0.00903913	down	DRD4	dopamine receptor D4 [Source:NCBI gene;Acc:423016]	Environmental Information Processing	Signaling molecules and interaction	ko04080//Neuroactive ligand-receptor interaction	K04147	GO:0005886//plasma membrane;GO:0005887//integral component of plasma membrane;GO:0016020//membrane;GO:0016021//integral component of membrane;GO:0030425//dendrite;GO:0098794//postsynapse;GO:0098978//glutamatergic synapse	GO:0001591//dopamine neurotransmitter receptor activity, coupled via Gi/Go;GO:0004930//G protein-coupled receptor activity;GO:0004952//dopamine neurotransmitter receptor activity;GO:0004993//G protein-coupled serotonin receptor activity;GO:0008144//drug binding;GO:0017124//SH3 domain binding;GO:0030594//neurotransmitter receptor activity;GO:0035240//dopamine binding;GO:0042802//identical protein …	GO:0000187//activation of MAPK activity;GO:0001975//response to amphetamine;GO:0007165//signal transduction;GO:0007186//G protein-coupled receptor signaling pathway;GO:0007187//G protein-coupled receptor signaling pathway, coupled to cyclic nucleotide second messenger;GO:0007195//adenylate cyclase-inhibiting dopamine receptor signaling pathway;GO:0007212//dopamine receptor signaling pathway;GO:00…

## Sheet: Cluster A3
Cluster	GeneID	control	ALV-J	cells.1	cells.2	pct.1	pct.2	log2FC	p_value	p_val_adjust	significance	Symbol	Description	KEGG_A_class	KEGG_B_class	Pathway	K_ID	GO Component	GO Function	GO Process
A3	ENSGALG00000002594	0.14631	3.3524	28	39	0.036	0.308	4.51809	0.00770825	1	up	TFPI	tissue factor pathway inhibitor [Source:NCBI gene;Acc:423989]	-	-	-	-	GO:0005576//extracellular region;GO:0005615//extracellular space;GO:0005901//caveola;GO:0009986//cell surface	GO:0004867//serine-type endopeptidase inhibitor activity;GO:0030414//peptidase inhibitor activity	GO:0010466//negative regulation of peptidase activity;GO:0010951//negative regulation of endopeptidase activity;GO:0030195//negative regulation of blood coagulation;GO:0071383//cellular response to steroid hormone stimulus
A3	ENSGALG00000002655	0.24975	5.20895	28	39	0.036	0.436	4.38244	0.000308737	1	up	ITGAV	integrin subunit alpha V [Source:NCBI gene;Acc:396420]	Cellular Processes;Cellular Processes;Cellular Processes;Environmental Information Processing;Environmental Information Processing	Cell motility;Cellular community - eukaryotes;Transport and catabolism;Signaling molecules and interaction;Signaling molecules and interaction	ko04810//Regulation of actin cytoskeleton;ko04510//Focal adhesion;ko04145//Phagosome;ko04514//Cell adhesion molecules (CAMs);ko04512//ECM-receptor interaction	K06487;K06487;K06487;K06487;K06487	GO:0005829//cytosol;GO:0005886//plasma membrane;GO:0005925//focal adhesion;GO:0008305//integrin complex;GO:0009897//external side of plasma membrane;GO:0009986//cell surface;GO:0016020//membrane;GO:0016021//integral component of membrane;GO:0031258//lamellipodium membrane;GO:0031527//filopodium membrane;GO:0031528//microvillus membrane;GO:0032587//ruffle membrane;GO:0034683//integrin alphav-beta3…	GO:0001846//opsonin binding;GO:0001968//fibronectin binding;GO:0002020//protease binding;GO:0005080//protein kinase C binding;GO:0005178//integrin binding;GO:0005245//voltage-gated calcium channel activity;GO:0017134//fibroblast growth factor binding;GO:0019960//C-X3-C chemokine binding;GO:0031994//insulin-like growth factor I binding;GO:0038132//neuregulin binding;GO:0050840//extracellular matri…	GO:0001525//angiogenesis;GO:0001568//blood vessel development;GO:0007155//cell adhesion;GO:0007160//cell-matrix adhesion;GO:0007229//integrin-mediated signaling pathway;GO:0008284//positive regulation of cell proliferation;GO:0010745//negative regulation of macrophage derived foam cell differentiation;GO:0010888//negative regulation of lipid storage;GO:0030335//positive regulation of cell migrati…
A3	ENSGALG00000008206	0.299365	3.58998	28	39	0.036	0.385	3.584	0.00156851	1	up	TESC	tescalcin [Source:NCBI gene;Acc:771113]	-	-	-	-	GO:0005634//nucleus;GO:0005737//cytoplasm;GO:0005829//cytosol;GO:0005886//plasma membrane;GO:0030027//lamellipodium	GO:0005509//calcium ion binding	GO:0008285//negative regulation of cell proliferation;GO:0010628//positive regulation of gene expression;GO:0030854//positive regulation of granulocyte differentiation;GO:0032417//positive regulation of sodium:proton antiporter activity;GO:0033628//regulation of cell adhesion mediated by integrin;GO:0045654//positive regulation of megakaryocyte differentiation;GO:0045893//positive regulation of t…
A3	ENSGALG00000039575	0.359791	4.07067	28	39	0.071	0.462	3.50004	0.000814577	1	up	AMD1	adenosylmethionine decarboxylase 1 [Source:NCBI gene;Acc:421755]	Metabolism;Metabolism;Metabolism	Global and overview maps;Amino acid metabolism;Amino acid metabolism	ko01100//Metabolic pathways;ko00330//Arginine and proline metabolism;ko00270//Cysteine and methionine metabolism	K01611;K01611;K01611	GO:0005829//cytosol	GO:0004014//adenosylmethionine decarboxylase activity;GO:0016829//lyase activity;GO:0016831//carboxy-lyase activity	GO:0006557//S-adenosylmethioninamine biosynthetic process;GO:0006596//polyamine biosynthetic process;GO:0006597//spermine biosynthetic process;GO:0008295//spermidine biosynthetic process
A3	ENSGALG00000047664	0.485112	4.72693	28	39	0.071	0.436	3.28452	0.00211326	1	up	-	-	-	-	-	-	GO:0005856//cytoskeleton	GO:0003779//actin binding;GO:0005198//structural molecule activity;GO:0008092//cytoskeletal protein binding	GO:0030866//cortical actin cytoskeleton organization
A3	ENSGALG00000008903	0.4995	4.44109	28	39	0.036	0.333	3.15236	0.00554545	1	up	ITPRID2	ITPR interacting domain containing 2 [Source:NCBI gene;Acc:424118]	-	-	-	-	GO:0005634//nucleus;GO:0005829//cytosol;GO:0005886//plasma membrane	GO:0003779//actin binding;GO:0005102//signaling receptor binding;GO:0051015//actin filament binding	-
A3	ENSGALG00000041454	0.673983	4.46706	28	39	0.107	0.436	2.72854	0.0063991	1	up	Dnmt3a	DNA methyltransferase 3 alpha [Source:NCBI gene;Acc:421991]	Metabolism;Metabolism	Global and overview maps;Amino acid metabolism	ko01100//Metabolic pathways;ko00270//Cysteine and methionine metabolism	K17398;K17398	GO:0000775//chromosome, centromeric region;GO:0000791//euchromatin;GO:0000792//heterochromatin;GO:0005634//nucleus;GO:0005654//nucleoplasm;GO:0005720//nuclear heterochromatin;GO:0005737//cytoplasm;GO:0016363//nuclear matrix	GO:0000978//RNA polymerase II proximal promoter sequence-specific DNA binding;GO:0003677//DNA binding;GO:0003682//chromatin binding;GO:0003886//DNA (cytosine-5-)-methyltransferase activity;GO:0008134//transcription factor binding;GO:0008168//methyltransferase activity;GO:0009008//DNA-methyltransferase activity;GO:0016740//transferase activity;GO:0042802//identical protein binding	GO:0000122//negative regulation of transcription by RNA polymerase II;GO:0006306//DNA methylation;GO:0006346//methylation-dependent chromatin silencing;GO:0006349//regulation of gene expression by genetic imprinting;GO:0007283//spermatogenesis;GO:0010468//regulation of gene expression;GO:0032259//methylation;GO:0043045//DNA methylation involved in embryo development;GO:0043046//DNA methylation in…
A3	ENSGALG00000039327	1.19027	4.68855	28	39	0.214	0.564	1.97785	0.00419032	1	up	VAV3	vav 3 guanine nucleotide exchange factor [Source:NCBI gene;Acc:373939]	Cellular Processes;Cellular Processes	Cell motility;Cellular community - eukaryotes	ko04810//Regulation of actin cytoskeleton;ko04510//Focal adhesion	K05730;K05730	GO:0005737//cytoplasm;GO:0005886//plasma membrane	GO:0005085//guanyl-nucleotide exchange factor activity;GO:0005089//Rho guanyl-nucleotide exchange factor activity;GO:0005154//epidermal growth factor receptor binding;GO:0005515//protein binding;GO:0030676//Rac guanyl-nucleotide exchange factor activity;GO:0046872//metal ion binding	GO:0006906//vesicle fusion;GO:0006974//cellular response to DNA damage stimulus;GO:0007229//integrin-mediated signaling pathway;GO:0007264//small GTPase mediated signal transduction;GO:0008361//regulation of cell size;GO:0016477//cell migration;GO:0030031//cell projection assembly;GO:0030032//lamellipodium assembly;GO:0030593//neutrophil chemotaxis;GO:0030890//positive regulation of B cell prolif…
A3	ENSGALG00000002205	1.19148	4.68543	28	39	0.25	0.564	1.97543	0.00353942	1	up	FBRSL1	fibrosin-like 1 [Source:NCBI gene;Acc:416793]	-	-	-	-	-	-	-
A3	ENSGALG00000008318	3.81392	13.7646	28	39	0.429	0.846	1.85161	0.000196657	1	up	SLK	STE20 like kinase [Source:NCBI gene;Acc:423878]	Cellular Processes	Cell growth and death	ko04114//Oocyte meiosis	K08836	GO:0005737//cytoplasm;GO:0031252//cell leading edge;GO:0048471//perinuclear region of cytoplasm	GO:0004672//protein kinase activity;GO:0004674//protein serine/threonine kinase activity;GO:0005515//protein binding;GO:0005524//ATP binding;GO:0042802//identical protein binding;GO:0042803//protein homodimerization activity	GO:0006468//protein phosphorylation;GO:0023014//signal transduction by protein phosphorylation;GO:0030334//regulation of cell migration;GO:0031098//stress-activated protein kinase signaling cascade;GO:0031122//cytoplasmic microtubule organization;GO:0032147//activation of protein kinase activity;GO:0042981//regulation of apoptotic process;GO:0046777//protein autophosphorylation;GO:0051893//regula…
A3	ENSGALG00000005512	3.97417	13.7529	28	39	0.429	0.59	1.79101	0.0061734	1	up	KIAA1671	KIAA1671 [Source:NCBI gene;Acc:768701]	-	-	-	-	-	-	-
A3	ENSGALG00000012702	5.96837	19.9954	28	39	0.643	0.872	1.74426	2.64601e-06	0.0586515	up	JARID2	jumonji and AT-rich interaction domain containing 2 [Source:NCBI gene;Acc:420839]	-	-	-	-	GO:0005634//nucleus;GO:0005739//mitochondrion;GO:0035097//histone methyltransferase complex;GO:0035098//ESC/E(Z) complex	GO:0000977//RNA polymerase II regulatory region sequence-specific DNA binding;GO:0001227//DNA-binding transcription repressor activity, RNA polymerase II-specific;GO:0003677//DNA binding;GO:0003682//chromatin binding;GO:0008134//transcription factor binding;GO:0032452//histone demethylase activity	GO:0000122//negative regulation of transcription by RNA polymerase II;GO:0001889//liver development;GO:0006338//chromatin remodeling;GO:0008285//negative regulation of cell proliferation;GO:0016577//histone demethylation;GO:0031061//negative regulation of histone methylation;GO:0034721//histone H3-K4 demethylation, trimethyl-H3-K4-specific;GO:0042127//regulation of cell proliferation;GO:0045892//…
A3	ENSGALG00000040506	1.03403	3.21039	28	39	0.107	0.436	1.63447	0.00845278	1	up	NARS	asparaginyl-tRNA synthetase [Source:NCBI gene;Acc:426856]	Genetic Information Processing	Translation	ko00970//Aminoacyl-tRNA biosynthesis	K01893	GO:0005829//cytosol	GO:0000166//nucleotide binding;GO:0003676//nucleic acid binding;GO:0004812//aminoacyl-tRNA ligase activity;GO:0004816//asparagine-tRNA ligase activity;GO:0005524//ATP binding	GO:0006418//tRNA aminoacylation for protein translation;GO:0006421//asparaginyl-tRNA aminoacylation
A3	ENSGALG00000049653	2.99333	8.52332	28	39	0.357	0.641	1.50966	0.0089329	1	up	KMT2C	lysine methyltransferase 2C [Source:NCBI gene;Acc:420437]	Metabolism	Amino acid metabolism	ko00310//Lysine degradation	K09188	GO:0005634//nucleus;GO:0035097//histone methyltransferase complex;GO:0044666//MLL3/4 complex	GO:0005515//protein binding;GO:0042800//histone methyltransferase activity (H3-K4 specific)	-
A3	ENSGALG00000012662	4.79839	13.3802	28	39	0.464	0.718	1.47947	0.00367939	1	up	NUAK1	NUAK family kinase 1 [Source:NCBI gene;Acc:418074]	-	-	-	-	GO:0001650//fibrillar center;GO:0005634//nucleus;GO:0005737//cytoplasm;GO:0015630//microtubule cytoskeleton	GO:0002039//p53 binding;GO:0004672//protein kinase activity;GO:0004674//protein serine/threonine kinase activity;GO:0005524//ATP binding	GO:0006468//protein phosphorylation;GO:0030155//regulation of cell adhesion;GO:0035507//regulation of myosin-light-chain-phosphatase activity;GO:0035556//intracellular signal transduction;GO:2000772//regulation of cellular senescence
A3	ENSGALG00000010839	7.85136	2.93857	28	39	0.714	0.308	-1.41783	0.00246697	1	down	SPCS3	signal peptidase complex subunit 3 [Source:NCBI gene;Acc:396234]	Genetic Information Processing	Folding, sorting and degradation	ko03060//Protein export	K12948	GO:0005783//endoplasmic reticulum;GO:0005787//signal peptidase complex;GO:0005789//endoplasmic reticulum membrane;GO:0016020//membrane;GO:0016021//integral component of membrane;GO:0031090//organelle membrane;GO:0043231//intracellular membrane-bounded organelle	GO:0008233//peptidase activity;GO:0016787//hydrolase activity	GO:0006465//signal peptide processing;GO:0006508//proteolysis;GO:0045047//protein targeting to ER
A3	ENSGALG00000031368	3.16401	1.10904	28	39	0.464	0.103	-1.51244	0.00192745	1	down	PHF12	PHD finger protein 12 [Source:NCBI gene;Acc:417580]	-	-	-	-	GO:0005634//nucleus;GO:0005654//nucleoplasm;GO:0016580//Sin3 complex;GO:0017053//transcriptional repressor complex;GO:0070822//Sin3-type complex	GO:0001222//transcription corepressor binding;GO:0003714//transcription corepressor activity;GO:0005515//protein binding;GO:0035091//phosphatidylinositol binding;GO:0046872//metal ion binding	GO:0000122//negative regulation of transcription by RNA polymerase II;GO:0045892//negative regulation of transcription, DNA-templated
A3	ENSGALG00000007971	5.60848	1.94882	28	39	0.607	0.231	-1.52501	0.00628338	1	down	SUMO2	small ubiquitin-like modifier 2 [Source:NCBI gene;Acc:770125]	Genetic Information Processing	Translation	ko03013//RNA transport	K12160	GO:0005634//nucleus	GO:0005515//protein binding;GO:0031386//protein tag;GO:0044389//ubiquitin-like protein ligase binding	GO:0016925//protein sumoylation
A3	ENSGALG00000033941	9.53993	2.85756	28	39	0.5	0.128	-1.7392	0.00280572	1	down	RORC	RAR related orphan receptor C [Source:NCBI gene;Acc:777355]	-	-	-	-	GO:0005634//nucleus;GO:0016604//nuclear body	GO:0000978//RNA polymerase II proximal promoter sequence-specific DNA binding;GO:0001223//transcription coactivator binding;GO:0001227//DNA-binding transcription repressor activity, RNA polymerase II-specific;GO:0003677//DNA binding;GO:0003700//DNA-binding transcription factor activity;GO:0003707//steroid hormone receptor activity;GO:0004879//nuclear receptor activity;GO:0008142//oxysterol bindin…	GO:0000122//negative regulation of transcription by RNA polymerase II;GO:0006355//regulation of transcription, DNA-templated;GO:0030522//intracellular receptor signaling pathway;GO:0036315//cellular response to sterol;GO:0043401//steroid hormone mediated signaling pathway
A3	ENSGALG00000041577	4.73499	1.31571	28	39	0.536	0.154	-1.84752	0.00367279	1	down	ITGA4	integrin subunit alpha 4 [Source:NCBI gene;Acc:424121]	Cellular Processes;Cellular Processes;Environmental Information Processing;Environmental Information Processing;Organismal Systems	Cell motility;Cellular community - eukaryotes;Signaling molecules and interaction;Signaling molecules and interaction;Immune system	ko04810//Regulation of actin cytoskeleton;ko04510//Focal adhesion;ko04514//Cell adhesion molecules (CAMs);ko04512//ECM-receptor interaction;ko04672//Intestinal immune network for IgA production	K06483;K06483;K06483;K06483;K06483	GO:0005886//plasma membrane;GO:0008305//integrin complex;GO:0009986//cell surface;GO:0016020//membrane;GO:0016021//integral component of membrane;GO:0034669//integrin alpha4-beta7 complex	GO:0019960//C-X3-C chemokine binding;GO:0050839//cell adhesion molecule binding	GO:0003366//cell-matrix adhesion involved in ameboidal cell migration;GO:0007155//cell adhesion;GO:0007159//leukocyte cell-cell adhesion;GO:0007160//cell-matrix adhesion;GO:0007229//integrin-mediated signaling pathway;GO:0033631//cell-cell adhesion mediated by integrin;GO:0034113//heterotypic cell-cell adhesion;GO:0034446//substrate adhesion-dependent cell spreading;GO:0035987//endodermal cell di…
A3	ENSGALG00000040360	12.5225	3.21801	28	39	0.607	0.282	-1.96028	0.00308451	1	down	DUSP1	dual specificity phosphatase 1 [Source:NCBI gene;Acc:374192]	Environmental Information Processing	Signal transduction	ko04010//MAPK signaling pathway	K21278	GO:0005634//nucleus;GO:0005737//cytoplasm	GO:0004721//phosphoprotein phosphatase activity;GO:0004722//protein serine/threonine phosphatase activity;GO:0004725//protein tyrosine phosphatase activity;GO:0008138//protein tyrosine/serine/threonine phosphatase activity;GO:0016787//hydrolase activity;GO:0016791//phosphatase activity;GO:0017017//MAP kinase tyrosine/serine/threonine phosphatase activity;GO:0051019//mitogen-activated protein kina…	GO:0000188//inactivation of MAPK activity;GO:0006470//protein dephosphorylation;GO:0007162//negative regulation of cell adhesion;GO:0008285//negative regulation of cell proliferation;GO:0016311//dephosphorylation;GO:0035335//peptidyl-tyrosine dephosphorylation;GO:0035970//peptidyl-threonine dephosphorylation;GO:0043407//negative regulation of MAP kinase activity;GO:0043409//negative regulation of…
A3	ENSGALG00000028774	5.94887	1.4959	28	39	0.607	0.231	-1.9916	0.00440372	1	down	S100A10	S100 calcium binding protein A10 [Source:NCBI gene;Acc:396506]	-	-	-	-	GO:0016020//membrane;GO:0016021//integral component of membrane;GO:0019897//extrinsic component of plasma membrane;GO:0045121//membrane raft	GO:0005509//calcium ion binding;GO:0042803//protein homodimerization activity;GO:0044325//ion channel binding	GO:0001765//membrane raft assembly;GO:0006900//vesicle budding from membrane;GO:0043547//positive regulation of GTPase activity;GO:0051099//positive regulation of binding;GO:0051290//protein heterotetramerization;GO:0051496//positive regulation of stress fiber assembly;GO:0051894//positive regulation of focal adhesion assembly;GO:0072659//protein localization to plasma membrane;GO:1900026//positi…
A3	ENSGALG00000017644	3.72563	0.84862	28	39	0.464	0.103	-2.13429	0.00327192	1	down	COTL1	coactosin like F-actin binding protein 1 [Source:NCBI gene;Acc:768420]	-	-	-	-	GO:0005622//intracellular	GO:0003779//actin binding;GO:0019899//enzyme binding	GO:0001755//neural crest cell migration;GO:0030041//actin filament polymerization;GO:0050832//defense response to fungus
A3	ENSGALG00000004167	10.1998	2.06861	28	39	0.75	0.282	-2.30181	6.50049e-05	1	down	-	serglycin [Source:NCBI gene;Acc:423695]	-	-	-	-	-	-	-
A3	ENSGALG00000004034	3.50206	0.692169	28	39	0.464	0.128	-2.33901	0.00649502	1	down	CAPZB	capping actin protein of muscle Z-line beta subunit [Source:NCBI gene;Acc:396418]	Cellular Processes	Transport and catabolism	ko04144//Endocytosis	K10365	GO:0005737//cytoplasm;GO:0005829//cytosol;GO:0005856//cytoskeleton;GO:0005903//brush border;GO:0008290//F-actin capping protein complex;GO:0014069//postsynaptic density;GO:0016020//membrane;GO:0030018//Z disc;GO:0030027//lamellipodium;GO:0030863//cortical cytoskeleton;GO:0031674//I band;GO:0032279//asymmetric synapse;GO:0098685//Schaffer collateral - CA1 synapse;GO:0098686//hippocampal mossy fibe…	GO:0003779//actin binding;GO:0051015//actin filament binding	GO:0000902//cell morphogenesis;GO:0007010//cytoskeleton organization;GO:0010591//regulation of lamellipodium assembly;GO:0022604//regulation of cell morphogenesis;GO:0030030//cell projection organization;GO:0030032//lamellipodium assembly;GO:0030036//actin cytoskeleton organization;GO:0051016//barbed-end actin filament capping;GO:0051490//negative regulation of filopodium assembly;GO:0051693//act…
A3	ENSGALG00000014877	19.4737	3.75702	28	39	0.5	0.179	-2.37386	0.00225466	1	down	EMB	embigin [Source:NCBI gene;Acc:395242]	-	-	-	-	GO:0016020//membrane;GO:0016021//integral component of membrane	-	-
A3	ENSGALG00000015681	5.90743	1.0715	28	39	0.536	0.128	-2.4629	0.001247	1	down	NRIP1	nuclear receptor interacting protein 1 [Source:NCBI gene;Acc:101749375]	-	-	-	-	GO:0000118//histone deacetylase complex;GO:0000790//nuclear chromatin;GO:0005634//nucleus;GO:0005730//nucleolus;GO:0016607//nuclear speck	GO:0000978//RNA polymerase II proximal promoter sequence-specific DNA binding;GO:0003712//transcription coregulator activity;GO:0003713//transcription coactivator activity;GO:0003714//transcription corepressor activity;GO:0005102//signaling receptor binding;GO:0030331//estrogen receptor binding;GO:0035257//nuclear hormone receptor binding;GO:0035259//glucocorticoid receptor binding;GO:0042826//hi…	GO:0000122//negative regulation of transcription by RNA polymerase II;GO:0001543//ovarian follicle rupture;GO:0006357//regulation of transcription by RNA polymerase II;GO:0007623//circadian rhythm;GO:0019915//lipid storage;GO:0030728//ovulation;GO:0032922//circadian regulation of gene expression;GO:0045944//positive regulation of transcription by RNA polymerase II;GO:0071392//cellular response to…
A3	ENSGALG00000011488	2.07408	0.21439	28	39	0.321	0.026	-3.27416	0.00249686	1	down	CMTM7	CKLF like MARVEL transmembrane domain containing 7 [Source:NCBI gene;Acc:420666]	-	-	-	-	GO:0016020//membrane;GO:0016021//integral component of membrane	-	GO:0002337//B-1a B cell differentiation
A3	ENSGALG00000037983	2.46331	0.241214	28	39	0.321	0.026	-3.35222	0.00254003	1	down	LUC7L	LUC7 like [Source:NCBI gene;Acc:416654]	-	-	-	-	GO:0005685//U1 snRNP;GO:0071004//U2-type prespliceosome	GO:0003729//mRNA binding;GO:0042802//identical protein binding	GO:0006376//mRNA splice site selection

## Sheet: response to stimulus
	GO ID (level1)	GO Term (level1)	GO ID (level2)	GO Term (level2)	number_of_Cluster(up)	number_of_Cluster (down)	Genes_of_Cluster_up	Genes_of_Cluster_down
Cluster A0	GO:0008150	Biological Process	GO:0050896	response to stimulus	33	12	ENSGALG00000001143(ETS1),ENSGALG00000001907(WAPL),ENSGALG00000002719(CSNK1D),ENSGALG00000003267(STAT3),ENSGALG00000006418(PDPK1),ENSGALG00000007145(ITGB1),ENSGALG00000008318(SLK),ENSGALG00000008407(IRAK2),ENSGALG00000008553(INO80),ENSGALG00000008666(CTLA4),ENSGALG00000010642(IRF2),ENSGALG00000011094(PDE4B),ENSGALG00000011442(TGFBR2),ENSGALG00000011870(HIF1A),ENSGALG00000012638(CRY1),ENSGALG000000…	ENSGALG00000003570(PURH),ENSGALG00000012357(CXCR4),ENSGALG00000012456(RAC2),ENSGALG00000014786(PIK3R1),ENSGALG00000015346(NFKBIZ),ENSGALG00000020002(SLC22A3),ENSGALG00000023294(RPLP0),ENSGALG00000027571(-),ENSGALG00000038636(LAPTM5),ENSGALG00000041577(ITGA4),ENSGALG00000042148(FKBP51),ENSGALG00000050309(-)
Cluster A1	GO:0008150	Biological Process	GO:0050896	response to stimulus	27	12	ENSGALG00000002655(ITGAV),ENSGALG00000002850(RASA2),ENSGALG00000003717(MYO9B),ENSGALG00000004496(TNIP1),ENSGALG00000004571(PPP1CC),ENSGALG00000006035(PDE3B),ENSGALG00000006418(PDPK1),ENSGALG00000006439(ARHGEF6),ENSGALG00000011094(PDE4B),ENSGALG00000011992(EP300),ENSGALG00000012304(NFKB1),ENSGALG00000012638(CRY1),ENSGALG00000014071(ITPR2),ENSGALG00000014922(ROCK1),ENSGALG00000015022(FYN),ENSGALG00…	ENSGALG00000003570(PURH),ENSGALG00000011404(HOPX),ENSGALG00000012456(RAC2),ENSGALG00000015351(CBLB),ENSGALG00000016485(RHOB),ENSGALG00000023294(RPLP0),ENSGALG00000028204(GPX1),ENSGALG00000028810(CHCHD10),ENSGALG00000033932(BF1),ENSGALG00000040275(RCSD1),ENSGALG00000041380(BF2),ENSGALG00000042148(FKBP51)
Cluster A2	GO:0008150	Biological Process	GO:0050896	response to stimulus	50	26	ENSGALG00000000678(CITED4),ENSGALG00000001314(PTGS1),ENSGALG00000001328(BSG),ENSGALG00000001684(SEC14L1),ENSGALG00000002655(ITGAV),ENSGALG00000003409(SOGA1),ENSGALG00000003693(MACF1),ENSGALG00000003717(MYO9B),ENSGALG00000004496(TNIP1),ENSGALG00000004571(PPP1CC),ENSGALG00000005237(FGD3),ENSGALG00000005678(FLNB),ENSGALG00000005902(RAB7A),ENSGALG00000006663(ARHGEF12),ENSGALG00000006707(NOX1),ENSGALG…	ENSGALG00000002932(NME2),ENSGALG00000003570(PURH),ENSGALG00000005683(ARHGAP29),ENSGALG00000007418(CD3D),ENSGALG00000011190(PLAC8),ENSGALG00000012172(RPL3),ENSGALG00000012357(CXCR4),ENSGALG00000012421(ARHGAP15),ENSGALG00000012821(TUBB2B),ENSGALG00000013372(IL7R),ENSGALG00000013624(FAM65B),ENSGALG00000015339(RPL24),ENSGALG00000020002(SLC22A3),ENSGALG00000023294(RPLP0),ENSGALG00000026490(RPS16),ENSG…
Cluster A3	GO:0008150	Biological Process	GO:0050896	response to stimulus	8	5	ENSGALG00000002594(TFPI),ENSGALG00000002655(ITGAV),ENSGALG00000008206(TESC),ENSGALG00000008318(SLK),ENSGALG00000012662(NUAK1),ENSGALG00000012702(JARID2),ENSGALG00000039327(VAV3),ENSGALG00000041454(Dnmt3a)	ENSGALG00000015681(NRIP1),ENSGALG00000017644(COTL1),ENSGALG00000033941(RORC),ENSGALG00000040360(DUSP1),ENSGALG00000041577(ITGA4)

## Sheet: cell proliferation
	GO ID (level1)	GO Term (level1)	GO ID (level2)	GO Term (level2)	number_of_Cluster(up)	number_of_Cluster (down)	Genes_of_Cluster_up	Genes_of_Cluster_down
Cluster A0	GO:0008150	Biological Process	GO:0008283	cell proliferation	13	2	ENSGALG00000001907(WAPL),ENSGALG00000003267(STAT3),ENSGALG00000006418(PDPK1),ENSGALG00000007145(ITGB1),ENSGALG00000008666(CTLA4),ENSGALG00000010642(IRF2),ENSGALG00000011442(TGFBR2),ENSGALG00000011870(HIF1A),ENSGALG00000012702(JARID2),ENSGALG00000015200(DAZAP1),ENSGALG00000020249(RAPGEF2),ENSGALG00000031960(LEF1),ENSGALG00000039228(ZFP36L1)	ENSGALG00000012456(RAC2),ENSGALG00000041577(ITGA4)
Cluster A1	GO:0008150	Biological Process	GO:0008283	cell proliferation	8	4	ENSGALG00000002655(ITGAV),ENSGALG00000006418(PDPK1),ENSGALG00000015022(FYN),ENSGALG00000021656(PTPN22),ENSGALG00000026590(KLF13),ENSGALG00000027983(-),ENSGALG00000037935(RARA),ENSGALG00000039228(ZFP36L1)	ENSGALG00000010238(NAP1L1),ENSGALG00000012456(RAC2),ENSGALG00000028204(GPX1),ENSGALG00000036711(S100A11)
Cluster A2	GO:0008150	Biological Process	GO:0008283	cell proliferation	12	8	ENSGALG00000001314(PTGS1),ENSGALG00000002655(ITGAV),ENSGALG00000006707(NOX1),ENSGALG00000009927(RAP1B),ENSGALG00000012178(PDGFB),ENSGALG00000012702(JARID2),ENSGALG00000021656(PTPN22),ENSGALG00000023296(TAL1),ENSGALG00000029260(H-RAS),ENSGALG00000031642(ILK),ENSGALG00000039228(ZFP36L1),ENSGALG00000040465(ZEB2)	ENSGALG00000002932(NME2),ENSGALG00000003966(RPL23A),ENSGALG00000004831(RPS4X),ENSGALG00000011190(PLAC8),ENSGALG00000013372(IL7R),ENSGALG00000028204(GPX1),ENSGALG00000036711(S100A11),ENSGALG00000041577(ITGA4)
Cluster A3	GO:0008150	Biological Process	GO:0008283	cell proliferation	4	2	ENSGALG00000002655(ITGAV),ENSGALG00000008206(TESC),ENSGALG00000012702(JARID2),ENSGALG00000039327(VAV3)	ENSGALG00000040360(DUSP1),ENSGALG00000041577(ITGA4)

## Sheet: Apoptosis
	KEGG_A_class	KEGG_B_class	Pathway	Cluster	All	Pvalue	Qvalue	Pathway ID	Genes	K_IDs
Cluster A0	Cellular Processes	Cell growth and death	Apoptosis	2	116	0.37642	0.678968	ko04210	ENSGALG00000014786(PIK3R1);ENSGALG00000006418(PDPK1)	K02649+K06276
Cluster A1	Cellular Processes	Cell growth and death	Apoptosis	4	116	0.0127077	0.112065	ko04210	ENSGALG00000012304(NFKB1);ENSGALG00000014071(ITPR2);ENSGALG00000006418(PDPK1);ENSGALG00000015958(EIF2AK3)	K02580+K04959+K06276+K08860
Cluster A2	Cellular Processes	Cell growth and death	Apoptosis	4	116	0.246461	0.675486	ko04210	ENSGALG00000012304(NFKB1);ENSGALG00000030016(CTSB);ENSGALG00000014071(ITPR2);ENSGALG00000029260(H-RAS)	K02580+K01363+K04959+K02833
Cluster A3	NONE

## Sheet: Immportant immune-related genes
Important immune-related gene
GeneID	Symbol	Description
ENSGALG00000011094	PDE4B	phosphodiesterase 4B [Source:NCBI gene;Acc:424700]
ENSGALG00000008407	IRAK2	interleukin 1 receptor associated kinase 2 [Source:NCBI gene;Acc:416118]
ENSGALG00000038217	CD82	CD82 molecule [Source:NCBI gene;Acc:423172]
ENSGALG00000011442	TGFBR2	transforming growth factor beta receptor 2 [Source:NCBI gene;Acc:396399]
ENSGALG00000015611	CASP8AP2	caspase 8 associated protein 2 [Source:NCBI gene;Acc:421810]
ENSGALG00000010642	IRF2	interferon regulatory factor 2 [Source:NCBI gene;Acc:396115]
ENSGALG00000039228	ZFP36L1	ZFP36 ring finger protein like 1 [Source:NCBI gene;Acc:101751828]
ENSGALG00000031448	MAPK6	mitogen-activated protein kinase 6 [Source:NCBI gene;Acc:415419]
ENSGALG00000008666	CTLA4	cytotoxic T-lymphocyte associated protein 4 [Source:NCBI gene;Acc:424106]
ENSGALG00000014922	ROCK1	Rho-associated, coiled-coil containing protein kinase 1 [Source:NCBI gene;Acc:373970]
ENSGALG00000004859	ZNFX1	zinc finger NFX1-type containing 1 [Source:NCBI gene;Acc:419218]
ENSGALG00000037935	RARA	retinoic acid receptor alpha [Source:NCBI gene;Acc:395213]
ENSGALG00000021656	PTPN22	protein tyrosine phosphatase, non-receptor type 22 [Source:NCBI gene;Acc:772032]
ENSGALG00000053917	CD164	CD164 molecule [Source:NCBI gene;Acc:395380]
ENSGALG00000012304	NFKB1	nuclear factor kappa B subunit 1 [Source:NCBI gene;Acc:396033]
ENSGALG00000006035	PDE3B	phosphodiesterase 3B [Source:NCBI gene;Acc:423064]
ENSGALG00000014297	IRF7	interferon regulatory factor 7 [Source:NCBI gene;Acc:396330]
ENSGALG00000006707	NOX1	NADPH oxidase 1 [Source:NCBI gene;Acc:422257]
ENSGALG00000001684	SEC14L1	SEC14 like lipid binding 1 [Source:NCBI gene;Acc:417350]
ENSGALG00000007253	IL1RAP	interleukin 1 receptor accessory protein [Source:NCBI gene;Acc:424908]
ENSGALG00000005678	FLNB	filamin B [Source:NCBI gene;Acc:378913]
ENSGALG00000030871	BCL2L10	BCL2 like 10 [Source:NCBI gene;Acc:395193]
ENSGALG00000011456	CDK17	cyclin dependent kinase 17 [Source:NCBI gene;Acc:417920]
ENSGALG00000040465	ZEB2	zinc finger E-box binding homeobox 2 [Source:NCBI gene;Acc:424306]
ENSGALG00000029260	H-RAS	HRas proto-oncogene, GTPase [Source:NCBI gene;Acc:396229]
ENSGALG00000042351	PIK3R6	phosphoinositide-3-kinase regulatory subunit 6 [Source:NCBI gene;Acc:769202]
ENSGALG00000040426	CREG1	cellular repressor of E1A stimulated genes 1 [Source:NCBI gene;Acc:768680]
ENSGALG00000030016	CTSB	cathepsin B [Source:NCBI gene;Acc:396329]
ENSGALG00000014903	ITGA2	integrin subunit alpha 2 [Source:NCBI gene;Acc:100857227]
ENSGALG00000003717	MYO9B	myosin IXB [Source:NCBI gene;Acc:420135]
ENSGALG00000041454	Dnmt3a	DNA methyltransferase 3 alpha [Source:NCBI gene;Acc:421991]
ENSGALG00000012702	JARID2	jumonji and AT-rich interaction domain containing 2 [Source:NCBI gene;Acc:420839]
ENSGALG00000002655	ITGAV	integrin subunit alpha V [Source:NCBI gene;Acc:396420]
